# Supplementary material for: Population-level comparisons of gene regulatory networks modeled on high-throughput single-cell transcriptomics data
Source: Nat Comput Sci. 2024 Mar 4;4(3):237–50. doi: 10.1038/s43588-024-00597-5 (PMC10965443; doi:10.1038/s43588-024-00597-5)
Supplement: Supplementary file 4 — Numerical results from the BEELINE benchmark. [file 43588_2024_597_MOESM4_ESM.csv]

METHOD	AUPRC_GSD	AUROC_GSD	TIME_GSD	COR	FBL	FFL	MI
SCNS	0.249058406480542	0.56833696082311	0.000135930697093394	2.15094339622642	0.642857142857143	1.54098360655738	0.722222222222222
GRNVBEM	0.255270806564858	0.564676493866245	0.0107307651035519	1.79245283018868	1.25	0.754098360655738	1.33333333333333
GRISLI	0.280683837133938	0.55109814008706	0.01806684733514	2.61467889908257	0.785714285714286	0.983606557377049	0.666666666666667
SINCERITIES	0.239076515408243	0.556242580134547	0.303951367781155	6.55172413793103	0.321428571428571	1.70491803278689	0.333333333333333
SCINGE	0.276404053561737	0.601083300356154	0.00159357470678225	9.04761904761905	0.714285714285714	0.918032786885246	0.444444444444444
SCODE	0.283100078807426	0.578353779184804	0.000485887400453819	3.13186813186813	1.67857142857143	1.52459016393443	1
GENIE3	0.293263732413801	0.611248516026909	0.00622471210706505	4.25373134328358	0.857142857142857	0.491803278688525	1.72222222222222
GRNBOOST2	0.275448452593715	0.593638702018203	0.0482392667631452	8.38235294117647	0.964285714285714	0.754098360655738	1.38888888888889
LEAP	0.312525901004862	0.631677878907796	0.0231964741359313	6.33333333333333	0.25	2.18032786885246	0.444444444444444
PPCOR	0.311792588917147	0.595740997229917	1.26582278481013	7.03703703703704	NA	NA	NA
PIDC	0.322473569393016	0.636723387415908	0.0874890638670166	3.01587301587302	NA	NA	NA
SCTENIFOLDNET	0.296761150606013	0.648347843292442	0.564971751412429	63.3333333333333	0.535714285714286	0.377049180327869	1.66666666666667
SCORPION	0.380413637718348	0.620894341115948	0.574712643678161	6.62790697674419	1.35714285714286	0.622950819672131	2.11111111111111
