# Supplementary material for: Population-level comparisons of gene regulatory networks modeled on high-throughput single-cell transcriptomics data
Source: Nat Comput Sci. 2024 Mar 4;4(3):237–50. doi: 10.1038/s43588-024-00597-5 (PMC10965443; doi:10.1038/s43588-024-00597-5)
Supplement: Supplementary file 5 — Gene set enrichment analysis results for the Hnf4α knockout. [file 43588_2024_597_MOESM5_ESM.csv]

pathway	pval	padj	log2err	ES	NES	size	leadingEdge
Proximal Tubule Cells	5.04707533570752e-05	0.00847908656398863	0.557332238758646	-0.723658074619533	-2.05739349053532	20	ALDOB;TMEM82;PRAP1;SCIN;ENPEP;KHK;DPP4;FABP1;GSTA1;NR1H4;TM4SF5;SLC5A1
Enteric Glia Cells	0.000222081305243209	0.0124365530936197	0.518848077743792	-0.995983935742972	-1.46106817902256	2	DHRS3;PPP1R1B
Noradrenergic Neurons	0.000198784745405224	0.0124365530936197	0.518848077743792	-0.758872086823692	-1.95790406468409	14	ALDOB;TMEM82;PRAP1;APOA1;FABP1;NR1H4;TM4SF5
Hemangioblasts	0.000349995566651518	0.0146998137993637	0.49849310876659	0.769771557409546	1.90870821396524	14	R3HDM4;CCND3;NOSIP;SHKBP1;RPS6KB2;RHOG
Enterocytes	0.000979833004302523	0.0329223889445648	0.45505986738723	-0.437046726022417	-1.67192878981193	85	ALDOB;ABCG5;TMEM82;PRAP1;MAOA;VDR;FABP2;CEACAM1;ACE2;KHK;SPINK1;DPP4;APOA1;LYPD8;ANKS4B;FABP1;GSTA1;ALPI;NR1H4;TM4SF5;GPX2;CDC42EP5;SLC5A1;ABCG2;REG3A;RBP2;KLF5;APOA4;MTTP;PHGR1;PRR15L;FUOM
Follicular Cells	0.00193162358150443	0.0495812259216653	0.45505986738723	-0.70330961901618	-1.84364688863815	15	ALDOB;ABCG5;PRLR;FMO5;ANKS4B;GSTA1;NR1H4
Serotonergic Neurons	0.00206588441340272	0.0495812259216653	0.431707695803346	-0.567151543756204	-1.78593701357646	33	ALDOB;ABCG5;FABP2;FMO5;SPINK1;ANKS4B;FABP1;GSTA1;NR1H4;TM4SF5;SLC5A1;REG3A;GLOD5;SLC3A1;PHGR1
Embryonic Stem Cells	0.00532380722128282	0.111799951646939	0.407017918923954	0.547191516314387	1.70460398957714	34	NACC1;LMNA;EPHA2;KLF4;SUMO2;ITGA6;FNBP1L;GJB1;LGR4;NCKAP1;SHROOM3;PTPRF;CDH1;CTNND1;CTNNA1;SH3D19;PUM2;EPCAM;DSP;CTNNB1
Macrophages	0.00874359514903505	0.163213776115321	0.380730400722792	-0.727181101063043	-1.75828788019968	11	CD74;DUSP5;MAF;SLC7A7;HPGD
Hepatocytes	0.0100522505547482	0.16887780931977	0.380730400722792	-0.515004920355275	-1.58613895316982	31	ALDOB;RHOB;TMEM82;VDR;APOA1;FABP1;GSTA1;NR1H4;TM4SF5;ABCD3
T Memory Cells	0.01268451865421	0.193727193991571	0.380730400722792	0.993308798929408	1.33368822634029	1	ARHGEF1
Adrenergic Neurons	0.0155842410836861	0.218179375171606	0.380730400722792	-0.719701003974146	-1.66893288397802	9	GADD45G;APOA1;SCAMP5
Melanocytes	0.0234708107928889	0.281649729514667	0.352487857583619	0.761755834316123	1.57447718586392	7	SLK;ZC3H7A;DST;PRKCA
Trichocytes	0.0229018460857983	0.281649729514667	0.352487857583619	0.519701078617541	1.55414125405292	28	MST1R;KRT18;KRT19;FAM83H;ITGB4;EPHA2;PKP3;WWC1;KRT8;DSP;EPS8L2;RHOD;CLDN4
Megakaryocytes	0.026134337803087	0.292704583394574	0.352487857583619	0.831952410036048	1.55909711732725	5	PLK3;VEGFA;MAFG
Astrocytes	0.0281846523072032	0.295938849225634	0.352487857583619	0.936077643908969	1.40429241169153	2	SLC25A28;GSTA4
Epsilon Cells	0.0363584887668743	0.339345895157493	0.321775918075361	-0.520453445062547	-1.48938658360964	21	ALDOB;TMEM82;ENPEP;SPINK1;APOA1;FABP1;NR1H4;TM4SF5;APOA4;MTTP;PHGR1
Neural Stem/Precursor Cells	0.0347428073836295	0.339345895157493	0.321775918075361	0.846923315024143	1.53245002608845	4	CCND2;RBM3;S100A6;MGAT5
Neurons	0.0468164794007491	0.413956238911887	0.287857117255149	0.55264543979613	1.5390210206528	22	PTK2B;ATP6V1H;SAFB2;PNISR;SFSWAP;TFF3;ATP6V0A1;RB1CC1;ZCCHC7;TRIP11;SAFB;AKAP8L;PABPN1
Ciliated Cells	0.0590631364562118	0.479269684290605	0.266350657088526	0.914297214589677	1.37161767384741	2	APPL2;TUBB4B
Fibroblasts	0.0625	0.479269684290605	0.248911114434702	0.569203432766	1.48561654156539	17	LRRK1;HIF1A;VEGFA;RIPK3;NFAT5;KLF4;NFKB1;FOSB
Purkinje Neurons	0.0627615062761506	0.479269684290605	0.261663521711573	0.768728511628728	1.44061414094068	5	ITPR3;HIVEP2;PRKCA;PDE5A
Airway Goblet Cells	0.0695187165775401	0.48068669527897	0.227987202850442	0.448115665209246	1.40660587748166	36	TSPAN8;DMBT1;MST1R;LIPH;KRT19;MUC2;TFF3;PKP3
Goblet Cells	0.0731707317073171	0.48068669527897	0.219250346703755	0.413317733081541	1.383623681728	47	TSPAN8;DMBT1;MST1R;KRT19;MUC2;TFF3;APOBEC1;FCGBP;ZG16;PKP3;CLCA1;SPINK4;GUCA2A;SLC13A2
Langerhans Cells	0.0753968253968254	0.48068669527897	0.231126709673834	-0.83373240792442	-1.34898861033957	3	CD74
Pulmonary Alveolar Type I Cells	0.0736648250460405	0.48068669527897	0.224966093540314	0.48660339900263	1.42450039006842	26	CEP170B;KRT19;VEGFA;ITGB4;EPHA2;DAB2IP;PKP3;SLCO2A1;SHROOM3;PTPRF;CTNND1;SH3D19;DSP;RHOD;CLDN4
Sertoli Cells	0.0772532188841202	0.48068669527897	0.237793834423688	-0.496764567358405	-1.38884215291382	19	CST3;PRLR;SELENBP1;SDC4
Foveolar Cells	0.0923913043478261	0.487215909090909	0.197822021315103	0.414137527335799	1.32847056452686	40	TSPAN8;DMBT1;LGALS2;LIPH;KRT19;MUC2;TFF3;FOXQ1;APOBEC1
Immature Neurons	0.0835030549898167	0.487215909090909	0.222056046145248	0.900214662542969	1.35049119881072	2	HIVEP2;KIF1B
Leydig Cells	0.0877862595419847	0.487215909090909	0.208955027549354	-0.72455058762521	-1.37708089219008	5	MAOA;PRLR
Natural Killer T Cells	0.0900195694716243	0.487215909090909	0.208955027549354	-0.897924125183321	-1.31721840021783	2	EGR1
Salivary Mucous Cells	0.095703125	0.487215909090909	0.20207170902116	-0.959183673469388	-1.27253325874942	1	CST6
Satellite Glial Cells	0.0935672514619883	0.487215909090909	0.204294756516886	-0.773605445606194	-1.38422414691344	4	MAF;ALDH2
Enterochromaffin Cells	0.101293103448276	0.500507099391481	0.206587922696891	-0.495282671871684	-1.36105437526621	18	ALDOB;ANKS4B;FABP1;NR1H4;TM4SF5;APOA4;MTTP
Plasma Cells	0.107074569789675	0.51395793499044	0.188204146308491	-0.675649671187925	-1.37447158427813	6	CD74;SSR4;PPIB
Dendritic Cells	0.115079365079365	0.537037037037037	0.184706471207739	-0.594024228499608	-1.37749782666453	9	CD74;DPP4
Erythroid-like And Erythroid Precursor Cells	0.12396694214876	0.548064375815572	0.181383128498408	-0.525031663513026	-1.32865972131151	13	CEACAM1;PNPO;SLC25A37;APOA1;ALAD;CR1L
Tanycytes	0.123046875	0.548064375815572	0.176694268938498	-0.9491468718635	-1.25921759856021	1	PRDX6
Glycinergic Neurons	0.12890625	0.555288461538462	0.172324344900946	-0.946804951488792	-1.25611061118272	1	SCAMP5
Spermatozoa	0.140495867768595	0.590082644628099	0.169570644405628	-0.514095981244029	-1.30098557979659	13	CD74;DNAJC3;FMO5;ALDH2;SMIM14;PIGR
GABAergic Neurons	0.161224489795918	0.629900332225914	0.156312403073186	0.911341585814654	1.22363311840719	1	GADD45B
Gamma Delta T Cells	0.160642570281124	0.629900332225914	0.155241966228839	0.785432423189805	1.30397054953235	3	TUBA1B;HMGB2;CCL5
Myocytes	0.157389635316699	0.629900332225914	0.153158808683073	0.577710947848628	1.33882512878058	11	DOCK5;MEF2D;PXN;CLOCK
Alveolar Macrophages	0.183716075156576	0.701461377870564	0.147331213699377	0.662388564283355	1.29304443242448	6	TRIM25;GDA
Peritubular Myoid Cells	0.193116634799235	0.720968769917145	0.136490437780413	-0.623792518236855	-1.26897877311833	6	APOA1;TMEM98
Neuroblasts	0.20162932790224	0.73447974351501	0.138022242496643	0.832171256755778	1.24841330064238	2	ITGA6;MARK2
T Regulatory Cells	0.205479452054795	0.73447974351501	0.133554954557592	-0.835774396832348	-1.22604726063438	2	MAF
Acinar Cells	0.224489795918367	0.735634922999017	0.138022242496643	-0.363383110383673	-1.16531048632861	36	ALDOB;ACE2;SPINK1;FABP1;GSTA1;NR1H4;TM4SF5;GPX2;SLC5A1;PIGR;REG3A
Cajal-Retzius Cells	0.25678496868476	0.735634922999017	0.122107920287081	0.61878419581846	1.20792462674982	6	RALGPS2;PABPN1;SMAD1;SLC25A36;KIF1B
Delta Cells	0.237995824634656	0.735634922999017	0.127505315300183	0.632637153067954	1.23496689500433	6	UNC5B;GJB1;UCP2;USH1C;ATP1B1
Granulosa Cells	0.248995983935743	0.735634922999017	0.121543282035469	0.544194151185424	1.20280725287425	9	EPHA2;DAB2IP;NCKAP1;PTPRF;CTTN
Loop Of Henle Cells	0.218253968253968	0.735634922999017	0.130105630751129	-0.756517705284833	-1.22405433475962	3	PPP1R1B;ALDH2
Luminal Epithelial Cells	0.258347978910369	0.735634922999017	0.110122263835536	0.341914000712516	1.1295288340651	44	MST1R;KRT18;HIF1A;KRT19;ITGB4;TFF3;AREG;PKP3;ST14;CDH1;KRT8;TMC4;EPCAM;DSP;EPS8L2;RHOD;CLDN4;SLC44A4
Mast Cells	0.231404958677686	0.735634922999017	0.128788713061714	-0.478319678150126	-1.21044907275958	13	ALDH2;SOCS2;COBL;PAPSS2;PCBD1;LPAR1;MGST2
Neutrophils	0.228174603174603	0.735634922999017	0.126875729929857	-0.753784798433299	-1.21963246009001	3	CEACAM1
Plasmacytoid Dendritic Cells	0.210633946830266	0.735634922999017	0.135002033828631	0.707484274752311	1.28014458460202	4	PRKCA;IRF7;CDH1
Pulmonary Alveolar Type II Cells	0.255278310940499	0.735634922999017	0.116739204791222	0.462378485329574	1.18198663604273	16	ABCA3;SLC34A2;KLF4;S100G;ST14;DDX3Y;CTNND1;RBM47
Reticulocytes	0.252808988764045	0.735634922999017	0.115734447701689	0.418056881161899	1.16421539309916	22	CCT8;DHX15;CHD4;HNRNPL;EIF4G1;UBAP2L;EIF3D;GTF3C2;EIF3B;IMMT;HDGF;YBX1;DHX9;GANAB;PTBP1
Trigeminal Neurons	0.248015873015873	0.735634922999017	0.120985142145252	-0.74367910926639	-1.20328133896743	3	DHCR24
Alpha Cells	0.283464566929134	0.768097536195072	0.11146266692298	-0.552171608568174	-1.17063480224273	7	DPP4;TMEM98;PRRG2
Endothelial Cells	0.276119402985075	0.768097536195072	0.109684061970549	0.427812491801547	1.15437959826011	19	TSPAN8;SGK1;S100A13;PLEC;SLCO2A1
Podocytes	0.280357142857143	0.768097536195072	0.105920292736253	0.371754598200315	1.13122143192642	30	DOCK5;DST;VEGFA;LUC7L2;DAB2IP;WSB2;CD2AP;LGR4;NCKAP1;PTPRF;CTNND1
Monocytes	0.289827255278311	0.772872680742162	0.108394255853397	0.500766078785141	1.16050805755914	11	PLSCR1;NFKBIZ;LY6E;ACE;IRF7;PSAP
Adipocyte Progenitor Cells	0.366053169734151	0.784114052953157	0.0978773277424561	0.617408015689178	1.11715773195254	4	DAB2IP;TBX3;SH3D19
Adipocytes	0.389002036659878	0.784114052953157	0.0940503465727813	0.515898806451769	1.10205290658713	8	APPL2;TFE3
Airway Epithelial Cells	0.395833333333333	0.784114052953157	0.0943563635421779	-0.416659942955099	-1.07499038384365	14	MYH14;GSTA1;SLC5A1;PIGR
B Cells	0.382409177820268	0.784114052953157	0.0913924325943768	-0.536806341351337	-1.09202312072539	6	CD74;EDEM2
B Cells Memory	0.327902240325866	0.784114052953157	0.104343952581949	0.774431057563588	1.16179214896468	2	RALGPS2;FRK
B Cells Naive	0.354775828460039	0.784114052953157	0.096887770327544	-0.628542840653461	-1.12466139211355	4	CD74
Basal Cells	0.31294964028777	0.784114052953157	0.0995791200495904	0.342519190814073	1.09363438963904	39	S100A11;MST1R;KRT19;LMNA;ITGB4;EPHA2;PKP3
Cholangiocytes	0.43585237258348	0.784114052953157	0.0795564677235957	0.303751466213552	1.00345712302737	44	TSPAN8;LGALS2;KRT19;ITGB4;TFF3;CGN;SLC13A2;GJB1;ST14;CDH1;KRT8;TMC4;MUC13
Chromaffin Cells	0.44578313253012	0.784114052953157	0.0855356947987884	0.645603564185598	1.07182745391668	3	DST;KIF1B
Clara Cells	0.36	0.784114052953157	0.0946646223153342	0.432647316595842	1.09130913999801	15	SLC34A2;ITGB4;TFF3;ST14;CDH1;TMC4
Decidual Cells	0.44806517311609	0.784114052953157	0.0860347242455604	0.712484212322289	1.06886023752909	2	AREG;CCL5
Distal Tubule Cells	0.335555555555556	0.784114052953157	0.108394255853397	-0.359461017935169	-1.08360397516007	28	VDR;SCIN;ACE2;MYH14;SLC5A1;PIGR;COBL;SLC3A1;BAZ2B;LARP1B
Endothelial Cells (Aorta)	0.421663442940039	0.784114052953157	0.0865399737444125	0.428564338009241	1.02026724997293	12	WBP1L;ITGB4;SLCO2A1;ACE;SH3D19;MICAL2
Enteroendocrine Cells	0.385542168674699	0.784114052953157	0.0937465422491719	0.68164858642105	1.13166919976845	3	VEGFA;SCT;USH1C
Epiblast Cells	0.316973415132924	0.784114052953157	0.106729884364606	0.649467369178781	1.17516694745055	4	CDH1;EPCAM;CXADR;CLDN7
Epithelial Cells	0.423611111111111	0.784114052953157	0.0965629554309422	-0.290003355476435	-1.03134238228927	53	TM4SF20;CEACAM1;SELENBP1;FMO5;OVOL1;APOA1;LYPD8;GPX2;MAL2;PIGR;CHMP4C;KLF5;PHGR1;PRR15L
Glomus Cells	0.429718875502008	0.784114052953157	0.0875697115548511	0.651544816822512	1.08169108856828	3	DAB2IP;HMOX2
Kidney Progenitor Cells	0.444676409185804	0.784114052953157	0.0878312634480124	0.541424875506102	1.05691199787955	6	DAB2IP;NCKAP1;LAPTM4B
Kupffer Cells	0.345419847328244	0.784114052953157	0.0972150808846466	-0.595753052302854	-1.13228828849497	5	VDR
Mammary Epithelial Cells	0.408525754884547	0.784114052953157	0.0835990603684159	0.309955340533347	1.01863265579267	43	MST1R;KRT18;KRT19;FAM83H;ITGB4;EPHA2;FOXQ1;PKP3
Mesangial Cells	0.321223709369025	0.784114052953157	0.101713902282311	-0.560130468076853	-1.13947130397686	6	SH3BGRL
Mesothelial Cells	0.362886597938144	0.784114052953157	0.0988903007520636	-0.436926369551044	-1.0930344022087	12	DUSP5;DPP4;SDC4
Microglia	0.354330708661417	0.784114052953157	0.09754492162472	-0.522544465961774	-1.10782359701616	7	EGR1;FOS
Myoblasts	0.433054393305439	0.784114052953157	0.0894366833718621	0.564329195751026	1.05756532670048	5	STK40;TBX3
Osteoclasts	0.312368972746331	0.784114052953157	0.109250039480711	-0.425535586859579	-1.11549357424674	15	CST3;VDR;TCN2;SLC7A7;CTSZ;THRA;SLC39A14
Principal Cells	0.391915641476274	0.784114052953157	0.0852884689790502	0.31233627533342	1.03181743999488	44	TSPAN8;PLEKHA7;KRT19;NR3C2;ITGB4;TFF3;SLCO2A1;CGN;SLC13A2
Retinal Progenitor Cells	0.37890625	0.784114052953157	0.0931454575337804	-0.819337571094011	-1.08700172677968	1	HES1
T Helper Cells	0.330152671755725	0.784114052953157	0.0999276973731092	-0.604069692909227	-1.14809489615198	5	LTBR;DPP4
Taste Receptor Cells	0.419921875	0.784114052953157	0.0873098257637931	-0.796587487453998	-1.05681956368412	1	NR3C1
Thymocytes	0.340122199592668	0.784114052953157	0.102080107662747	0.770080321285141	1.15526522677948	2	EZR;UCP2
Transient Cells	0.446584938704028	0.784114052953157	0.0780892306943345	0.297997699977998	1.00436147889101	50	UNC5B;CEP170B;KRT19;PLXNB2;DAB2IP;TMEM63B;NFE2L1;LGR4;ST14;JUP;PTPRF;PTGFRN;CTNND1;IL17RC;CTNNA1;RNF128;DSP;CTNNB1;MYO6;WASL;APLP2
Trophoblast Progenitor Cells	0.444444444444444	0.784114052953157	0.0795564677235957	0.316846407306012	0.986398630823122	35	R3HDM4;TMC6;DEDD2;ARRDC1;PTPN6;VASP;IRF7;ST14;STXBP2;RPS6KA1;OSTF1;MOB3C;ARHGAP27;MAPK13;LRP10;PRKCD
Urothelial Cells	0.365107913669065	0.784114052953157	0.0905428948469474	0.343400004280368	1.05884733379897	33	TRIM25;RPS6KB2;ARRDC1;ST14;STXBP2;SIRT7;TMC4;LLGL2;ELMO3;ARHGAP27;LRP10;PRKCD
Photoreceptor Cells	0.458077709611452	0.790386965376782	0.0850427463764322	0.576894201321241	1.04385074561303	4	PRKCA;KIF1B;STX3
Retinal Ganglion Cells	0.470468431771894	0.790386965376782	0.0833634065110386	0.697435192741513	1.04628387953336	2	PRKCA;DCTN1
Sebocytes	0.46606334841629	0.790386965376782	0.0897104652742981	-0.330320955442751	-1.00481701796042	30	LTBR;VDR;CDA;OVOL1
Trophoblast Stem Cells	0.464088397790055	0.790386965376782	0.0787113806986485	0.359977784851989	0.992959825444114	21	KRT18;KRT19;PKP3;WWC1;SHROOM3;PTPRF;KRT8
Anterior Pituitary Gland Cells	0.511247443762781	0.80498454594515	0.0791316651768349	0.544528930276944	0.985287993146145	4	CPEB4;NKTR
Enteric Neurons	0.514644351464435	0.80498454594515	0.0799858801499946	0.521579055067212	0.977450622660404	5	CYB561;PPP2R5B;CASZ1
Hepatoblasts	0.522281639928699	0.80498454594515	0.0709609456938284	0.302460505709152	0.949403821528779	36	KRT18;KRT19;PKP3;CGN;RHPN2;GJB1;LGR4;PTPRF;CDH1;KRT8;HNF4A;RNF128;EPCAM;DSP
His Bundle Cells	0.519348268839104	0.80498454594515	0.0780892306943345	0.667743198202765	1.00174030679656	2	NCKAP1;TPM1
Interneurons	0.498969072164948	0.80498454594515	0.0808589150280032	-0.39055627003261	-0.977032902780851	12	DHRS3;LPGAT1;ABR
Keratinocytes	0.488505747126437	0.80498454594515	0.0780892306943345	0.396740979656976	0.983749996214782	14	MST1R;PLEC;ITGB4;PKP3;SIRT7;IL13RA1
Merkel Cells	0.51981351981352	0.80498454594515	0.0852884689790502	-0.277178921675389	-0.955293698028987	48	TMEM82;ACE2;FABP1;GSTA1;HNF4G;ALPI;NR1H4;TM4SF5;GPX2;MAL2;REG3A
Paneth Cells	0.490196078431373	0.80498454594515	0.0741758965588009	0.306650172213922	0.962554911722305	36	DMBT1;LGALS2;MUC2;TFF3;APOBEC1;ZG16;CLCA1;SPINK4;GUCA2A;SLC13A2;LGR4
Smooth Muscle Cells	0.4989816700611	0.80498454594515	0.0802023444698144	0.465134648523063	0.99361150859175	8	PDE4DIP;KIF1C
Erythroblasts	0.540540540540541	0.818115412710007	0.0732558655828455	0.386249954451877	0.94319477241485	13	CCND3;ARPC1B;VASP;RHOG;CDH1
Platelets	0.538793103448276	0.818115412710007	0.0791316651768349	-0.338644212802157	-0.930606325779893	18	LTBR;ALDH2;LGALS8;OST4;AGPAT1
Gamma (PP) Cells	0.55193482688391	0.827902240325866	0.0749278818393739	0.653279785809906	0.980042469653867	2	ATP9A;ATP1B1
Cardiac Stem And Precursor Cells	0.563809523809524	0.832604978149345	0.0704500850658419	0.360988519860523	0.91055706587486	15	EPHA2;DAB2IP;ERRFI1;NCKAP1;PTPRF;TBX3;SH3D19
Trophoblast Cells	0.564981949458484	0.832604978149345	0.0676760401641789	0.306074256765701	0.933421733323337	31	S100A11;NIPAL1;NFKBIZ;AREG;KLF4;PKP3;IER3
Endothelial Cells (Blood Brain Barrier)	0.575452716297787	0.840661359461115	0.0721797965581253	0.414361614027345	0.926265376971227	10	CEP170B;FOXQ1;DAB2IP;PTPRF
Peri-islet Schwann Cells	0.582822085889571	0.84408715887455	0.0723570851036907	0.507590158267545	0.918449802337967	4	DAB2IP;NCKAP1
Choroid Plexus Cells	0.610486891385768	0.847618163246355	0.0656813601934011	0.320425766218099	0.870363411125086	20	CEP170B;DAB2IP;LGR4;CHMP1A;NCKAP1;SHROOM3;PTPRF;CTNND1;ATP9A;RNF128
Müller Cells	0.599206349206349	0.847618163246355	0.0694481442003175	-0.392320772054045	-0.909762573531383	9	CROT;PRDX6
NK Cells	0.608187134502924	0.847618163246355	0.0678338263479455	-0.505295637335818	-0.904133271686286	4	DPP4
Parathyroid Chief Cells	0.606299212598425	0.847618163246355	0.0684714904492087	-0.419133252428685	-0.88858602010072	7	VDR;SCAMP5;APP
Pericytes	0.595092024539877	0.847618163246355	0.0713052987340038	0.49775845073499	0.900659997526265	4	VEGFA;PDE5A
Chondrocytes	0.625506072874494	0.850405583852103	0.0683110858318647	0.419640711726761	0.86735761921226	7	ATRX;VEGFA;GADD45B
Osteoblasts	0.627680311890838	0.850405583852103	0.0662842187012672	-0.498026028376597	-0.891125648333678	4	VDR
Oxyphil Cells	0.62109375	0.850405583852103	0.0668966276500666	-0.692873870859819	-0.919224408395554	1	LDB3
Osteoclast Precursor Cells	0.650627615062761	0.862498306258563	0.0679922591544058	0.460110894366461	0.862257937357893	5	SAMD9L;NFKB1
Osteocytes	0.652007648183556	0.862498306258563	0.0635007968065945	-0.422368800834128	-0.859223262569559	6	SNX7
Pluripotent Stem Cells	0.645748987854251	0.862498306258563	0.0667426134241917	0.409965885974065	0.84736067040188	7	FUBP1;HNRNPU;SET
Glutaminergic Neurons	0.669921875	0.867509520182788	0.0632191170859458	-0.669120107059217	-0.887710679281076	1	GLS
Oligodendrocytes	0.671287128712871	0.867509520182788	0.0637845390312975	-0.355648527298616	-0.849471979605256	10	PPP1R1B
Red Pulp Macrophages	0.663405088062622	0.867509520182788	0.0637845390312975	-0.608084798775024	-0.892035822821545	2	SLC7A7
Tuft Cells	0.690763052208835	0.885864066954842	0.0630790410571939	0.374015316179638	0.826668816647461	9	RIPK3;IRF7;MXD1;IL13RA1
Airway Smooth Muscle Cells	0.825831702544031	0.887902910087433	0.053457214108991	-0.531459170013387	-0.779629122408542	2	TPM1;GATA6
Basophils	0.81419624217119	0.887902910087433	0.0571258510018113	0.36227637529965	0.707197369246471	6	FBXO9;CDH1;ID1
Beta Cells	0.793877551020408	0.887902910087433	0.0572461135202884	0.596855135496822	0.801380867561831	1	SLC2A2
Crypt Cells	0.772916666666667	0.887902910087433	0.059476028695732	-0.302129454636088	-0.779499598896455	14	PPP1R1B;MYH14;SLC5A1;COBL
Dopaminergic Neurons	0.71875	0.887902910087433	0.0598603117764473	-0.633656741385079	-0.840662013279179	1	DDC
Ductal Cells	0.731707317073171	0.887902910087433	0.0536769600638126	0.254707416259401	0.852659309874645	47	TSPAN8;KRT18;KRT19;TFF3;FOXQ1;PKP3;GJB1;CDH1;KRT8;MUC13;RNF128;EPCAM;SERINC2;DSP;EPS8L2;RHOD;CLDN4;SLC44A4
Eosinophils	0.785276073619632	0.887902910087433	0.0578529757032509	0.398476283764455	0.721015681842529	4	PGLYRP1;CCL5;NR2F6
Ependymal Cells	0.819960861056751	0.887902910087433	0.05378728077603	-0.535700910671461	-0.785851584515378	2	CALML4
Gastric Chief Cells	0.780600461893764	0.887902910087433	0.0639271933359996	-0.241178523427745	-0.814342539709238	44	PPP1R1B;SELENBP1;ACE2;ALDH2;MYH14;MAL2
Hematopoietic Stem Cells	0.835051546391753	0.887902910087433	0.0553642837725362	-0.285091230055578	-0.713196876945048	12	EGR1;ABCG2
Hepatic Stellate Cells	0.816700610997963	0.887902910087433	0.055826471778749	0.488900764217915	0.733443040466602	2	VEGFA
Intercalated Cells	0.72848948374761	0.887902910087433	0.0582216241124161	-0.393546919150018	-0.800591017088577	6	SCIN;PIGR
Luteal Cells	0.823970037453184	0.887902910087433	0.051530912208539	0.264414922774674	0.742837166944427	23	CEP170B;AKT1;DAB2IP;ERRFI1;LGR4;PTPRF
Microfold Cells	0.724941724941725	0.887902910087433	0.0679922591544058	-0.248530978057584	-0.856558917497479	48	LTBR;VDR;ZFP36;TICAM1;CTSZ;CTSH;ZC3H12A;NFE2L2;IRF2;KLF5
Neuroendocrine Cells	0.765166340508806	0.887902910087433	0.0570059526582387	-0.558910933833224	-0.819899750413487	2	PPP1R1B
Olfactory Epithelial Cells	0.757462686567164	0.887902910087433	0.0552495663125249	0.289833331569219	0.782066188507808	19	CEP170B;TOLLIP;CLSTN1;PTPRF;CYB561;ATP9A;RNF128
Oligodendrocyte Progenitor Cells	0.79296875	0.887902910087433	0.0552495663125249	-0.596520575443292	-0.791394070579079	1	LAD1
Pancreatic Progenitor Cells	0.788671023965142	0.887902910087433	0.060640400949416	-0.276899958038929	-0.792407248751502	21	MYH14;HNF4G;MAL2;COBL;HES1;CDX2;TMEM54
Parietal Cells	0.746268656716418	0.887902910087433	0.0559428593065705	0.29170840257073	0.787125750233832	19	PLEKHA7;ABLIM1;CGN;GJB1
Pinealocytes	0.83469387755102	0.887902910087433	0.0549073703290958	0.578119772499164	0.776225414319979	1	SLC6A6
Pulmonary Vascular Smooth Muscle Cells	0.830612244897959	0.887902910087433	0.0551351763385257	0.58146537303446	0.780717459541739	1	MYLK
Pyramidal Cells	0.769387755102041	0.887902910087433	0.0587185879555941	0.610237537638006	0.819349048448867	1	YWHAZ
Schwann Cells	0.77035490605428	0.887902910087433	0.0597317976364411	0.385576754100795	0.752681888011975	6	ITGB4;DAB2IP;BAG3;NDRG1
Spermatocytes	0.761224489795918	0.887902910087433	0.059221919380382	0.618936099029776	0.831028366025441	1	CAPN1
Stromal Cells	0.830078125	0.887902910087433	0.0531298054705469	-0.580461692873871	-0.770089014276334	1	B4GALNT1
Undefined Placental Cells	0.747311827956989	0.887902910087433	0.0540088272801684	0.267001829104265	0.831223686249191	35	KRT18;KRT19;FAM83H;EPHA2;PKP3;CCT3
Vascular Smooth Muscle Cells	0.830612244897959	0.887902910087433	0.0551351763385257	0.58146537303446	0.780717459541739	1	MYLK
Satellite Cells	0.841698841698842	0.88934217236104	0.0519512476197082	0.290175521611791	0.708587876613181	13	EPHA2;DAB2IP;ERRFI1;NCKAP1;CDH1;SH3D19
Juxtaglomerular Cells	0.849236641221374	0.891698473282443	0.051011413203915	-0.357378312237099	-0.679233242606128	5	CDC42EP5
Bergmann Glia	0.904081632653061	0.924734920910829	0.051218434854034	0.549013047842088	0.737144620890675	1	KIF1B
Ionocytes	0.899419729206963	0.924734920910829	0.0489954089862481	0.276684537719083	0.658692633456105	12	SLC34A2;CGN;SHROOM3
Motor Neurons	0.892057026476578	0.924734920910829	0.0517405459873163	0.419678714859438	0.629596955402638	2	ONECUT2;B4GALNT1
Myofibroblasts	0.887983706720978	0.924734920910829	0.0519512476197082	0.422021419009371	0.633111451963896	2	MYLK;TPM1
T Cells	0.908221797323136	0.924734920910829	0.0480220415968251	-0.310617185803555	-0.631887372526641	6	CD81;TGIF1;JUNB
Myoepithelial Cells	0.952182952182952	0.963655035944193	0.0496901392724606	-0.22735246039562	-0.610151740152462	16	SDC4;CDC42EP5
Cardiomyocytes	0.980806142034549	0.985355648535565	0.0446854397644147	0.206936820183999	0.528996403862346	16	CPT1A;HMGB2;ATP2A2;CTNNB1;ADIPOR2
Germ Cells	0.985355648535565	0.985355648535565	0.0484087618816951	0.254941373534338	0.47776574209048	5	RSBN1L;MYO1D;SMIM24;AQP11;MRPL14
