# Supplementary material for: Population-level comparisons of gene regulatory networks modeled on high-throughput single-cell transcriptomics data
Source: Nat Comput Sci. 2024 Mar 4;4(3):237–50. doi: 10.1038/s43588-024-00597-5 (PMC10965443; doi:10.1038/s43588-024-00597-5)
Supplement: Supplementary file 6 — Gene set enrichment analysis results for the Hnf4γ knockout. [file 43588_2024_597_MOESM6_ESM.csv]

pathway	pval	padj	log2err	ES	NES	size	leadingEdge
Proximal Tubule Cells	5.12274719802255e-05	0.00860621529267789	0.557332238758646	-0.73528249261354	-2.02663474034325	20	ALDOB;TMEM82;PRAP1;ENPEP;SCIN;DPP4;KHK;NR1H4;FABP1;SLC5A1;GSTA1;TM4SF5;APOA4
Enterocytes	0.000118035166739307	0.00991495400610176	0.538434096309916	-0.474264419004914	-1.75519224454743	85	ALDOB;TMEM82;ABCG5;PRAP1;VDR;MAOA;ACE2;FABP2;DPP4;KHK;CEACAM1;SPINK1;APOA1;ANKS4B;NR1H4;FABP1;SLC5A1;ABCG2;ALPI;GSTA1;LYPD8;REG3A;MTTP;GPX2;TM4SF5;CDC42EP5;RBP2;SLC26A3;ANPEP;APOA4
Enteric Glia Cells	0.00019738783400487	0.0108477899507016	0.518848077743792	-0.996318607764391	-1.45601370742817	2	DHRS3;PPP1R1B
Follicular Cells	0.000299617730429396	0.0108477899507016	0.49849310876659	-0.76008385018817	-1.93759950731107	15	ALDOB;ABCG5;PRLR;FMO5;ANKS4B;NR1H4;GSTA1;SLC3A1
Hemangioblasts	0.000348990674448503	0.0108477899507016	0.49849310876659	0.779142821442106	1.89613226458858	14	R3HDM4;CCND3;NOSIP;SHKBP1;RPS6KB2;RHOG
Serotonergic Neurons	0.000387421069667915	0.0108477899507016	0.49849310876659	-0.618235553831468	-1.89047650922553	33	ALDOB;ABCG5;FABP2;FMO5;SPINK1;ANKS4B;NR1H4;FABP1;SLC5A1;GSTA1;REG3A;SLC3A1;TM4SF5;SLC26A3;GLOD5
Noradrenergic Neurons	0.000691277862064496	0.0165906686895479	0.477270815362862	-0.747509129682656	-1.87649015349608	14	ALDOB;TMEM82;PRAP1;APOA1;NR1H4;FABP1;TM4SF5;APOA4;CREB3L3;MOGAT2;DDC;CDHR2
Hepatocytes	0.00343240285346443	0.0720804599227529	0.431707695803346	-0.565752264887197	-1.69431166389694	31	ALDOB;TMEM82;RHOB;VDR;APOA1;NR1H4;FABP1;GSTA1;ABCD3;MTTP;TM4SF5;APOA4
Macrophages	0.00968588685428996	0.159092148661614	0.380730400722792	-0.722911421591827	-1.70752048345416	11	CD74;MAF;DUSP5;SLC7A7;HPGD
Megakaryocytes	0.00893549888271424	0.159092148661614	0.380730400722792	0.874471003847955	1.62007898729411	5	PLK3;VEGFA;MAFG
Neural Stem/Precursor Cells	0.011363724904401	0.159092148661614	0.380730400722792	0.885751726324576	1.58351367567875	4	CCND2;RBM3;S100A6;MGAT5
Trichocytes	0.0108780761003947	0.159092148661614	0.380730400722792	0.573132202423659	1.67629577385079	28	MST1R;KRT18;KRT19;FAM83H;EPHA2;ITGB4;PKP3;WWC1;KRT8;CLDN4
T Memory Cells	0.0131402445110951	0.169812390604921	0.380730400722792	0.992974238875878	1.33323902181811	1	ARHGEF1
Astrocytes	0.0297687614114878	0.312571994820622	0.352487857583619	0.938085676037483	1.39920829728767	2	SLC25A28;GSTA4
Distal Tubule Cells	0.0289088242727766	0.312571994820622	0.352487857583619	-0.510220684693126	-1.49736453156334	28	VDR;ACE2;SCIN;MYH14;SLC5A1;COBL;SLC3A1;PIGR;MYO5B;BAZ2B;LARP1B;PLEKHA5
Epsilon Cells	0.0276272670183783	0.312571994820622	0.352487857583619	-0.540571122624243	-1.50151002756994	21	ALDOB;TMEM82;ENPEP;SPINK1;APOA1;NR1H4;FABP1;MTTP;TM4SF5;APOA4
Airway Goblet Cells	0.0339843658126656	0.335845497442813	0.321775918075361	0.493813330513502	1.51807275676073	36	TSPAN8;DMBT1;MST1R;LIPH;KRT19;MUC2;TFF3
Adrenergic Neurons	0.0368497143027531	0.343930666825696	0.321775918075361	-0.697017111025778	-1.58102528315228	9	SCAMP5;GADD45G;APOA1
Ciliated Cells	0.0653061224489796	0.421135958836335	0.252961123069611	0.915900924433494	1.36611847477947	2	APPL2;TUBB4B
Dendritic Cells	0.0764705882352941	0.421135958836335	0.227987202850442	-0.629059983579354	-1.42687994731529	9	CD74;DPP4
Embryonic Stem Cells	0.0613718411552347	0.421135958836335	0.245041785430996	0.468007686778041	1.42814200871793	34	NACC1;KLF4;LMNA;SUMO2;EPHA2;LGR4;GJB1;SHROOM3;FNBP1L;ITGA6;CDH1;PTPRF;NCKAP1;EPCAM;SMAD1;CTNNA1;DSP;CTNND1
Enterochromaffin Cells	0.0531914893617021	0.421135958836335	0.287857117255149	-0.565705444320439	-1.51311551174682	18	ALDOB;ANKS4B;NR1H4;FABP1;MTTP;TM4SF5;SLC26A3;APOA4
Fibroblasts	0.0593869731800766	0.421135958836335	0.257206466468838	0.585169935595103	1.49560108951347	17	LRRK1;HIF1A;VEGFA;KLF4;NFKB1;RIPK3;NFAT5;FOSB
Foveolar Cells	0.0728597449908925	0.421135958836335	0.224966093540314	0.432705771834818	1.36020532905324	40	TSPAN8;DMBT1;LGALS2;LIPH;KRT19;MUC2;FOXQ1;TFF3;APOBEC1
Goblet Cells	0.0623885918003565	0.421135958836335	0.241339976815091	0.430025667668619	1.40479434262349	47	TSPAN8;DMBT1;MST1R;KRT19;MUC2;TFF3;ZG16;FCGBP;CLCA1;SPINK4;APOBEC1;GUCA2A;PKP3;KRT8;SLC13A2;CLDN4
Langerhans Cells	0.0772277227722772	0.421135958836335	0.227987202850442	-0.835078949193783	-1.33873304062812	3	CD74
Leydig Cells	0.0535372848948375	0.421135958836335	0.271288554688953	-0.770864900011058	-1.43920370066149	5	PRLR;MAOA
Melanocytes	0.0777096114519427	0.421135958836335	0.231126709673834	0.697278345015969	1.41629499677745	7	SLK;ZC3H7A;DST;PRKCA
Mesangial Cells	0.0707456978967495	0.421135958836335	0.234392647294686	-0.720675990915154	-1.43695223404309	6	SH3BGRL
Neurons	0.0740037950664137	0.421135958836335	0.227987202850442	0.534581625779252	1.45686325661658	22	PTK2B;ATP6V1H;SAFB2;TFF3;PNISR;SFSWAP;TRIP11;RB1CC1;ZCCHC7;ATP6V0A1;SAFB
Purkinje Neurons	0.0688935281837161	0.421135958836335	0.248911114434702	0.773025374001458	1.43213686852295	5	ITPR3;HIVEP2;PRKCA
Satellite Glial Cells	0.0817120622568093	0.428988326848249	0.219250346703755	-0.792516035528045	-1.39891530465061	4	MAF;ALDH2
Salivary Mucous Cells	0.095703125	0.472886029411765	0.20207170902116	-0.959518233522917	-1.27297711408906	1	CST6
Sertoli Cells	0.0934182590233546	0.472886029411765	0.213927855492356	-0.501159072310732	-1.36014658612992	19	CST3;PRLR;SELENBP1;SDC4
Glycinergic Neurons	0.103515625	0.496875	0.193813302725311	-0.956507193041151	-1.2689824160323	1	SCAMP5
Peritubular Myoid Cells	0.124282982791587	0.579987253027406	0.173747838999571	-0.675924689732351	-1.3477228396667	6	APOA1;TMEM98
Erythroid-like And Erythroid Precursor Cells	0.128571428571429	0.581717451523546	0.176694268938498	-0.532920499731742	-1.31493552626974	13	PNPO;SLC25A37;CEACAM1;APOA1
Pulmonary Alveolar Type I Cells	0.131578947368421	0.581717451523546	0.166933848713193	0.454502020317396	1.29892160205335	26	KRT19;CEP170B;VEGFA;EPHA2;DAB2IP;ITGB4;SLCO2A1;PKP3;SHROOM3;CLDN4;PTPRF
GABAergic Neurons	0.142857142857143	0.587799807312002	0.166933848713193	0.921043827367012	1.23666004955029	1	GADD45B
Osteoclasts	0.143451143451143	0.587799807312002	0.16823816568964	-0.506730601497751	-1.29175348687966	15	CST3;VDR;TCN2;SLC7A7;THRA;ANPEP;SLC39A14;CTSZ
Tanycytes	0.140625	0.587799807312002	0.16440575583821	-0.938775510204082	-1.24545808303135	1	PRDX6
Gamma Delta T Cells	0.152917505030181	0.611670020120724	0.159646701919906	0.799534236871107	1.31370261747739	3	TUBA1B;HMGB2;CCL5
Loop Of Henle Cells	0.184158415841584	0.719502647939212	0.142901149386948	-0.784238023053124	-1.25722885745317	3	PPP1R1B;ALDH2
Spermatozoa	0.193877551020408	0.74025974025974	0.141225119642531	-0.502078061814809	-1.23883446175044	13	CD74;DNAJC3;FMO5;ALDH2;SMIM14;PIGR
T Regulatory Cells	0.19921875	0.74375	0.135740943810425	-0.844680597145557	-1.23441087846608	2	MAF
Acinar Cells	0.211581291759465	0.749521988527725	0.141225119642531	-0.378945992820383	-1.17864840871369	36	ALDOB;ACE2;SPINK1;NR1H4;FABP1;SLC5A1;GSTA1;REG3A;GPX2;TM4SF5;PIGR;ANPEP
Natural Killer T Cells	0.2109375	0.749521988527725	0.131457611642763	-0.838129896093701	-1.22483772540998	2	EGR1
Plasma Cells	0.21414913957935	0.749521988527725	0.128788713061714	-0.61738699131677	-1.23100481717896	6	CD74;SSR4;PPIB
Enteroendocrine Cells	0.219315895372233	0.7519402127048	0.130777137971974	0.758649265538918	1.24652513916855	3	VEGFA;SCT;USH1C
Delta Cells	0.244258872651357	0.791978449565998	0.12563992130984	0.63193667507195	1.21926111575995	6	UNC5B;GJB1;UCP2;ATP1B1
Luminal Epithelial Cells	0.237924865831843	0.791978449565998	0.116739204791222	0.353694009187784	1.14131228479242	44	MST1R;KRT18;KRT19;TFF3;HIF1A;AREG;ITGB4;PKP3;KRT8;ST14;CLDN4;CDH1;EPCAM;BTG1;RAB25;DSP;TMC4
Myocytes	0.245136186770428	0.791978449565998	0.120433371642259	0.539325351215584	1.22488496571686	11	MEF2D;DOCK5
Airway Epithelial Cells	0.276288659793814	0.806577130663989	0.116234148779716	-0.462855852896487	-1.16191818395184	14	MYH14;SLC5A1;GSTA1;PIGR
Alpha Cells	0.261208576998051	0.806577130663989	0.116234148779716	-0.571614026432166	-1.19053917365401	7	DPP4;TMEM98;PRRG2
Alveolar Macrophages	0.275574112734864	0.806577130663989	0.117249716749792	0.61858991187033	1.19350981814593	6	TRIM25;GDA
B Cells Naive	0.297665369649805	0.806577130663989	0.107554375265169	-0.666707894701565	-1.17684417200212	4	CD74
Mast Cells	0.261224489795918	0.806577130663989	0.119348440591015	-0.482328561120389	-1.19010426634183	13	ALDH2;COBL;SOCS2;PAPSS2;LPAR1;DDC;PCBD1;MGST2
Mesothelial Cells	0.286585365853659	0.806577130663989	0.112843355675562	-0.47759138364258	-1.16689709086615	12	DUSP5;DPP4;SDC4
Monocytes	0.297665369649805	0.806577130663989	0.107554375265169	0.511417796649115	1.16150292009014	11	PLSCR1;LY6E;NFKBIZ;IRF7;ACE
Neutrophils	0.283168316831683	0.806577130663989	0.111918316325105	-0.737751724969243	-1.18270567226037	3	CEACAM1;ARG2
Retinal Progenitor Cells	0.291015625	0.806577130663989	0.109250039480711	-0.87186349949816	-1.15668701510324	1	HES1
Thymocytes	0.281632653061224	0.806577130663989	0.114266502484433	0.799196787148594	1.19204759683302	2	UCP2;EZR
Pulmonary Alveolar Type II Cells	0.307543520309478	0.820116054158607	0.105125131597001	0.449216192201463	1.12716179335606	16	ABCA3;SLC34A2;KLF4;S100G;DDX3Y;ST14
Reticulocytes	0.313092979127135	0.821869070208729	0.102821842840815	0.407263660045847	1.10989123730374	22	CCT8;DHX15;CHD4;EIF4G1;HNRNPL;EIF3D;UBAP2L;GTF3C2;EIF3B;HDGF;YBX1
T Helper Cells	0.319311663479924	0.825297837917341	0.102080107662747	-0.616570095385773	-1.15113551412664	5	LTBR;DPP4
Clara Cells	0.341650671785029	0.8296875	0.0982123351217438	0.448575975373818	1.11065144066393	15	SLC34A2;TFF3;ITGB4;ST14;CDH1;RAB25;TMC4
Myoblasts	0.32776617954071	0.8296875	0.105920292736253	0.629405733296924	1.16606153721488	5	STK40;TBX3
Plasmacytoid Dendritic Cells	0.331967213114754	0.8296875	0.103958471559957	0.648487388216056	1.1593414014629	4	IRF7;PRKCA;CDH1
Taste Receptor Cells	0.345703125	0.8296875	0.0985499803531691	-0.838742054198729	-1.11274533647883	1	NR3C1
Trophoblast Stem Cells	0.339517625231911	0.8296875	0.0965629554309422	0.405312722001209	1.09658475699545	21	KRT18;KRT19;PKP3;WWC1;KRT8;SHROOM3;CLDN4;PTPRF;TOM1L1;DSP
Interneurons	0.351626016260163	0.832016489178976	0.0999276973731092	-0.452326467194485	-1.10516742296594	12	DHRS3;LPGAT1;ABR
Endothelial Cells	0.357815442561205	0.834902699309479	0.0943563635421779	0.408891641894486	1.08272138755084	19	TSPAN8;S100A13;SGK1;PLEC;SLCO2A1
B Cells	0.384321223709369	0.869552772808587	0.0911073131586733	-0.543788070450607	-1.08425629898912	6	CD74
Cholangiocytes	0.388193202146691	0.869552772808587	0.086794975677172	0.321951477963704	1.03888436717051	44	TSPAN8;LGALS2;KRT19;TFF3;ITGB4;CGN;KRT8;GJB1;SLC13A2;ST14;CLDN4;CDH1;MUC13
Neuroblasts	0.381632653061225	0.869552772808587	0.0952879846194844	0.751298139772133	1.12060403197539	2	ITGA6;MARK2
B Cells Memory	0.4	0.880017874432114	0.0925528864684773	0.74330655957162	1.10868413424043	2	RALGPS2;FRK
Decidual Cells	0.43469387755102	0.880017874432114	0.0878312634480124	0.72958500669344	1.08821765540033	2	AREG;CCL5
Dopaminergic Neurons	0.44140625	0.880017874432114	0.0845557442441281	-0.781532285045166	-1.0368460734003	1	DDC
Epiblast Cells	0.411885245901639	0.880017874432114	0.0911073131586733	0.605827193569993	1.08307510739711	4	CDH1;EPCAM;CXADR;CLDN7
Epithelial Cells	0.417233560090703	0.880017874432114	0.096240602328129	-0.300883176707795	-1.03629447295662	53	TM4SF20;SELENBP1;FMO5;CEACAM1;OVOL1;APOA1;LYPD8;GPX2;MAL2;PIGR;ANPEP;MYO5B;CHMP4C
Immature Neurons	0.451020408163265	0.880017874432114	0.0857844408075645	0.712090559374448	1.06212368928351	2	HIVEP2;KIF1B
Kupffer Cells	0.455066921606119	0.880017874432114	0.0817515582532145	-0.562516481623319	-1.05021749209718	5	VDR
Merkel Cells	0.446952595936795	0.880017874432114	0.0919686140000427	-0.301560286105493	-1.01037654458348	48	TMEM82;ACE2;HNF4G;NR1H4;FABP1;ALPI;GSTA1;REG3A;GPX2;MAL2;TM4SF5;SLC26A3
Pancreatic Progenitor Cells	0.455723542116631	0.880017874432114	0.0883594442500905	-0.359050090010609	-0.997310599821971	21	HNF4G;MYH14;COBL;MAL2;HES1
Paneth Cells	0.409799554565702	0.880017874432114	0.096240602328129	-0.327048688501521	-1.01723048555083	36	TM4SF20;CEACAM1;SPINK1;FABP1;SLC5A1;ALPI;REG3A;GUCY2C;GPX2;PIGR;SLC26A3
Sebocytes	0.426991150442478	0.880017874432114	0.0934449219410994	-0.347053210351158	-1.0275988344436	30	VDR;LTBR;CDA;OVOL1
Trigeminal Neurons	0.453465346534653	0.880017874432114	0.0838361057159929	-0.653666727378078	-1.04790720248083	3	DHCR24;KIF1B
Adipocyte Progenitor Cells	0.532786885245902	0.88517745302714	0.0770736734944102	0.54614348235001	0.976374809646323	4	DAB2IP;TBX3;SH3D19
Adipocytes	0.51340206185567	0.88517745302714	0.0793434960134973	0.471153123962271	0.987569756522372	8	APPL2;TFE3
Airway Smooth Muscle Cells	0.76171875	0.88517745302714	0.0571258510018113	-0.561914323962517	-0.821178036537417	2	GATA6;TPM1
Anterior Pituitary Gland Cells	0.618852459016393	0.88517745302714	0.0694481442003175	0.49095400849877	0.877709140701377	4	CPEB4;NKTR
Basal Cells	0.49171270718232	0.88517745302714	0.0756946307932749	0.309559227574976	0.964641098773626	39	S100A11;MST1R;KRT19;LMNA;EPHA2;ITGB4;PKP3
Bergmann Glia	0.638671875	0.88517745302714	0.0655321029282414	-0.685513549682168	-0.909459590923463	1	KIF1B
Beta Cells	0.712890625	0.88517745302714	0.0602484086158019	-0.639009702241552	-0.847763698713428	1	SLC2A2
Cajal-Retzius Cells	0.567849686847599	0.88517745302714	0.0747385227439092	0.485996494285399	0.937683554780821	6	RALGPS2;SMAD1;PABPN1
Chondrocytes	0.588957055214724	0.88517745302714	0.0718276293603809	0.441569499764101	0.896905343060802	7	ATRX;VEGFA;GADD45B
Choroid Plexus Cells	0.652542372881356	0.88517745302714	0.0684714904492087	-0.323361681604651	-0.891271075021012	20	PRLR;MYH14;COBL;TMEM98
Chromaffin Cells	0.714285714285714	0.88517745302714	0.0615706755421678	0.487984731239788	0.80180033468918	3	DST
Crypt Cells	0.548453608247423	0.88517745302714	0.0758886900606117	-0.375606314235412	-0.942893567805557	14	PPP1R1B;MYH14;SLC5A1;COBL;MYO5B
Ductal Cells	0.704099821746881	0.88517745302714	0.0565299525056311	0.265251427907514	0.86651503227111	47	TSPAN8;KRT18;KRT19;FOXQ1;TFF3;PKP3;KRT8;GJB1;CLDN4;CDH1;MUC13;RNF128;SERINC2;EPCAM
Endothelial Cells (Aorta)	0.733333333333333	0.88517745302714	0.0590954798717342	0.338140464971873	0.788263006019912	12	WBP1L;ITGB4;SLCO2A1;ACE;ATL2;SH3D19
Endothelial Cells (Blood Brain Barrier)	0.659919028340081	0.88517745302714	0.0656813601934011	0.388022204059263	0.851675680732907	10	CEP170B;FOXQ1;DAB2IP;PTPRF
Eosinophils	0.772540983606557	0.88517745302714	0.0587185879555941	0.411504713502054	0.735672674487104	4	PGLYRP1;CCL5
Erythroblasts	0.666015625	0.88517745302714	0.0635007968065945	0.350971690153131	0.840390851446099	13	CCND3;ARPC1B;VASP;RHOG;CDH1
Gamma (PP) Cells	0.53265306122449	0.88517745302714	0.0768736734126542	0.663989290495315	0.990377902896449	2	ATP1B1;ATP9A
Gastric Chief Cells	0.686230248306998	0.88517745302714	0.069119845655101	-0.265315732271987	-0.869793560656939	44	PPP1R1B;ACE2;SELENBP1;MYH14;ALDH2;MAL2;ANPEP
Glomus Cells	0.561368209255533	0.88517745302714	0.0734381410838857	0.593070748092219	0.974465580319639	3	DAB2IP;HMOX2;TNFRSF1A
Glutaminergic Neurons	0.5546875	0.88517745302714	0.0725351864394589	-0.723653395784543	-0.960059099642484	1	GLS
Granulosa Cells	0.49390243902439	0.88517745302714	0.0806388495950661	0.456368760874286	0.990472664028569	9	EPHA2;DAB2IP;PTPRF;NCKAP1
Hematopoietic Stem Cells	0.518292682926829	0.88517745302714	0.0780892306943345	-0.389136746987683	-0.950776235839443	12	EGR1;ABCG2;ANPEP;MGST1
Hepatoblasts	0.629294755877034	0.88517745302714	0.0625237414724762	0.29166915913108	0.89664449520586	36	KRT18;KRT19;CGN;LGR4;RHPN2;PKP3;KRT8;GJB1;CLDN4;CDH1;PTPRF;RNF128;TOM1L1;EPCAM
His Bundle Cells	0.573469387755102	0.88517745302714	0.0730744399126987	0.643675140874742	0.960078189951773	2	NCKAP1;TPM1
Intercalated Cells	0.726577437858509	0.88517745302714	0.0583452776743612	-0.403395306261529	-0.804327872500537	6	SCIN;PIGR
Keratinocytes	0.659574468085106	0.88517745302714	0.0635007968065945	0.347097040312155	0.844699943279891	14	MST1R;PLEC;ITGB4;PKP3;IL13RA1
Kidney Progenitor Cells	0.751565762004175	0.88517745302714	0.0609039347452418	0.40601823926908	0.783373193799433	6	DAB2IP;NCKAP1;LAPTM4B
Luteal Cells	0.766949152542373	0.88517745302714	0.060640400949416	-0.289223443753539	-0.817470096058881	23	PRLR;SNX7;DHCR24;SLC39A14;GNA11
Mammary Epithelial Cells	0.571687840290381	0.88517745302714	0.0673623868166279	0.290319337373468	0.931182747793495	43	MST1R;KRT18;KRT19;FOXQ1;FAM83H;EPHA2;ITGB4;PKP3;KRT8;CLDN4;CDH1;SERINC2;EPCAM
Microfold Cells	0.681715575620767	0.88517745302714	0.0694481442003175	-0.262236720849121	-0.878623094891705	48	VDR;LTBR;ZFP36;TICAM1;CTSH;ZC3H12A;CTSZ;IRF2;NFE2L2;GRN;NFKBIA
Microglia	0.497076023391813	0.88517745302714	0.0780892306943345	-0.475031364667574	-0.989379935060402	7	EGR1;FOS
Myofibroblasts	0.76171875	0.88517745302714	0.0571258510018113	-0.561914323962517	-0.821178036537417	2	MYLK;TPM1
Müller Cells	0.564705882352941	0.88517745302714	0.0718276293603809	-0.40825030240732	-0.926023249286729	9	CROT;PRDX6;HES1
NK Cells	0.624513618677043	0.88517745302714	0.066436413766281	-0.505570595571619	-0.892411524840917	4	DPP4
Oligodendrocyte Progenitor Cells	0.681640625	0.88517745302714	0.0623861492893626	-0.660421545667447	-0.876170440450422	1	LAD1
Oligodendrocytes	0.653543307086614	0.88517745302714	0.0647943366000727	-0.370013660385597	-0.863237478913877	10	PPP1R1B
Osteoblasts	0.643968871595331	0.88517745302714	0.0649407684612899	-0.496565341828199	-0.876515837284843	4	VDR
Osteoclast Precursor Cells	0.649269311064718	0.88517745302714	0.0679922591544058	0.467643000708918	0.866373608352839	5	SAMD9L;NFKB1
Osteocytes	0.594646271510516	0.88517745302714	0.0679922591544058	-0.448464445864462	-0.894191003304431	6	SNX7
Oxyphil Cells	0.490234375	0.88517745302714	0.0789209638180035	-0.755102040816326	-1.00178150156869	1	LDB3
Parathyroid Chief Cells	0.582846003898636	0.88517745302714	0.0699458736501659	-0.4359079667126	-0.907894989418712	7	VDR;SCAMP5;APP
Parietal Cells	0.573248407643312	0.88517745302714	0.0751181635276301	-0.34006127904876	-0.922926897522793	19	PPP1R1B;MYH14;COBL;MAL2;MYO5B
Pericytes	0.704918032786885	0.88517745302714	0.0630790410571939	0.451193907963639	0.806627525986386	4	VEGFA;PDE5A
Pinealocytes	0.677734375	0.88517745302714	0.0626618230932491	-0.665439946470391	-0.88282827054503	1	SLC6A6
Platelets	0.634042553191489	0.88517745302714	0.070113215764256	-0.330826569683438	-0.884875369879685	18	LTBR;ALDH2;LGALS8;AGPAT1;OST4
Pluripotent Stem Cells	0.7280163599182	0.88517745302714	0.0614364107201271	0.381716105789254	0.775332569386347	7	FUBP1;SET;HNRNPU
Podocytes	0.649090909090909	0.88517745302714	0.0613026075396207	0.2975523061458	0.885751961758671	30	DOCK5;VEGFA;DST;LUC7L2;DAB2IP;WSB2;LGR4;CD2AP;PTPRF;NCKAP1
Principal Cells	0.708407871198569	0.88517745302714	0.0564118388217596	0.265904650863023	0.858030491696234	44	TSPAN8;PLEKHA7;KRT19;NR3C2;TFF3;ITGB4;CGN;SLCO2A1;SLC13A2;CLDN4;CDH1
Pyramidal Cells	0.76530612244898	0.88517745302714	0.0589694466690997	0.613248578119773	0.823391889148451	1	YWHAZ
Red Pulp Macrophages	0.484375	0.88517745302714	0.0795564677235957	-0.707259358818156	-1.03358435054905	2	SLC7A7
Satellite Cells	0.742857142857143	0.88517745302714	0.0603786357920401	-0.319701316889691	-0.78883551971652	13	SNX7;SRXN1;GNA11;IRF2
Schwann Cells	0.774530271398747	0.88517745302714	0.059476028695732	0.386485759497266	0.745687150213769	6	BAG3;DAB2IP;ITGB4;NDRG1
Smooth Muscle Cells	0.577319587628866	0.88517745302714	0.0732558655828455	0.447781583989656	0.938581381265083	8	PDE4DIP;KIF1C
Spermatocytes	0.761224489795918	0.88517745302714	0.059221919380382	0.617263298762128	0.828782343414561	1	CAPN1
Trophoblast Cells	0.569060773480663	0.88517745302714	0.0683110858318647	0.311874449643554	0.930193351447137	31	S100A11;NIPAL1;NFKBIZ;KLF4;AREG;IER3;PKP3;CLDN4
Trophoblast Progenitor Cells	0.520795660036166	0.88517745302714	0.0718276293603809	0.309231366234969	0.94495227418798	35	R3HDM4;TMC6;DEDD2;ARRDC1;PTPN6;IRF7;VASP;OSTF1;ST14
Tuft Cells	0.715447154471545	0.88517745302714	0.0619762736001998	0.368722340385312	0.800250652714792	9	IRF7;RIPK3;MXD1;IL13RA1
Undefined Placental Cells	0.493670886075949	0.88517745302714	0.0745500777420554	0.313578963552459	0.958237705166203	35	KRT18;KRT19;FAM83H;EPHA2;CCT3;PKP3;KRT8;RPL8;SCT;EIF5A;PHB;SLC39A1;PSMD3;SLC25A1
Urothelial Cells	0.616788321167883	0.88517745302714	0.0639271933359996	0.299406860628003	0.903447492030003	33	TRIM25;RPS6KB2;ARRDC1;ST14;SYNGR2;STXBP2;ABHD11;ARHGAP27;TMC4;PRKCD;ELMO3;SIRT7;LRP10
Ependymal Cells	0.7890625	0.889681208053691	0.0554793308704233	-0.545958823912281	-0.797860769750498	2	CALML4
Neuroendocrine Cells	0.78515625	0.889681208053691	0.0557104226766671	-0.551639789096937	-0.806162896315053	2	PPP1R1B
Transient Cells	0.814220183486238	0.911926605504587	0.0615706755421678	-0.238330475506543	-0.805493507048569	50	MAOA;MYH14;SLC43A2;GPR107;SDC4;COBL;MAL2;MYO5B;GNA11;ATP1A1
Ionocytes	0.82520325203252	0.918106929413665	0.0552495663125249	-0.297962759617492	-0.728011202237909	12	MYH14;PIGR;MYO5B
Peri-islet Schwann Cells	0.831967213114754	0.919542709232097	0.0552495663125249	0.373050433574227	0.666925556819304	4	DAB2IP;NCKAP1
Cardiac Stem And Precursor Cells	0.856046065259117	0.923765923566879	0.0509082865515105	0.280910293865787	0.695519688318944	15	EPHA2;DAB2IP;ERRFI1;TBX3;PTPRF;NCKAP1
Photoreceptor Cells	0.860655737704918	0.923765923566879	0.0536769600638126	0.35901387636945	0.641831526931897	4	PRKCA;STX3
Pulmonary Vascular Smooth Muscle Cells	0.86328125	0.923765923566879	0.0513223330421143	-0.564737370357979	-0.749227813313228	1	MYLK
Stromal Cells	0.84375	0.923765923566879	0.0523759084097997	-0.572097691535631	-0.75899263078532	1	B4GALNT1
Vascular Smooth Muscle Cells	0.86328125	0.923765923566879	0.0513223330421143	-0.564737370357979	-0.749227813313228	1	MYLK
Retinal Ganglion Cells	0.881632653061225	0.937432188065099	0.0523759084097997	0.430630730823628	0.64231029960999	2	PRKCA
Hepatic Stellate Cells	0.900390625	0.937893916861412	0.0493910105981501	-0.456687364851369	-0.667400024501085	2	NR1H4
Juxtaglomerular Cells	0.904397705544933	0.937893916861412	0.0482149710025564	-0.335954538870099	-0.627226658768525	5	CDC42EP5
Motor Neurons	0.89453125	0.937893916861412	0.0496901392724606	-0.462182061579652	-0.675429939522438	2	B4GALNT1;ONECUT2
Olfactory Epithelial Cells	0.898305084745763	0.937893916861412	0.0478299633114229	0.255676654013401	0.677016972797844	19	CEP170B;TOLLIP;CLSTN1;PTPRF;CYB561;RNF128
T Cells	0.916492693110647	0.944605965905452	0.05163559644842	0.298562008865074	0.576046718622425	6	MBD2;CLEC2D;CCL5
Cardiomyocytes	0.931958762886598	0.954689464420417	0.0502948063662358	-0.248863588135249	-0.648930513831741	16	SLC5A1;MTTP
Basophils	0.962421711899791	0.979920288479787	0.0493910105981501	0.251398117139875	0.485048519725516	6	FBXO9;CDH1;ID1
Myoepithelial Cells	0.977319587628866	0.989094522419575	0.0481183992657975	-0.22111345443741	-0.576569954159785	16	SDC4;CDC42EP5;EMP1;GNG12;PERP;FBLIM1;SDC1
Enteric Neurons	0.995824634655532	0.995824634655532	0.0478299633114229	0.214036064372604	0.396531536079928	5	CYB561;PPP2R5B;CASZ1
Germ Cells	0.990439770554493	0.995824634655532	0.0440640346597561	-0.240674029559484	-0.449338079850505	5	AQP11;MRPL14;SMIM24
