# Supplementary material for: Population-level comparisons of gene regulatory networks modeled on high-throughput single-cell transcriptomics data
Source: Nat Comput Sci. 2024 Mar 4;4(3):237–50. doi: 10.1038/s43588-024-00597-5 (PMC10965443; doi:10.1038/s43588-024-00597-5)
Supplement: Supplementary file 7 — Identified marker genes and their associated fold-change and P value for the 8C-like cells. [file 43588_2024_597_MOESM7_ESM.csv]

	p_val	avg_log2FC	pct.1	pct.2	p_val_adj
PRAMEF4	1.11794554818255e-207	1.27419027868311	0.5	0.002	4.09190429545778e-203
AP005482.1	1.27804604077494e-142	1.06406812988841	0.577	0.008	4.67790411844443e-138
AL513321.2	5.06834155573122e-125	1.82170101076554	0.5	0.006	1.85511437622874e-120
TRIM51	5.69230061551039e-124	1.0698931513507	0.577	0.01	2.08349587128911e-119
PRAMEF14	2.79246428421605e-121	1.14550029886876	0.577	0.01	1.02209777730876e-116
LEUTX	4.14889562320985e-121	1.01991341194301	0.577	0.01	1.51857877600727e-116
TRIM43B	6.61995045974685e-115	1.25594559618487	0.923	0.034	2.42303426727654e-110
TRIM43	1.233167051744e-113	1.27085020333833	0.923	0.035	4.51363804279338e-109
MBD3L2B	8.00124464121885e-108	1.65170348981031	0.769	0.024	2.92861556357892e-103
TRIM48	3.98354776462761e-107	1.70976432075899	0.846	0.03	1.458058152809e-102
TPRX1	1.24737947178277e-92	1.17135200954843	0.423	0.007	4.56565834261928e-88
MBD3L5	9.84847135471077e-91	1.65289390825558	0.654	0.021	3.60473748525124e-86
MBD3L3	1.32490325903255e-87	1.33643884942834	0.577	0.016	4.84941090871093e-83
TRIM49	6.10293105845991e-83	1.43691631805749	0.923	0.052	2.2337948260175e-78
SLC34A2	2.3377940936931e-82	2.71478035635395	0.962	0.058	8.55679394173547e-78
TRIM49C	1.12598103214063e-77	1.3277648104981	0.923	0.055	4.12131577384113e-73
TRIM49B	2.2145237094788e-73	1.7302854655475	0.731	0.034	8.10559968143431e-69
AL449363.2	9.73857296999412e-65	1.24963857011162	0.538	0.02	3.56451247847725e-60
MBD3L2	1.4109546518548e-64	2.96613994682545	0.808	0.052	5.16437621671895e-60
PTP4A1	1.19662019435593e-63	2.54362620740183	0.846	0.059	4.37986923538158e-59
H3.Y	9.19034301199548e-53	1.80136754226573	0.615	0.035	3.36384934925059e-48
ZSCAN4	3.63844193338607e-40	2.49239009901962	0.692	0.062	1.33174251645797e-35
AC243829.2	8.86289339764811e-34	2.18946772661739	0.462	0.031	3.24399624140716e-29
CCNA1	1.77326595113638e-32	3.05008860122605	0.731	0.094	6.49050803434938e-28
GABRA2	3.17405068157974e-32	1.04485389177025	0.308	0.014	1.16176603047182e-27
DGKH	2.07497299003111e-26	1.17827287405167	0.654	0.084	7.59481613811185e-22
AL592295.3	5.15352888140764e-23	1.47183417038548	0.885	0.205	1.88629464117282e-18
LINC02223	4.97572548881454e-19	1.11988201620878	0.231	0.014	1.8212150434159e-14
PNP	1.30469546504439e-16	2.01495560466203	0.962	0.531	4.77544634115548e-12
ZNHIT6	1.77134313952554e-15	2.77315642989101	0.962	0.84	6.48347015929136e-11
TFIP11	3.39900250260419e-15	1.76879097993105	0.923	0.444	1.24410289600318e-10
ZNF280A	8.82929323656333e-15	1.00066833808818	0.654	0.15	3.23169791044691e-10
SRSF8	1.55995739756862e-14	1.25002757837619	0.923	0.413	5.70975606658067e-10
DPPA3	1.97582717879448e-14	1.76413995084384	1	0.98	7.23192263982355e-10
RBM25	2.0273928279081e-13	1.32011528404787	1	0.997	7.42066322870923e-09
EXOSC10	4.12188387635816e-13	1.60509298338354	0.962	0.83	1.50869193642461e-08
ODC1	4.28358538780893e-13	1.96699761322418	1	0.612	1.56787792364583e-08
RBBP6	1.12646966485154e-12	2.16708554212962	1	0.973	4.12310426728962e-08
TMEM254-AS1	3.73407534710307e-12	1.0612475356067	0.885	0.454	1.36674625854666e-07
KLF17	4.25150572488454e-12	1.48789445468475	0.923	0.562	1.55613612542224e-07
BNC2	5.77942264241717e-12	-1.46412906771905	0.615	0.981	2.11538427557753e-07
ALPG	7.22046629779413e-12	1.58125325874592	1	0.987	2.64283507431861e-07
ZNF217	7.34695939434149e-12	1.66625028488804	0.962	0.959	2.68913407751687e-07
KHDC1L	1.06455976393314e-11	1.47499863425761	1	0.999	3.89650164794808e-07
KAZN	1.08150223611846e-11	-1.253523994839	0.692	0.979	3.9585144846408e-07
KIF21A	1.52902546956931e-11	-1.00989498120455	0.423	0.957	5.59653902371759e-07
UNC80	1.75474001358239e-11	1.18950645936411	0.385	0.065	6.42269939771427e-07
ATP9B	2.15157978003424e-11	1.14918756525221	1	0.984	7.87521231088131e-07
RIMS2	8.3732971502291e-11	-1.26756530974762	0.231	0.819	3.06479422292685e-06
SLC39A10	1.74467597997496e-10	-1.02237916295745	0.962	0.998	6.38586302190434e-06
SMARCA2	1.79988091992409e-10	-1.12875092055936	0.692	0.995	6.58792414310617e-06
OSBPL10	2.83753394574103e-10	-1.08608267695711	0.692	0.976	1.03859417482013e-05
RCOR1	3.45059346479079e-10	1.19656581063613	1	0.981	1.26298621998272e-05
ATP8B1	4.26336130774004e-10	1.13081751478842	0.962	0.789	1.56047550585901e-05
PNN	5.5718764805072e-10	1.00774783234762	1	0.994	2.03941822939524e-05
LRFN5	7.57219448808531e-10	-1.43686416250279	0.385	0.857	2.77157462652899e-05
SRGAP1	1.15646335629398e-09	-1.01911844001442	0.423	0.918	4.23288717670724e-05
DPP10	1.43915692030507e-09	-1.2574988022259	0.462	0.836	5.26760215970063e-05
KMT2C	1.58787315664078e-09	1.16929882616414	1	0.998	5.81193332793657e-05
PTPRK	2.1067765127255e-09	-1.08310781817292	0.577	0.929	7.71122339187787e-05
BASP1	2.86608395222627e-09	1.01757743955769	0.962	0.907	0.000104904404819386
FOXP1	3.80623502831097e-09	-1.10836979598205	0.577	0.988	0.000139315814506238
SUSD2	4.34351593305289e-09	1.15558355213774	0.962	0.894	0.000158981370181602
RSRP1	5.49712724556294e-09	1.16002436163939	0.962	0.758	0.000201205851442095
AC021851.1	5.70795045984318e-09	2.13168922344042	0.846	0.602	0.00020892240273118
CEP85L	6.11665274228613e-09	1.18111081340095	1	0.889	0.000223881723673157
PABPN1	8.59399943565862e-09	1.04315217813309	0.962	0.701	0.000314557567343977
GTF2F1	9.41440401156332e-09	1.12754620870003	0.885	0.669	0.000344586015631241
WDR47	1.4192794105284e-08	1.93721846357497	0.923	0.782	0.000519484649841603
KLF3	1.98943420448207e-08	1.45059317139124	0.923	0.715	0.000728172707524527
CXADR	2.03493135770088e-08	1.01794444630407	1	0.996	0.000744825575545677
TC2N	2.40021309218759e-08	2.46755993720483	0.846	0.631	0.000878525996002503
RYBP	2.56071661038904e-08	1.10041695871301	1	0.95	0.000937273493734596
MIR924HG	2.93667819092323e-08	-1.13084938000757	0.692	0.933	0.00107488295144172
RESF1	4.46839894906097e-08	1.04559869618137	0.962	0.982	0.0016355233833353
HIPK3	4.71812213937906e-08	1.48732561760906	0.962	0.918	0.00172692706545553
NRG1	7.36775351580169e-08	-1.02005637496534	0.423	0.858	0.00269674514185374
FAM155A	8.65847758096568e-08	-1.22568115285217	0.846	0.991	0.00316917596418506
USP7	1.24425155299314e-07	1.53042704390539	0.962	0.95	0.00455420953426551
AC083870.1	1.74643531319982e-07	2.37045959179859	0.885	0.527	0.006392302533374
WDR45B	2.29006200129833e-07	1.6382293749303	0.962	0.797	0.00838208493715216
TRIM60	2.79533626730847e-07	1.49112922461097	0.962	0.927	0.0102314898056025
YPEL2	4.53627298935223e-07	1.1208592124305	1	0.945	0.016603666395627
TFB1M	4.59660917484759e-07	1.39673041012938	1	0.921	0.0168245089017771
ADD3	4.70872871131784e-07	1.61752420621299	0.923	0.805	0.0172348888291656
EPS15	7.23061571960186e-07	1.10384547995001	1	0.978	0.0264654996568867
SLC2A3	8.05771756894158e-07	2.31554796540171	0.962	0.915	0.02949285784584
DAB2	9.25991209606884e-07	1.49067272878707	0.808	0.557	0.0338931302540312
TFRC	1.21665664434847e-06	1.36398476966521	1	0.951	0.0445320664964426
GAL	1.3475566335721e-06	1.07469178291144	0.923	0.9	0.0493232679020061
