# Supplementary material for: Population-level comparisons of gene regulatory networks modeled on high-throughput single-cell transcriptomics data
Source: Nat Comput Sci. 2024 Mar 4;4(3):237–50. doi: 10.1038/s43588-024-00597-5 (PMC10965443; doi:10.1038/s43588-024-00597-5)
Supplement: Supplementary file 8 — Gene set enrichment analysis results for the DUX4 knockout. [file 43588_2024_597_MOESM8_ESM.csv]

pathway	pval	padj	log2err	ES	NES	size	leadingEdge
8CL	5.50888770731439e-06	5.50888770731439e-06	0.610526878385931	0.493003285824232	2.14139125285268	62	KHDC1L;TRIM60;WDR45B;DPPA3;USP7;TFB1M;ODC1;GAL;WDR47;ATP8B1;ALPG;SLC2A3;KLF3;TFRC;PABPN1;CEP85L;CXADR;ZNF217;ZNF280A;RBBP6
