# Supplementary material for: Population-level comparisons of gene regulatory networks modeled on high-throughput single-cell transcriptomics data
Source: Nat Comput Sci. 2024 Mar 4;4(3):237–50. doi: 10.1038/s43588-024-00597-5 (PMC10965443; doi:10.1038/s43588-024-00597-5)
Supplement: Supplementary file 9 — Metadata associated with the constructed single-cell RNA-seq atlas accounting for 200, 439 cells from different regions of colorectal cancer tumors and healthy adjacent tissue. [file 43588_2024_597_MOESM9_ESM.csv]

	orig.ident	nCount_RNA	nFeature_RNA	RNA_snn_res.0.8	seurat_clusters	MT	Donor	Region	CT	UMAP_1	UMAP_2
P31-T_AAACCTGTCACCACCT	P31-T	6999	2129	6	6	0.0154307758251179	P31	T	Myeloid	1.11890129336818	14.42873364712
P31-T_AAACCTGTCGTCCAGG	P31-T	3351	1297	0	0	0.0250671441360788	P31	T	T	3.58447382935985	-6.91134089206454
P31-T_AAACGGGAGTGAAGTT	P31-T	11716	3037	27	27	0.0245817685216798	P31	T	MSC	-10.9367909621288	1.48277074123624
P31-T_AAACGGGTCGGTTAAC	P31-T	1058	628	3	3	0.0321361058601134	P31	T	Epithelial	-3.11424209585682	7.15601903225187
P31-T_AAAGATGAGAATTCCC	P31-T	1495	663	0	0	0.0474916387959866	P31	T	T	1.48825655469402	-6.01554888461825
P31-T_AAAGATGAGAGTGACC	P31-T	9231	2513	6	6	0.0295742606434839	P31	T	Myeloid	0.864490966887316	12.4085653426767
P31-T_AAAGATGGTGGCCCTA	P31-T	15190	3448	3	3	0.0554970375246873	P31	T	Epithelial	-3.61371542921559	8.60890465999845
P31-T_AAAGATGTCACCCGAG	P31-T	6783	2107	6	6	0.059265811587793	P31	T	Myeloid	0.0341376323412272	12.7478311660409
P31-T_AAAGATGTCCAGAGGA	P31-T	8441	2543	16	16	0.0445444852505627	P31	T	MSC	-14.5607161711742	3.65111857677701
P31-T_AAAGCAAAGTACGTAA	P31-T	5084	1875	11	11	0.0727773406766326	P31	T	Endothelial	-8.79578163137928	7.05846577907804
P31-T_AAAGTAGAGGGAACGG	P31-T	7641	2202	6	6	0.0482921083627797	P31	T	Myeloid	1.68857822904094	13.8555544021249
P31-T_AAATGCCCACAGTCGC	P31-T	8107	2925	3	3	0.0350314542987542	P31	T	Epithelial	-3.80327035894887	8.49647408748869
P31-T_AAATGCCCAGCGAACA	P31-T	2493	1045	4	4	0.0421179302045728	P31	T	T	5.07327220925792	-7.16119116519686
P31-T_AAATGCCTCAGGATCT	P31-T	2801	1123	7	7	0.0396287040342735	P31	T	Myeloid	4.91364906320079	12.5366705062509
P31-T_AACACGTAGTGGCACA	P31-T	7896	2034	7	7	0.0794072948328267	P31	T	Myeloid	2.79192636498912	14.064686596644
P31-T_AACACGTGTCATGCAT	P31-T	2070	992	3	3	0.0159420289855072	P31	T	Epithelial	-0.432790059952894	4.99182397152189
P31-T_AACCATGCATTAACCG	P31-T	3761	1168	0	0	0.0236639191704334	P31	T	T	0.987075846285662	-7.66786116336581
P31-T_AACCATGCATTACCTT	P31-T	11876	3042	20	20	0.0790670259346581	P31	T	MSC	-13.8892493437816	0.606774032366309
P31-T_AACCATGGTAAATACG	P31-T	14299	3480	3	3	0.0771382614168823	P31	T	Epithelial	-3.57560898771779	8.91917401577238
P31-T_AACCGCGGTAAGAGAG	P31-T	2057	884	18	18	0.0350024307243559	P31	T	Mast	5.01770160684093	6.9679220321298
P31-T_AACTCAGAGCTAGTTC	P31-T	1744	871	3	3	0.0126146788990826	P31	T	Epithelial	-2.21320321074025	6.14843922878507
P31-T_AACTCAGGTCGGCATC	P31-T	2746	881	0	0	0.0542607428987618	P31	T	T	1.05790237674221	-7.58749359821078
P31-T_AACTCAGGTGTCCTCT	P31-T	15349	3571	9	9	0.0882142159098313	P31	T	MSC	-12.1254086684276	1.04335039879087
P31-T_AACTCAGGTTCGGCAC	P31-T	4061	1553	4	4	0.023393252893376	P31	T	T	6.56815860757335	-6.29751890872714
P31-T_AACTCTTAGACGCAAC	P31-T	12269	3329	9	9	0.0580324394816203	P31	T	MSC	-11.7641873549511	1.44405275608305
P31-T_AACTCTTTCACAAACC	P31-T	2596	1172	3	3	0.0200308166409861	P31	T	Epithelial	-2.40566064825551	7.14653283382658
P31-T_AACTGGTTCAAACGGG	P31-T	1288	715	9	9	0.0830745341614907	P31	T	MSC	-12.1544919203807	1.41097325111631
P31-T_AACTTTCCAGTCAGAG	P31-T	4417	1573	6	6	0.0869368349558524	P31	T	Myeloid	-0.217449892668882	12.5406635406137
P31-T_AACTTTCGTATGGTTC	P31-T	5275	1484	0	0	0.0240758293838863	P31	T	T	0.603718142599902	-7.67085474704501
P31-T_AACTTTCGTCCAGTGC	P31-T	2279	918	0	0	0.0381746379991224	P31	T	T	3.42980669030651	-6.38904446338412
P31-T_AACTTTCGTGGTCCGT	P31-T	6851	2077	6	6	0.0475842942636112	P31	T	Myeloid	-0.275109667687574	12.7899377944589
P31-T_AACTTTCGTGTGAAAT	P31-T	10754	3055	3	3	0.0872233587502325	P31	T	Epithelial	-3.10614039412037	8.0034273269296
P31-T_AAGACCTAGTCGATAA	P31-T	8130	1964	13	13	0.0362853628536285	P31	T	Myeloid	3.35994527825817	9.94653588558439
P31-T_AAGACCTTCAGCTTAG	P31-T	10673	2573	18	18	0.0428183266185702	P31	T	Mast	4.76802537927135	6.89824324871305
P31-T_AAGCCGCGTCGCTTCT	P31-T	3698	1239	6	6	0.0440778799351001	P31	T	Myeloid	-0.228997100501218	12.028813183558
P31-T_AAGCCGCTCCTAGTGA	P31-T	4608	1720	12	12	0.0347222222222222	P31	T	T	3.18964241036876	-6.15094679569003
P31-T_AAGCCGCTCTGTCCGT	P31-T	6482	1899	7	7	0.044893551373033	P31	T	Myeloid	3.36099765786632	13.8884494903207
P31-T_AAGGAGCGTGACGGTA	P31-T	2928	1172	4	4	0.039275956284153	P31	T	T	5.41742799767955	-7.02821606372591
P31-T_AAGGAGCGTTCCTCCA	P31-T	15233	3204	9	9	0.0384691131096961	P31	T	MSC	-13.3521781157543	0.958322406065498
P31-T_AAGGCAGAGAGTAATC	P31-T	1169	562	3	3	0.0461933276304534	P31	T	Epithelial	-3.85212995520131	5.91832619930509
P31-T_AAGGCAGTCTGAAAGA	P31-T	1885	847	3	3	0.00212201591511936	P31	T	Epithelial	-2.1144831370403	6.99721986080411
P31-T_AAGGTTCTCACTATTC	P31-T	1691	811	15	15	0.0177409816676523	P31	T	MSC	-13.074158210664	0.979859173548255
P31-T_AAGTCTGAGGCTATCT	P31-T	3389	1241	0	0	0.0445559161994689	P31	T	T	1.7181973267506	-6.61699455951449
P31-T_AAGTCTGAGGGCATGT	P31-T	1449	760	3	3	0.00483091787439614	P31	T	Epithelial	-3.1890680979778	6.53953057552579
P31-T_AAGTCTGGTGCTGTAT	P31-T	1179	645	15	15	0.0746395250212044	P31	T	MSC	-11.9112057875682	0.937557339918647
P31-T_AAGTCTGTCATGTAGC	P31-T	3328	1365	11	11	0.0483774038461538	P31	T	Endothelial	-9.55083896627919	8.6643217208505
P31-T_AAGTCTGTCCTCGCAT	P31-T	4081	1309	4	4	0.045822102425876	P31	T	T	4.02602384576305	-7.05934065555331
P31-T_AAGTCTGTCTTGAGGT	P31-T	11846	2760	9	9	0.0338510889751815	P31	T	MSC	-13.3645825575878	0.958010375750098
P31-T_AATCCAGAGAGAGCTC	P31-T	3274	1273	4	4	0.048564447159438	P31	T	T	4.62285659799083	-5.93621033405062
P31-T_AATCCAGGTTCTCATT	P31-T	1121	706	3	3	0.00892060660124889	P31	T	Epithelial	-3.13158680906788	6.49464446331266
P31-T_AATCGGTCAGTAAGAT	P31-T	4451	1578	4	4	0.0334756234554033	P31	T	T	7.16424320229991	-6.09475010608431
P31-T_AATCGGTCATAACCTG	P31-T	3761	1237	0	0	0.0377559159797926	P31	T	T	1.0731383968304	-6.1003004906058
P31-T_AATCGGTGTCAGTGGA	P31-T	5330	1719	4	4	0.0598499061913696	P31	T	T	5.53148410806163	-6.71479624484774
P31-T_AATCGGTTCACCACCT	P31-T	1198	713	3	3	0.00751252086811352	P31	T	Epithelial	-3.08560254087941	7.72949057842496
P31-T_ACACCAAAGAACAACT	P31-T	8590	2917	3	3	0.0508731082654249	P31	T	Epithelial	-3.46339442244069	8.41789227749113
P31-T_ACACCAATCCGATATG	P31-T	8634	2461	6	6	0.0432012971971276	P31	T	Myeloid	1.20814857968791	14.2201994063974
P31-T_ACACCCTCACGACGAA	P31-T	7250	2315	6	6	0.0648275862068965	P31	T	Myeloid	0.808026354403338	14.36090451504
P31-T_ACACCCTCATCGGGTC	P31-T	10455	2864	9	9	0.0539454806312769	P31	T	MSC	-11.7480683516552	1.4093579652429
P31-T_ACACCCTGTGACGCCT	P31-T	6758	2254	4	4	0.0229357798165138	P31	T	T	7.75917051324352	-5.27844017719027
P31-T_ACACCGGAGAGATGAG	P31-T	11993	3252	11	11	0.0562828316517969	P31	T	Endothelial	-10.7102370451976	7.35118275905851
P31-T_ACACCGGAGGCAAAGA	P31-T	6905	1995	6	6	0.0598117306299783	P31	T	Myeloid	0.767487268538317	13.8364027145028
P31-T_ACACCGGAGTGCCATT	P31-T	4780	1538	4	4	0.04581589958159	P31	T	T	5.55557201394542	-6.58713835452792
P31-T_ACACCGGCATTCACTT	P31-T	14135	3560	11	11	0.0541917226742129	P31	T	Endothelial	-10.5042453002025	7.46280938411954
P31-T_ACACCGGGTGCAGTAG	P31-T	6733	2337	3	3	0.0556958265260656	P31	T	Epithelial	-3.42475440016285	8.64327508236173
P31-T_ACACCGGTCGTACGGC	P31-T	3102	1249	4	4	0.0551257253384913	P31	T	T	7.3700094033192	-5.95237272952792
P31-T_ACACTGAAGCCACGTC	P31-T	4887	1728	4	4	0.0401064047472887	P31	T	T	5.6501025963734	-6.99000233386752
P31-T_ACACTGACAAAGAATC	P31-T	3936	1563	4	4	0.0370934959349594	P31	T	T	5.27144382485851	-5.75771397327181
P31-T_ACAGCCGCAAAGGAAG	P31-T	1669	891	0	0	0.0497303774715398	P31	T	T	2.53828571328624	-6.46902769778964
P31-T_ACAGCCGCACATTTCT	P31-T	5593	1952	4	4	0.0493473985338816	P31	T	T	7.33916042336925	-5.75434941028353
P31-T_ACAGCCGCAGCTCCGA	P31-T	1082	546	3	3	0.0166358595194085	P31	T	Epithelial	-4.25701143255726	5.56913453365568
P31-T_ACAGCTAAGACCACGA	P31-T	3180	1142	0	0	0.0584905660377358	P31	T	T	2.00429628381237	-5.86232441638705
P31-T_ACAGCTAAGCGGATCA	P31-T	1898	869	14	14	0.00368809272918862	P31	T	Plasmablast	0.702610116095385	4.32141929889921
P31-T_ACAGCTAAGGAGTAGA	P31-T	4393	778	3	3	0.031413612565445	P31	T	Epithelial	-4.5261841010143	7.69000083233121
P31-T_ACATACGAGAGCAATT	P31-T	8548	2283	7	7	0.0395414131960693	P31	T	Myeloid	2.94675276765331	13.456848919642
P31-T_ACATACGAGTCCCACG	P31-T	6520	1260	3	3	0.0687116564417178	P31	T	Epithelial	-4.63683940878407	6.65979510570768
P31-T_ACATACGCAGCTGTTA	P31-T	6930	1591	3	3	0.0215007215007215	P31	T	Epithelial	-4.19768812170521	6.55117636944059
P31-T_ACATACGTCCACGTTC	P31-T	1298	597	3	3	0.00231124807395994	P31	T	Epithelial	-4.0106115531017	5.80650693203214
P31-T_ACATCAGAGACGCAAC	P31-T	3785	1016	7	7	0.0303830911492734	P31	T	Myeloid	4.19706867227062	14.3026435973764
P31-T_ACATCAGAGAGCTATA	P31-T	8681	2605	16	16	0.0351342011289022	P31	T	MSC	-13.7824149321605	3.54631835247282
P31-T_ACATCAGAGTGTGGCA	P31-T	3041	1255	12	12	0.0489970404472213	P31	T	T	3.52072189340099	-5.3631326553702
P31-T_ACATCAGCATACGCTA	P31-T	2158	920	1	1	0.0500463392029657	P31	T	T	2.47441790589794	-3.21974080775973
P31-T_ACATCAGTCTCACATT	P31-T	2888	977	2	2	0.0412049861495845	P31	T	T	-2.27218892088429	-3.01265901302096
P31-T_ACATGGTCATCCTTGC	P31-T	3104	962	7	7	0.0380154639175258	P31	T	Myeloid	4.06826661118968	14.2908180358529
P31-T_ACATGGTGTACATGTC	P31-T	3800	1486	16	16	0.0328947368421053	P31	T	MSC	-13.9966521452953	3.87245088840726
P31-T_ACATGGTGTCGCCATG	P31-T	13543	3073	27	27	0.0217086317654877	P31	T	MSC	-11.303798217683	1.32838392282728
P31-T_ACATGGTGTGTGAATA	P31-T	5405	1815	15	15	0.0379278445883441	P31	T	MSC	-13.9784369658519	2.35408431316618
P31-T_ACCAGTAAGGCTAGAC	P31-T	4493	1436	6	6	0.00244825283774761	P31	T	Myeloid	1.65263042935832	14.0043962600351
P31-T_ACCAGTAAGTCGTACT	P31-T	5045	1956	16	16	0.043607532210109	P31	T	MSC	-14.1045565794994	4.12044554973844
P31-T_ACCCACTTCGCATGGC	P31-T	5495	2124	11	11	0.0265696087352138	P31	T	Endothelial	-10.0955167006542	7.35380965496305
P31-T_ACCCACTTCTCCAGGG	P31-T	13653	3500	9	9	0.036036036036036	P31	T	MSC	-11.9796748351146	0.778252214443717
P31-T_ACCGTAAAGTGTGGCA	P31-T	3446	1450	4	4	0.0293093441671503	P31	T	T	7.3641180802296	-5.98601263736483
P31-T_ACCTTTAAGAAGGGTA	P31-T	1448	817	16	16	0.0179558011049724	P31	T	MSC	-14.395836372285	4.24077636028532
P31-T_ACCTTTAAGTGGTAAT	P31-T	3966	1446	0	0	0.0519415027735754	P31	T	T	1.38956962117656	-5.36558979724642
P31-T_ACCTTTACATACCATG	P31-T	5672	1971	6	6	0.0491889985895628	P31	T	Myeloid	0.474842141957125	12.6958110931039
P31-T_ACGAGCCCACCGTTGG	P31-T	9792	2375	13	13	0.0362540849673203	P31	T	Myeloid	2.65577624330028	9.84248143459562
P31-T_ACGAGCCGTCGACTAT	P31-T	13555	3104	7	7	0.033862043526374	P31	T	Myeloid	2.09772453793987	12.6066272857309
P31-T_ACGAGGACACGGATAG	P31-T	1100	625	3	3	0.0618181818181818	P31	T	Epithelial	-3.62251736631886	8.30059510494474
P31-T_ACGAGGAGTTGTGGAG	P31-T	5195	1658	2	2	0.0381135707410972	P31	T	T	-0.975507278351941	-2.5874990818381
P31-T_ACGAGGATCCTTTCGG	P31-T	8391	2382	0	0	0.0386127994279585	P31	T	T	1.41753635892375	-7.75506895755526
P31-T_ACGATGTAGTCCAGGA	P31-T	2100	747	3	3	0.0680952380952381	P31	T	Epithelial	-4.64652015676991	6.72881013180021
P31-T_ACGCAGCTCCCAAGAT	P31-T	5688	1778	6	6	0.0427215189873418	P31	T	Myeloid	1.41055021771892	14.0048978927255
P31-T_ACGCCAGAGAGGTACC	P31-T	3593	1532	1	1	0.0333982744224882	P31	T	T	0.673892061800799	-1.00043708060976
P31-T_ACGCCAGTCACATACG	P31-T	14359	3380	3	3	0.0269517375861829	P31	T	Epithelial	-4.3144273947765	8.60023003841642
P31-T_ACGCCAGTCTTGAGGT	P31-T	3873	1453	6	6	0.0516395558998193	P31	T	Myeloid	0.0567532811473223	11.9711588027597
P31-T_ACGCCGAAGCCCGAAA	P31-T	1726	699	3	3	0.00289687137891078	P31	T	Epithelial	-3.6977486800243	6.49256497646574
P31-T_ACGCCGAGTGAAGGCT	P31-T	9523	2587	6	6	0.0546046413945185	P31	T	Myeloid	0.00724558124049632	12.9945743682504
P31-T_ACGCCGAGTTCAGACT	P31-T	3321	1113	0	0	0.0436615477265884	P31	T	T	2.34633944520458	-7.20425718997714
P31-T_ACGCCGATCTCAAGTG	P31-T	4045	1438	4	4	0.038566131025958	P31	T	T	5.85469959268077	-6.39759701465365
P31-T_ACGGAGACAATCCGAT	P31-T	8739	2382	13	13	0.032383567913949	P31	T	Myeloid	2.51338599214061	11.2933052184701
P31-T_ACGGAGACAGTTTACG	P31-T	2457	1044	2	2	0.0402930402930403	P31	T	T	0.464343350024066	-3.92301863406893
P31-T_ACGGAGAGTCATCGGC	P31-T	7554	2145	6	6	0.0244903362456976	P31	T	Myeloid	1.3932609368275	12.7906511428476
P31-T_ACGGAGAGTGCACCAC	P31-T	3500	1397	3	3	0.0431428571428571	P31	T	Epithelial	-3.07931615820424	6.17700320507291
P31-T_ACGGAGATCAACACCA	P31-T	5938	1681	7	7	0.0409228696530818	P31	T	Myeloid	4.29220102319225	13.8842657210946
P31-T_ACGGAGATCGAGAGCA	P31-T	7155	2803	11	11	0.0856743535988819	P31	T	Endothelial	-10.703661460786	7.05733186031583
P31-T_ACGGCCAGTCGATTGT	P31-T	3380	1158	7	7	0.0399408284023669	P31	T	Myeloid	2.98599002847179	13.9848917129159
P31-T_ACGGCCATCCTCTAGC	P31-T	3794	1270	0	0	0.0224037954665261	P31	T	T	2.25565598496898	-7.23757427905795
P31-T_ACGGGCTAGCTGAACG	P31-T	10656	2936	9	9	0.0518018018018018	P31	T	MSC	-13.075978774934	0.86425727630857
P31-T_ACGGGCTAGTGAACGC	P31-T	2166	541	6	6	0.0470914127423823	P31	T	Myeloid	0.325763281078181	14.452189266932
P31-T_ACGGGCTTCACTCCTG	P31-T	7314	2253	6	6	0.0341810226961991	P31	T	Myeloid	0.543312649817309	12.7989357116342
P31-T_ACGGGCTTCGATAGAA	P31-T	1262	590	3	3	0.00475435816164818	P31	T	Epithelial	-3.80056454649464	5.81399565960172
P31-T_ACGGGTCAGTCATCCA	P31-T	1416	476	6	6	0.0889830508474576	P31	T	Myeloid	-0.214323569445768	13.5275657775522
P31-T_ACGGGTCCAATAGAGT	P31-T	2165	908	7	7	0.0392609699769053	P31	T	Myeloid	5.05823753365978	12.0713985564828
P31-T_ACGTCAAAGCGAGAAA	P31-T	12294	3383	3	3	0.0440865462827395	P31	T	Epithelial	-4.14543916693226	8.61159783626798
P31-T_ACGTCAACAATCGAAA	P31-T	12664	2891	27	27	0.025584333543904	P31	T	MSC	-11.0364213179638	1.7950225474954
P31-T_ACGTCAACACTGTTAG	P31-T	4404	1679	6	6	0.0420072661217075	P31	T	Myeloid	1.32452462205394	12.3008993270517
P31-T_ACGTCAATCGAACTGT	P31-T	3863	1272	0	0	0.029769609112089	P31	T	T	2.52098081597789	-7.81221884464022
P31-T_ACTATCTCAATACGCT	P31-T	3901	1746	11	11	0.0543450397334017	P31	T	Endothelial	-10.5947652052929	6.98791199947599
P31-T_ACTGAACAGGCTACGA	P31-T	2621	918	3	3	0.011446012972148	P31	T	Epithelial	-4.32200958242909	7.09184724117521
P31-T_ACTGAACAGTGGTAAT	P31-T	5910	1801	4	4	0.0375634517766497	P31	T	T	6.57964990624889	-6.25654953693148
P31-T_ACTGAACGTGACTACT	P31-T	10950	3009	3	3	0.0673972602739726	P31	T	Epithelial	-3.05262019148366	8.14918023372892
P31-T_ACTGAGTCACTTCTGC	P31-T	3953	1578	6	6	0.0607133822413357	P31	T	Myeloid	0.830872099490008	13.3987901809335
P31-T_ACTGAGTTCCCAAGAT	P31-T	10544	3183	16	16	0.0535849772382398	P31	T	MSC	-12.5145240019848	3.48701244617704
P31-T_ACTGAGTTCGCCATAA	P31-T	1161	664	3	3	0.0129198966408269	P31	T	Epithelial	-3.43581940641896	6.3892071845651
P31-T_ACTGATGAGGCTAGGT	P31-T	1303	574	6	6	0.0583269378357636	P31	T	Myeloid	-0.349317033200422	12.1140821578622
P31-T_ACTGATGGTAAACGCG	P31-T	1240	782	3	3	0.0403225806451613	P31	T	Epithelial	-3.30839254370228	7.95621281887296
P31-T_ACTGATGGTATAAACG	P31-T	1241	783	3	3	0.0346494762288477	P31	T	Epithelial	-3.57987119665638	7.84452325130704
P31-T_ACTGCTCCATACTACG	P31-T	3709	1518	0	0	0.00674036128336479	P31	T	T	2.34975741395458	-5.36118572925326
P31-T_ACTGCTCGTAATCGTC	P31-T	2630	1021	7	7	0.0555133079847909	P31	T	Myeloid	1.50236914643749	13.7187412383676
P31-T_ACTGCTCGTGTGGCTC	P31-T	7271	372	0	0	0.00178792463210012	P31	T	T	0.910316865534625	-7.07654684756991
P31-T_ACTGCTCGTTCGTGAT	P31-T	3476	1410	3	3	0.0422899884925201	P31	T	Epithelial	-2.13164808264271	7.36813336635831
P31-T_ACTGTCCCAGGACGTA	P31-T	1829	735	3	3	0.0475669764898852	P31	T	Epithelial	-2.991635818391	6.18279820705656
P31-T_ACTTACTAGGGTGTTG	P31-T	2946	1112	10	10	0.0278343516632722	P31	T	T	-0.134273011593976	-5.04488152240511
P31-T_ACTTACTCATCTGGTA	P31-T	3899	1548	6	6	0.0407796870992562	P31	T	Myeloid	1.4333205033253	12.4779289367318
P31-T_ACTTGTTAGAAGGACA	P31-T	8200	2287	6	6	0.0473170731707317	P31	T	Myeloid	0.51810027250751	14.1897934081674
P31-T_ACTTTCAAGACAAGCC	P31-T	1424	500	3	3	0.0842696629213483	P31	T	Epithelial	-4.15640165319935	6.20104819561246
P31-T_ACTTTCAAGACATAAC	P31-T	6308	2122	16	16	0.0523145212428662	P31	T	MSC	-14.3241772841503	4.35094290996793
P31-T_ACTTTCAGTGCACCAC	P31-T	2616	994	7	7	0.0454892966360856	P31	T	Myeloid	4.54494808206066	11.9101579787851
P31-T_AGAATAGAGACTCGGA	P31-T	1180	680	3	3	0.00169491525423729	P31	T	Epithelial	-2.69713785162465	5.58315259243253
P31-T_AGAATAGAGCGATTCT	P31-T	8551	2534	16	16	0.0460764822827739	P31	T	MSC	-14.2496342848827	3.65678244854215
P31-T_AGAATAGAGGAGTCTG	P31-T	5629	1935	7	7	0.0323325635103926	P31	T	Myeloid	3.64808438310131	13.3576038482309
P31-T_AGAATAGAGTGTCCCG	P31-T	4149	1554	6	6	0.0448300795372379	P31	T	Myeloid	0.201278369517169	12.799378216517
P31-T_AGACGTTCACATGGGA	P31-T	1223	694	9	9	0.0139002452984464	P31	T	MSC	-12.1767354201366	1.10262697960142
P31-T_AGACGTTGTTGACGTT	P31-T	13459	2952	3	3	0.0786091091462962	P31	T	Epithelial	-4.22296573629872	7.51423674846891
P31-T_AGACGTTTCTGTTTGT	P31-T	4002	1607	2	2	0.0722138930534733	P31	T	T	0.0783303190182063	-0.628738939511742
P31-T_AGAGCGACACGACTCG	P31-T	15735	3612	11	11	0.0547823323800445	P31	T	Endothelial	-9.24796726217762	8.6790340545297
P31-T_AGAGCTTCACAAGCCC	P31-T	4542	1775	0	0	0.0317040951122853	P31	T	T	3.19065402039989	-5.30691355441805
P31-T_AGAGTGGAGACATAAC	P31-T	11707	3203	4	4	0.0461262492525839	P31	T	T	7.74842880258068	-5.24924439166781
P31-T_AGAGTGGAGAGAGCTC	P31-T	2051	709	7	7	0.00487567040468064	P31	T	Myeloid	3.75911686906322	13.8899562957406
P31-T_AGAGTGGAGCTGAACG	P31-T	14888	3228	18	18	0.0452713594841483	P31	T	Mast	4.34591768273815	6.74982577587369
P31-T_AGAGTGGTCAGTGCAT	P31-T	1085	547	3	3	0.00921658986175115	P31	T	Epithelial	-3.90684320440785	5.99403792644743
P31-T_AGATCTGCAGTTAACC	P31-T	5984	1772	15	15	0.00200534759358289	P31	T	MSC	-12.5708193968822	0.477023169648681
P31-T_AGATCTGGTCAGGACA	P31-T	1647	732	7	7	0.013357619914997	P31	T	Myeloid	0.699847440810046	13.9908512237192
P31-T_AGATTGCAGGTGACCA	P31-T	7162	2322	16	16	0.0332309410779112	P31	T	MSC	-14.3192506026317	4.25737935329679
P31-T_AGATTGCGTAATTGGA	P31-T	2999	1084	1	1	0.025675225075025	P31	T	T	3.49668095597728	-6.92643564914462
P31-T_AGATTGCGTCTAGGTT	P31-T	8949	2321	6	6	0.0415688903788133	P31	T	Myeloid	0.664947729201159	11.9584196212411
P31-T_AGATTGCTCACTCCTG	P31-T	1627	594	3	3	0.00245851259987707	P31	T	Epithelial	-3.87701131811635	5.66548472667936
P31-T_AGATTGCTCGAATGCT	P31-T	12557	1819	9	9	0.0530381460539938	P31	T	MSC	-13.7049489211132	0.73069438363317
P31-T_AGCAGCCAGGGAAACA	P31-T	14936	3428	6	6	0.0623995715050884	P31	T	Myeloid	1.3203210640858	14.5822151305795
P31-T_AGCAGCCAGGTAAACT	P31-T	3264	937	0	0	0.0646446078431373	P31	T	T	0.907440941424212	-7.955842196691
P31-T_AGCAGCCCACACCGCA	P31-T	7335	2621	16	16	0.0261758691206544	P31	T	MSC	-13.6609988402416	3.86153250957731
P31-T_AGCAGCCCAGTGGGAT	P31-T	12017	3125	7	7	0.0519264375468087	P31	T	Myeloid	3.07829378137096	14.1253250243783
P31-T_AGCAGCCGTGGGTATG	P31-T	7364	2098	16	16	0.0476643128734383	P31	T	MSC	-13.0167365263988	4.08457499767545
P31-T_AGCATACCAATGGACG	P31-T	8833	2399	6	6	0.0287558021057398	P31	T	Myeloid	1.97646186837657	11.7898271682382
P31-T_AGCATACGTCAAGCGA	P31-T	5124	1906	9	9	0.0382513661202186	P31	T	MSC	-12.2944626997997	1.59962695862058
P31-T_AGCATACGTCGCATCG	P31-T	5620	1874	7	7	0.0201067615658363	P31	T	Myeloid	4.66793582925304	11.8937976958871
P31-T_AGCATACGTTCCGTCT	P31-T	7057	1805	18	18	0.0269236219356667	P31	T	Mast	5.2403125573109	7.00546056057218
P31-T_AGCCTAAAGCTTCGCG	P31-T	15499	3118	6	6	0.0203884121556229	P31	T	Myeloid	2.46663735398754	14.3058069350839
P31-T_AGCCTAAAGGTGGGTT	P31-T	4972	1783	11	11	0.0551086082059533	P31	T	Endothelial	-9.15354301443593	8.65517693783048
P31-T_AGCCTAACACGTCAGC	P31-T	2967	1343	16	16	0.0775193798449612	P31	T	MSC	-14.4036421965648	3.82110625530485
P31-T_AGCCTAATCACCGTAA	P31-T	1016	497	6	6	0.0669291338582677	P31	T	Myeloid	-0.261438716559568	12.5455740096689
P31-T_AGCGGTCAGAAACCAT	P31-T	3755	1545	4	4	0.0564580559254328	P31	T	T	6.35149143228038	-6.57794159625765
P31-T_AGCGGTCTCTTGAGAC	P31-T	3196	1080	3	3	0.025657071339174	P31	T	Epithelial	-3.14764763823048	6.92217856670621
P31-T_AGCGTATCATATACCG	P31-T	2896	829	3	3	0.0597375690607735	P31	T	Epithelial	-4.64349271765248	7.27789431835416
P31-T_AGCGTATGTCTAACGT	P31-T	6937	2221	6	6	0.0345970880784201	P31	T	Myeloid	-0.0790695886899618	12.4425485732675
P31-T_AGCGTATTCTGCTGCT	P31-T	1369	728	9	9	0.0409057706355004	P31	T	MSC	-12.1752705763866	1.44823306823972
P31-T_AGCTCCTCAGATCTGT	P31-T	6298	2239	6	6	0.0627183232772309	P31	T	Myeloid	0.439425062031588	13.8482874038339
P31-T_AGCTCTCAGGATATAC	P31-T	3339	1259	2	2	0.051811919736448	P31	T	T	-0.0476917218257573	-1.44286340450045
P31-T_AGCTCTCGTGTGAAAT	P31-T	5752	1771	11	11	0.0777121001390821	P31	T	Endothelial	-9.23140861502186	8.83546239162687
P31-T_AGCTTGACAAATACAG	P31-T	4199	1300	5	5	0.0428673493688974	P31	T	B	9.5791067887257	5.97114020611051
P31-T_AGCTTGACATTTCACT	P31-T	2468	1177	3	3	0.00769854132901134	P31	T	Epithelial	-2.09205653181569	5.98722916866544
P31-T_AGCTTGAGTGCGCTTG	P31-T	1806	388	6	6	0.0741971207087486	P31	T	Myeloid	0.520376037449679	14.6343324782968
P31-T_AGCTTGAGTTCTGAAC	P31-T	1452	608	3	3	0.00550964187327824	P31	T	Epithelial	-3.7266817282726	5.56813985134367
P31-T_AGCTTGATCATGTCTT	P31-T	3531	1338	2	2	0.0719342962333617	P31	T	T	-2.63504125586049	-1.08120805000063
P31-T_AGGCCACAGGCCCTTG	P31-T	6723	1845	6	6	0.0599434776141603	P31	T	Myeloid	-0.0514176528741506	13.244880497706
P31-T_AGGCCACCAGATCCAT	P31-T	10670	2567	6	6	0.0392689784442362	P31	T	Myeloid	2.25565622338756	13.1128385665536
P31-T_AGGCCACGTAGCCTAT	P31-T	11141	2669	9	9	0.044340723453909	P31	T	MSC	-13.3767562102367	1.03836745048765
P31-T_AGGCCACGTCTAGTCA	P31-T	4120	1335	4	4	0.0407766990291262	P31	T	T	4.28795240411266	-7.23642653201815
P31-T_AGGCCGTAGCACCGTC	P31-T	3367	1288	0	0	0.0406890406890407	P31	T	T	1.57562695035442	-6.08164852832552
P31-T_AGGCCGTGTTTGTTTC	P31-T	4219	1627	6	6	0.0594927707987675	P31	T	Myeloid	0.0853372473429057	12.0511959197641
P31-T_AGGCCGTTCACTTACT	P31-T	2667	956	1	1	0.0791151106111736	P31	T	T	2.39045570382579	-2.9371015426993
P31-T_AGGGAGTAGTACACCT	P31-T	6492	2034	6	6	0.0449784349969193	P31	T	Myeloid	0.158884058349869	12.9867389800668
P31-T_AGGGAGTGTTCCGGCA	P31-T	10837	2887	3	3	0.0574882347513149	P31	T	Epithelial	-4.18799831381337	8.38965970302824
P31-T_AGGGATGAGTACGTTC	P31-T	7202	2334	11	11	0.0744237711746737	P31	T	Endothelial	-10.8164868544628	7.25943881298307
P31-T_AGGGATGGTAGTGAAT	P31-T	8046	2470	16	16	0.0349241859308973	P31	T	MSC	-14.0620818327953	4.07659417415861
P31-T_AGGGTGAAGAGAACAG	P31-T	4153	1367	2	2	0.0693474596677101	P31	T	T	-2.67709519377247	-2.47809380267855
P31-T_AGGGTGAAGCGATCCC	P31-T	3493	1332	7	7	0.0329229888348125	P31	T	Myeloid	4.41232154855236	12.231299221766
P31-T_AGGGTGAAGGAACTGC	P31-T	7014	2293	6	6	0.065583119475335	P31	T	Myeloid	0.607490699381671	12.2965658309579
P31-T_AGGGTGATCTGCGGCA	P31-T	6929	1915	7	7	0.0303074036657526	P31	T	Myeloid	4.83256958016857	12.0422762038827
P31-T_AGGTCATAGGGTGTGT	P31-T	4408	1306	7	7	0.0916515426497278	P31	T	Myeloid	4.35295484551891	13.9608295562387
P31-T_AGGTCATGTTACGCGC	P31-T	2931	1252	4	4	0.0535653360627772	P31	T	T	6.8467464257191	-6.10721796725985
P31-T_AGGTCCGAGACTTTCG	P31-T	1267	637	3	3	0.0149960536700868	P31	T	Epithelial	-4.17276670446889	6.49789410854581
P31-T_AGGTCCGCACAGATTC	P31-T	6728	1881	7	7	0.0251189060642093	P31	T	Myeloid	4.25177143105968	13.056045353663
P31-T_AGGTCCGGTAACGCGA	P31-T	1320	248	7	7	0.0053030303030303	P31	T	Myeloid	2.29276869782909	-6.00198668216464
P31-T_AGGTCCGGTACTCAAC	P31-T	12720	3165	27	27	0.0219339622641509	P31	T	MSC	-11.0924716185619	1.86323398376707
P31-T_AGGTCCGTCGGAGCAA	P31-T	14466	3592	3	3	0.0695423752246647	P31	T	Epithelial	-3.90975334158436	9.09833031917814
P31-T_AGGTCCGTCTGACCTC	P31-T	3786	1452	1	1	0.0538827258320127	P31	T	T	-0.00358356943623098	-1.53680509303805
P31-T_AGTAGTCCACAGCCCA	P31-T	3925	1480	2	2	0.0175796178343949	P31	T	T	0.174476036445341	-0.399147569882836
P31-T_AGTAGTCGTCATCCCT	P31-T	13331	3410	27	27	0.0646613157302528	P31	T	MSC	-11.1353964995433	1.91800075794462
P31-T_AGTAGTCGTGCAACTT	P31-T	1116	505	3	3	0.0537634408602151	P31	T	Epithelial	-4.05190278997914	6.59087973858121
P31-T_AGTAGTCTCGCGGATC	P31-T	5594	1912	12	12	0.0386127994279585	P31	T	T	3.98931239137157	-5.10679310535189
P31-T_AGTCTTTAGTCCAGGA	P31-T	4964	1428	0	0	0.0529814665592264	P31	T	T	1.75066445359691	-8.10534590457674
P31-T_AGTCTTTCAGTCTTCC	P31-T	3261	1463	12	12	0.0389451088623122	P31	T	T	4.51410768517955	-5.02604073261019
P31-T_AGTCTTTGTCCGCTGA	P31-T	3164	1334	3	3	0.00347661188369153	P31	T	Epithelial	-4.28365852346913	6.35104686046842
P31-T_AGTCTTTTCGTGACAT	P31-T	3616	1060	3	3	0.0688606194690266	P31	T	Epithelial	-2.98036243429677	6.2350962760568
P31-T_AGTGAGGAGAGCTTCT	P31-T	6626	2109	4	4	0.0552369453667371	P31	T	T	7.73100994119152	-5.30054920886752
P31-T_AGTGAGGCACCCATTC	P31-T	3375	1357	4	4	0.0414814814814815	P31	T	T	5.98950241097911	-6.65991324161288
P31-T_AGTGAGGCATCCGGGT	P31-T	3446	1152	2	2	0.0502031340684852	P31	T	T	-1.63278069010273	-2.55298036311861
P31-T_AGTGAGGTCGGAAATA	P31-T	1358	748	3	3	0.00662739322533137	P31	T	Epithelial	-3.30485822668568	5.81382733608488
P31-T_AGTGGGACAAACTGTC	P31-T	6003	1858	7	7	0.0329835082458771	P31	T	Myeloid	2.75873349198802	12.1881015899301
P31-T_AGTGGGAGTTCGAATC	P31-T	8276	2265	6	6	0.0408409859835669	P31	T	Myeloid	1.50050387868389	12.8142297866464
P31-T_AGTGGGATCATTCACT	P31-T	7540	2526	26	26	0.0294429708222812	P31	T	Endothelial	-9.11544563284413	5.82490569378141
P31-T_AGTGTCACAAGACGTG	P31-T	10397	3145	16	16	0.0399153602000577	P31	T	MSC	-13.9164509963085	3.98519450451139
P31-T_AGTTGGTGTCCAGTTA	P31-T	4290	1633	4	4	0.0347319347319347	P31	T	T	6.61979768762096	-6.31629055713412
P31-T_ATAAGAGCATTGGGCC	P31-T	10753	2467	9	9	0.0582163117269599	P31	T	MSC	-13.4182286452343	0.911592781794105
P31-T_ATAAGAGGTACGCTGC	P31-T	2050	847	3	3	0.0731707317073171	P31	T	Epithelial	-2.49700524321095	6.17857152248624
P31-T_ATAAGAGGTTATCCGA	P31-T	2142	1034	14	14	0.00606909430438842	P31	T	Plasmablast	-0.619719166665235	4.94619542385343
P31-T_ATAAGAGTCAAACCGT	P31-T	2006	983	3	3	0.00448654037886341	P31	T	Epithelial	-3.35154439917103	6.36093169475797
P31-T_ATAAGAGTCCACGAAT	P31-T	4547	1538	0	0	0.0393666153507807	P31	T	T	2.25512574204906	-6.31124085162875
P31-T_ATAAGAGTCTCCAACC	P31-T	9418	1621	3	3	0.0834572095986409	P31	T	Epithelial	-3.83039667120472	7.63361865307096
P31-T_ATAGACCCAATACGCT	P31-T	13237	3331	16	16	0.0460074034902168	P31	T	MSC	-14.0614066313793	4.29467040325407
P31-T_ATAGACCTCTGCTGTC	P31-T	6805	2186	9	9	0.0718589272593681	P31	T	MSC	-12.1428399275829	0.929422438395057
P31-T_ATCACGAAGAATGTTG	P31-T	2785	898	7	7	0.0154398563734291	P31	T	Myeloid	2.60922525414928	14.3436935546518
P31-T_ATCACGAGTGTTTGTG	P31-T	6539	1978	6	6	0.03670285976449	P31	T	Myeloid	0.485874872298083	13.0535448196054
P31-T_ATCATCTGTTAGAACA	P31-T	11488	2859	9	9	0.0450034818941504	P31	T	MSC	-13.3369031142284	1.02156555677656
P31-T_ATCATCTTCGTGACAT	P31-T	10488	3072	3	3	0.0321319603356217	P31	T	Epithelial	-3.75181200018422	8.74945241237882
P31-T_ATCATGGCACGCCAGT	P31-T	14147	3345	13	13	0.0285572912985085	P31	T	Myeloid	2.11792538651927	11.0542915465951
P31-T_ATCATGGTCCGCTGTT	P31-T	4966	1752	6	6	0.0517519130084575	P31	T	Myeloid	0.569273631663165	13.4238813521982
P31-T_ATCATGGTCCTAGTGA	P31-T	1910	725	3	3	0.049738219895288	P31	T	Epithelial	-3.98889924994008	6.35782748485807
P31-T_ATCCACCGTATTCTCT	P31-T	1656	472	14	14	0.0730676328502416	P31	T	Plasmablast	0.219547349603018	4.41720324779752
P31-T_ATCCACCGTCGGCATC	P31-T	1891	766	11	11	0.00423056583818086	P31	T	Endothelial	-9.09483482351796	7.25938445354703
P31-T_ATCCGAACACAAGTAA	P31-T	6292	1072	19	19	0.00540368722186904	P31	T	Plasma	-8.48464061728016	-9.20481604312655
P31-T_ATCCGAAGTAGCGCTC	P31-T	9756	2651	12	12	0.0406929069290693	P31	T	T	3.92807004937633	-5.04526919101473
P31-T_ATCCGAAGTTATTCTC	P31-T	4485	1491	1	1	0.0394648829431438	P31	T	T	1.11554674396022	-2.17036050533053
P31-T_ATCCGAATCAGTTAGC	P31-T	4287	1543	2	2	0.0571495218101236	P31	T	T	-0.0896270613958028	-2.42453092311617
P31-T_ATCGAGTCAACACGCC	P31-T	7725	2502	3	3	0.0176051779935275	P31	T	Epithelial	-1.44861378183857	5.67204362179044
P31-T_ATCGAGTCATGCTGGC	P31-T	6834	1461	7	7	0.0504828797190518	P31	T	Myeloid	3.11271451005443	14.5209396484018
P31-T_ATCGAGTGTCTCATCC	P31-T	7850	2325	7	7	0.0331210191082803	P31	T	Myeloid	3.17980764398082	13.6924999358774
P31-T_ATCTACTAGCGCTTAT	P31-T	8394	2330	13	13	0.0412199189897546	P31	T	Myeloid	2.61991451272472	11.4785936477304
P31-T_ATCTACTAGCTATGCT	P31-T	10445	2928	26	26	0.0496888463379607	P31	T	Endothelial	-9.04085399618641	5.71424609447721
P31-T_ATCTACTCAAACCTAC	P31-T	1113	469	3	3	0.00898472596585804	P31	T	Epithelial	-4.17466022482411	6.15613442684415
P31-T_ATCTACTGTAGCTGCC	P31-T	5378	1699	6	6	0.0892525102268501	P31	T	Myeloid	0.0545724738548609	11.7575805785776
P31-T_ATCTACTTCACTATTC	P31-T	3426	439	8	8	0.00291885580852306	P31	T	Plasma	-7.23588754644887	-6.30168789600131
P31-T_ATCTACTTCCGTCAAA	P31-T	5354	1812	4	4	0.0272693313410534	P31	T	T	7.57150314340099	-5.30602043842074
P31-T_ATCTGCCAGACTGTAA	P31-T	2688	1146	4	4	0.0241815476190476	P31	T	T	6.4487561989735	-6.3116509315848
P31-T_ATCTGCCAGTTCGCGC	P31-T	6170	2025	16	16	0.0351701782820097	P31	T	MSC	-14.6316285323192	3.86065202976469
P31-T_ATCTGCCCACTAGTAC	P31-T	3358	1060	0	0	0.03394877903514	P31	T	T	1.49594066628917	-5.23496836398837
P31-T_ATCTGCCGTAGCTAAA	P31-T	2509	1027	1	1	0.0577919489836588	P31	T	T	1.38427255639537	-4.11343687747714
P31-T_ATCTGCCGTGTGTGCC	P31-T	7501	2271	16	16	0.0523930142647647	P31	T	MSC	-14.6213965605785	4.06205755497221
P31-T_ATGAGGGGTCTGCGGT	P31-T	8888	2292	9	9	0.0371287128712871	P31	T	MSC	-10.2159743498851	0.630831241858039
P31-T_ATGCGATAGATCCTGT	P31-T	7083	2299	6	6	0.0616970210362841	P31	T	Myeloid	0.153308344182661	12.1967256667734
P31-T_ATGCGATAGTGTACTC	P31-T	5271	1478	3	3	0.00284575981787137	P31	T	Epithelial	-2.93902685156361	5.88970309520963
P31-T_ATGCGATCACCAGATT	P31-T	11720	2347	7	7	0.0223549488054607	P31	T	Myeloid	2.97635553369029	14.093531430018
P31-T_ATGCGATGTCTCTTAT	P31-T	7730	2279	6	6	0.0478654592496766	P31	T	Myeloid	1.43777261266216	13.9769790771127
P31-T_ATGCGATTCAGAGACG	P31-T	3647	1359	16	16	0.0943241020016452	P31	T	MSC	-12.5566258620311	3.60472446705106
P31-T_ATGCGATTCCCGGATG	P31-T	15287	3723	3	3	0.0455288807483483	P31	T	Epithelial	-3.67358662596242	8.83736401821378
P31-T_ATGGGAGAGATCTGCT	P31-T	9166	2952	9	9	0.039275583678813	P31	T	MSC	-10.3837113570263	-0.1511541602492
P31-T_ATGGGAGCATCGATTG	P31-T	5306	1857	11	11	0.0793441387108933	P31	T	Endothelial	-9.71817924490468	7.33678466106657
P31-T_ATGGGAGTCTTTACGT	P31-T	10743	2730	6	6	0.0273666573582798	P31	T	Myeloid	2.46783040055736	14.2593553664804
P31-T_ATGTGTGCAAACCTAC	P31-T	7083	2047	6	6	0.0875335309896936	P31	T	Myeloid	0.00306027719481913	12.9371822478891
P31-T_ATGTGTGCACAGATTC	P31-T	7411	2368	6	6	0.0391310214545945	P31	T	Myeloid	1.30660496243938	13.459832966578
P31-T_ATGTGTGTCATATCGG	P31-T	2358	935	4	4	0.0335029686174724	P31	T	T	3.62542436608776	-6.78276842807528
P31-T_ATTACTCTCTCTGTCG	P31-T	4787	1736	14	14	0.0148318362231042	P31	T	Plasmablast	0.367076392860255	3.52809101368192
P31-T_ATTATCCCAAAGGAAG	P31-T	5536	1859	2	2	0.029985549132948	P31	T	T	-0.204773951678434	-0.849759042012658
P31-T_ATTATCCCACCGCTAG	P31-T	8762	2527	3	3	0.00194019630221411	P31	T	Epithelial	-4.52770997992055	7.43503171230558
P31-T_ATTATCCCAGCGTTCG	P31-T	1872	671	15	15	0.0625	P31	T	MSC	-12.0317826460888	0.824502527964149
P31-T_ATTATCCTCGCGGATC	P31-T	4166	1523	4	4	0.0465674507921267	P31	T	T	6.19089744576915	-6.4604980347037
P31-T_ATTGGACAGAGTGAGA	P31-T	7212	2378	4	4	0.0428452579034942	P31	T	T	7.71914003381236	-5.32111662601229
P31-T_ATTGGTGAGAACAACT	P31-T	7750	2405	16	16	0.0565161290322581	P31	T	MSC	-13.041289825349	4.19171363140348
P31-T_ATTGGTGCAAAGGCGT	P31-T	1476	586	3	3	0.0521680216802168	P31	T	Epithelial	-3.6678791235973	5.74354249264005
P31-T_ATTGGTGCACGGTTTA	P31-T	3550	1272	2	2	0.0307042253521127	P31	T	T	-2.86380555143849	-1.48500603412386
P31-T_ATTGGTGGTCGCATCG	P31-T	3742	1408	4	4	0.053981827899519	P31	T	T	7.17606924066051	-6.02840155338046
P31-T_ATTTCTGGTCGAAAGC	P31-T	4032	1488	4	4	0.0543154761904762	P31	T	T	5.56026885995372	-6.6712438461661
P31-T_ATTTCTGTCGCCGTGA	P31-T	5023	1331	7	7	0.0398168425243878	P31	T	Myeloid	4.80152652749523	13.3379028442026
P31-T_CAACCAACACCCAGTG	P31-T	3237	1446	16	16	0.0441767068273092	P31	T	MSC	-12.7260346602489	3.96890670086149
P31-T_CAACCAATCAAACCGT	P31-T	4671	1682	4	4	0.0408906015842432	P31	T	T	5.73466966638072	-6.3029109833121
P31-T_CAACCTCTCATGCAAC	P31-T	6083	1549	0	0	0.0243301002794674	P31	T	T	0.893626790137133	-7.62531965945956
P31-T_CAACCTCTCTCGAGTA	P31-T	1950	896	3	3	0.0876923076923077	P31	T	Epithelial	-3.17422034254567	6.93528682018522
P31-T_CAACTAGTCAGAGGTG	P31-T	4451	1648	6	6	0.0267355650415637	P31	T	Myeloid	1.52095721253856	13.3012045028329
P31-T_CAAGAAAAGAGGGATA	P31-T	3932	1469	7	7	0.0300101729399797	P31	T	Myeloid	4.84473083505138	11.9611080291391
P31-T_CAAGAAACATCCCACT	P31-T	10149	2801	16	16	0.0325155187703222	P31	T	MSC	-13.6523242186596	4.11028319622282
P31-T_CAAGATCAGCATGGCA	P31-T	12003	2906	6	6	0.0490710655669416	P31	T	Myeloid	1.11806462296947	14.292074978602
P31-T_CAAGGCCAGCTAGTTC	P31-T	1586	581	9	9	0.0245901639344262	P31	T	MSC	-11.6305680464794	0.870271206152473
P31-T_CAAGGCCCAATCTGCA	P31-T	2083	930	4	4	0.0297647623619779	P31	T	T	5.24036405572399	-6.66161221240756
P31-T_CAAGGCCTCTGGCGAC	P31-T	9365	2814	16	16	0.0307528029898558	P31	T	MSC	-13.511507530122	4.02741509701017
P31-T_CACACAAAGTCGTTTG	P31-T	4818	1894	11	11	0.0577002905770029	P31	T	Endothelial	-9.33654739370839	8.63934785152677
P31-T_CACACAAGTAAGTTCC	P31-T	1265	531	3	3	0.0893280632411067	P31	T	Epithelial	-3.84862496366993	5.78542643810514
P31-T_CACACAAGTGTGAATA	P31-T	3400	1419	3	3	0.00411764705882353	P31	T	Epithelial	-1.86825515738026	5.98488599087003
P31-T_CACACCTCAATGGTCT	P31-T	3019	849	3	3	0.0211990725405764	P31	T	Epithelial	-4.66034795752064	6.98309165264371
P31-T_CACACCTGTCATGCAT	P31-T	6679	2614	21	21	0.0326396167090882	P31	T	Glial	-14.2280745696117	-7.7692663071036
P31-T_CACACCTGTCTGCGGT	P31-T	6051	2083	16	16	0.057676417121137	P31	T	MSC	-14.6587977599193	3.82052546764616
P31-T_CACACTCAGCAAATCA	P31-T	5334	1782	0	0	0.0459317585301837	P31	T	T	1.30168257245525	-3.97132796024081
P31-T_CACACTCAGTTAGCGG	P31-T	15105	3536	9	9	0.0346242965905329	P31	T	MSC	-12.5964379500438	1.01805114771131
P31-T_CACACTCTCCGCAAGC	P31-T	1650	717	3	3	0.00727272727272727	P31	T	Epithelial	-4.57087280264393	6.61777097011808
P31-T_CACAGTAGTATCAGTC	P31-T	3578	1451	10	10	0.0329793180547792	P31	T	T	0.978014390559039	-5.07337492679354
P31-T_CACAGTAGTCCTCTTG	P31-T	7000	1907	3	3	0.0542857142857143	P31	T	Epithelial	-3.45511438360707	8.76853162075285
P31-T_CACATAGAGAAGGTGA	P31-T	3637	1492	7	7	0.0544404729172395	P31	T	Myeloid	1.8449222851704	12.7759454848886
P31-T_CACATAGAGTGGGCTA	P31-T	2708	1057	1	1	0.059453471196455	P31	T	T	2.19799516686901	-3.09286302303072
P31-T_CACATAGCAGTCACTA	P31-T	4887	1622	7	7	0.0423572744014733	P31	T	Myeloid	5.1243023682545	12.1730220916391
P31-T_CACATAGGTACGAAAT	P31-T	1654	549	16	16	0.0120918984280532	P31	T	MSC	-13.9474692534496	1.89550143505338
P31-T_CACATAGTCCGCGTTT	P31-T	8435	2722	6	6	0.0656787196206283	P31	T	Myeloid	0.136110086568734	13.521735966456
P31-T_CACATTTAGCCCGAAA	P31-T	3775	1418	2	2	0.0429139072847682	P31	T	T	2.24870155343517	-4.51975554202792
P31-T_CACATTTAGGGCACTA	P31-T	15488	3306	6	6	0.0435175619834711	P31	T	Myeloid	1.1981069851826	14.5023611190439
P31-T_CACATTTAGTTAACGA	P31-T	4858	1795	12	12	0.0257307533964594	P31	T	T	4.0302991677235	-4.70139902805087
P31-T_CACATTTCAATGGAGC	P31-T	3663	743	3	3	0.0357630357630358	P31	T	Epithelial	-3.95509197226063	6.34114724422697
P31-T_CACATTTCACAAGACG	P31-T	14021	3553	9	9	0.0299550673989016	P31	T	MSC	-10.8216996382763	0.58971677745584
P31-T_CACATTTCACCTCGTT	P31-T	13077	2409	13	13	0.0217175193087099	P31	T	Myeloid	2.74600170144542	9.90309029842619
P31-T_CACATTTCACGACTCG	P31-T	7295	2329	6	6	0.0153529814941741	P31	T	Myeloid	0.805080454439959	14.2373331191659
P31-T_CACATTTCATGGTTGT	P31-T	3363	1258	7	7	0.0404400832589949	P31	T	Myeloid	4.10382292756542	12.3151119353891
P31-T_CACATTTGTAGATTAG	P31-T	5849	1891	6	6	0.0541972986835356	P31	T	Myeloid	0.985224704832873	14.1250866057992
P31-T_CACATTTTCGATAGAA	P31-T	7390	2382	6	6	0.0313937753721245	P31	T	Myeloid	2.212803344817	13.0941417815805
P31-T_CACATTTTCTGCTGTC	P31-T	2040	1010	6	6	0.0416666666666667	P31	T	Myeloid	0.252645533175311	12.1743906142831
P31-T_CACCACTGTAGCGCAA	P31-T	3028	1388	3	3	0.00693527080581242	P31	T	Epithelial	-0.500448305516401	5.2330735328317
P31-T_CACCAGGGTGCCTGCA	P31-T	6264	2008	7	7	0.0343231162196679	P31	T	Myeloid	3.08623335847362	13.1279628875375
P31-T_CACCAGGGTTTACTCT	P31-T	1862	631	7	7	0.0263157894736842	P31	T	Myeloid	4.91145751962169	13.4814098479867
P31-T_CACCAGGTCCGAATGT	P31-T	14675	3405	6	6	0.0370017035775128	P31	T	Myeloid	0.186358853818021	13.5300500991464
P31-T_CACCTTGCATCTATGG	P31-T	3599	1374	6	6	0.0497360377882745	P31	T	Myeloid	-0.207476456074872	11.8506773116708
P31-T_CACCTTGGTAAATACG	P31-T	5854	1945	16	16	0.0336522036214554	P31	T	MSC	-14.5328612517406	3.48049455906156
P31-T_CACCTTGTCAACACGT	P31-T	1341	536	6	6	0.0775540641312453	P31	T	Myeloid	-0.225971389918485	12.2609022262216
P31-T_CACCTTGTCTATGTGG	P31-T	2906	809	3	3	0.0763936682725396	P31	T	Epithelial	-3.64271022787587	6.53295737529996
P31-T_CACTCCACACGTAAGG	P31-T	1868	540	3	3	0.0562098501070664	P31	T	Epithelial	-4.35498525610463	6.54315310741666
P31-T_CACTCCAGTTCAGTAC	P31-T	2731	965	2	2	0.0289271329183449	P31	T	T	-2.08456804266469	-3.20598477100131
P31-T_CACTCCATCCACGACG	P31-T	3280	797	6	6	0.0670731707317073	P31	T	Myeloid	0.417999159188113	14.3093269469858
P31-T_CAGAATCGTTGTTTGG	P31-T	3743	1205	0	0	0.0358001602992252	P31	T	T	1.51895533093914	-7.86644858096835
P31-T_CAGAATCTCGGCATCG	P31-T	6267	2388	11	11	0.0555289612254667	P31	T	Endothelial	-10.7436537932445	6.92352277065519
P31-T_CAGAGAGGTTTACTCT	P31-T	2229	873	3	3	0.0201884253028264	P31	T	Epithelial	-3.12711216917531	5.89348441387418
P31-T_CAGAGAGTCACAGTAC	P31-T	2175	956	2	2	0.0432183908045977	P31	T	T	-3.05852272024647	-0.67721217845675
P31-T_CAGATCACAGATGGCA	P31-T	3976	1321	4	4	0.0749496981891348	P31	T	T	4.49721477517589	-7.12597960208651
P31-T_CAGATCAGTGGTCTCG	P31-T	14102	3297	27	27	0.0398525031910367	P31	T	MSC	-11.1388402174999	1.96358162189725
P31-T_CAGATCATCCTTTCTC	P31-T	5214	1821	7	7	0.0537015726889145	P31	T	Myeloid	1.98169432172283	12.7049329879403
P31-T_CAGATCATCTACTATC	P31-T	7141	2272	16	16	0.0404705223358073	P31	T	MSC	-14.4805102538158	4.14822274471525
P31-T_CAGATCATCTTCATGT	P31-T	8106	2064	6	6	0.0465087589439921	P31	T	Myeloid	0.896122555823168	14.1762064101816
P31-T_CAGCAGCCATGGGAAC	P31-T	11637	3183	3	3	0.0796597061098221	P31	T	Epithelial	-4.35495712271229	8.7738998534799
P31-T_CAGCATAAGACCTAGG	P31-T	15651	3325	9	9	0.0509232636892211	P31	T	MSC	-13.3134713362743	0.984791457903419
P31-T_CAGCATAGTCTCTTAT	P31-T	3152	803	3	3	0.0745558375634518	P31	T	Epithelial	-4.58014156332509	6.76282626415494
P31-T_CAGCATAGTGCAACGA	P31-T	14335	3397	9	9	0.0483432159051273	P31	T	MSC	-12.6486039351513	0.797324598085914
P31-T_CAGCATAGTTGCTCCT	P31-T	5452	1877	4	4	0.0368672046955246	P31	T	T	7.47295520791515	-5.67079037402865
P31-T_CAGCATATCACCACCT	P31-T	2123	963	6	6	0.0734809232218559	P31	T	Myeloid	1.08327708730205	13.2558687331796
P31-T_CAGCATATCACTGGGC	P31-T	10587	3116	9	9	0.033153867951261	P31	T	MSC	-12.2747464369823	0.788601398718391
P31-T_CAGCATATCTACTTAC	P31-T	1416	509	20	20	0.0614406779661017	P31	T	MSC	-14.5735268782665	-0.106818526732888
P31-T_CAGCATATCTTTCCTC	P31-T	12203	3363	11	11	0.0264689010898959	P31	T	Endothelial	-10.2262845229198	8.29725104595426
P31-T_CAGCCGAGTAGCGATG	P31-T	1661	781	6	6	0.0608067429259482	P31	T	Myeloid	-0.265713084845701	12.9589107635141
P31-T_CAGCCGAGTCAGTGGA	P31-T	14043	3291	11	11	0.043580431531724	P31	T	Endothelial	-9.27914478292958	8.33916360164884
P31-T_CAGCCGAGTCTAAACC	P31-T	4868	1843	26	26	0.0281429745275267	P31	T	Endothelial	-9.040126342683	5.69786435390714
P31-T_CAGCGACAGAGCTATA	P31-T	1247	575	3	3	0.0697674418604651	P31	T	Epithelial	-2.99793459883229	6.37170010830167
P31-T_CAGCGACGTCTCTTAT	P31-T	13442	3518	3	3	0.0141348013688439	P31	T	Epithelial	-4.33722354879872	9.02171880031828
P31-T_CAGCTAATCCAAACAC	P31-T	8593	1816	9	9	0.0380542301873618	P31	T	MSC	-12.0887389372875	1.27694457794431
P31-T_CAGCTAATCTTAACCT	P31-T	8104	2254	13	13	0.0442991115498519	P31	T	Myeloid	2.78744218835338	10.7558954360605
P31-T_CAGCTGGCAAGGGTCA	P31-T	2568	738	3	3	0.0572429906542056	P31	T	Epithelial	-4.6186266135265	6.98702555919889
P31-T_CAGCTGGCAAGTTGTC	P31-T	4244	1319	7	7	0.0292177191328935	P31	T	Myeloid	4.8125142861317	11.9399984481454
P31-T_CAGCTGGGTAGTACCT	P31-T	12867	3386	9	9	0.032797077795912	P31	T	MSC	-13.3178820799877	0.937654793512855
P31-T_CAGCTGGGTGCCTTGG	P31-T	2167	1085	16	16	0.0258421781264421	P31	T	MSC	-14.646366615205	4.01203066135648
P31-T_CAGCTGGTCACTATTC	P31-T	5467	1758	7	7	0.0314614962502286	P31	T	Myeloid	3.0590393353413	14.2797067763925
P31-T_CAGGTGCAGACCCACC	P31-T	3415	1311	4	4	0.0538799414348463	P31	T	T	6.92802427300914	-6.0263087150931
P31-T_CAGGTGCCACACGCTG	P31-T	6302	2148	16	16	0.0272929228816249	P31	T	MSC	-14.1633906554271	3.98547941471342
P31-T_CAGTAACCAATGTAAG	P31-T	5252	1869	6	6	0.0255140898705255	P31	T	Myeloid	2.15094278344615	13.3916195037485
P31-T_CAGTAACCATTCACTT	P31-T	3998	1340	7	7	0.0252626313156578	P31	T	Myeloid	3.02939770707592	14.071278393519
P31-T_CAGTCCTAGGACCACA	P31-T	7078	2373	11	11	0.0518508053122351	P31	T	Endothelial	-10.1164422225048	7.12503796840909
P31-T_CAGTCCTCACTTAACG	P31-T	7948	2099	7	7	0.0193759436336185	P31	T	Myeloid	4.49160097131236	12.65946751858
P31-T_CAGTCCTGTAGTGAAT	P31-T	9927	3079	11	11	0.069406668681374	P31	T	Endothelial	-10.7436661910106	7.16520100857023
P31-T_CAGTCCTGTCCCTTGT	P31-T	3237	1240	4	4	0.0191535372258264	P31	T	T	5.0452236939381	-7.17550963138339
P31-T_CAGTCCTTCAGAGGTG	P31-T	7563	2374	9	9	0.0534179558376306	P31	T	MSC	-11.1525407027294	0.277607336890731
P31-T_CAGTCCTTCTGATACG	P31-T	3702	1333	4	4	0.0402485143165856	P31	T	T	5.47145507821544	-7.02942198489901
P31-T_CATATGGCAACGATCT	P31-T	4101	1514	2	2	0.0163374786637406	P31	T	T	-2.77968551626698	-2.7656623718619
P31-T_CATATGGGTCTCTTTA	P31-T	6925	2069	7	7	0.0271480144404332	P31	T	Myeloid	2.79685686120494	13.630640805018
P31-T_CATATGGTCACGCATA	P31-T	10292	2720	6	6	0.0584920326467159	P31	T	Myeloid	0.749353211016497	13.306964695704
P31-T_CATATGGTCGCCAGCA	P31-T	3905	1236	3	3	0.0860435339308579	P31	T	Epithelial	-4.2844095419933	9.1614502074838
P31-T_CATATTCGTAAATGTG	P31-T	3050	1247	4	4	0.0344262295081967	P31	T	T	5.53047512063487	-6.31192082141634
P31-T_CATATTCGTCACCCAG	P31-T	5235	1556	7	7	0.0236867239732569	P31	T	Myeloid	4.51992748269542	12.3601654174447
P31-T_CATATTCGTTCGAATC	P31-T	5305	1557	1	1	0.0339302544769086	P31	T	T	2.42497799882396	-5.28128021930453
P31-T_CATATTCTCTGCGGCA	P31-T	8264	2295	6	6	0.0589303000968054	P31	T	Myeloid	0.944741706938586	12.7428806426645
P31-T_CATCAAGTCAGGTTCA	P31-T	4800	1668	4	4	0.0358333333333333	P31	T	T	6.73777864465221	-6.19911831592318
P31-T_CATCAGAAGATCGGGT	P31-T	2453	964	1	1	0.0595189563799429	P31	T	T	2.3111145306538	-3.21990388606783
P31-T_CATCCACGTCGAACAG	P31-T	1620	470	9	9	0.058641975308642	P31	T	MSC	-11.7297406386425	1.38555198932889
P31-T_CATCCACGTGTTCTTT	P31-T	3981	1839	3	3	0.0203466465712133	P31	T	Epithelial	-3.63097812643544	8.81519585872892
P31-T_CATCCACGTTCCACAA	P31-T	7674	1910	7	7	0.0243679958300756	P31	T	Myeloid	4.750401001067	12.0608022811532
P31-T_CATCGAAAGGCCCTTG	P31-T	9041	2526	6	6	0.0616082291781883	P31	T	Myeloid	0.0402353886674258	12.9905393722177
P31-T_CATCGAAGTATAGGGC	P31-T	8571	2459	3	3	0.0631198226577996	P31	T	Epithelial	-3.67230703344838	8.85601788784269
P31-T_CATCGGGCAATAACGA	P31-T	1534	596	0	0	0.075619295958279	P31	T	T	3.04953644761547	-7.31910771106478
P31-T_CATCGGGCACCGAATT	P31-T	2984	990	2	2	0.0623324396782842	P31	T	T	-0.251281727461973	-1.51918619846102
P31-T_CATGACAAGGCTAGGT	P31-T	8359	2283	3	3	0.0709415001794473	P31	T	Epithelial	-4.00357105246083	8.44218713070158
P31-T_CATGACAAGTCGTACT	P31-T	1642	807	3	3	0.00304506699147381	P31	T	Epithelial	-4.03450586309926	6.23775464321378
P31-T_CATGCCTAGTTATCGC	P31-T	5472	1695	0	0	0.0347222222222222	P31	T	T	2.62114069947704	-7.57189244006869
P31-T_CATGGCGAGAACAACT	P31-T	6894	1919	6	6	0.0140702059762112	P31	T	Myeloid	2.3603977967213	14.1721180083871
P31-T_CATGGCGCACCATCCT	P31-T	2677	660	3	3	0.0735898393724318	P31	T	Epithelial	-4.4239359091808	7.01917678142789
P31-T_CATTATCCACATTAGC	P31-T	4925	1810	6	6	0.0284263959390863	P31	T	Myeloid	2.3220300484608	13.9033086898446
P31-T_CATTCGCAGTCAAGCG	P31-T	6054	2050	2	2	0.0327056491575818	P31	T	T	0.0872005593191001	-1.81905430530306
P31-T_CATTCGCCAAGCTGGA	P31-T	13141	3433	9	9	0.0315805494254623	P31	T	MSC	-12.3850388716747	0.951017618429694
P31-T_CATTCGCCAGGTCCAC	P31-T	2915	1058	0	0	0.0243567753001715	P31	T	T	3.02713821420177	-6.30447214816805
P31-T_CCAATCCAGACAGACC	P31-T	4644	1645	4	4	0.0598621877691645	P31	T	T	7.28695581445201	-5.78967159961459
P31-T_CCACCTAAGACTGTAA	P31-T	4104	1274	7	7	0.0538499025341131	P31	T	Myeloid	4.10949872025951	13.3839328887582
P31-T_CCACCTAAGCGTAATA	P31-T	1562	916	3	3	0.087067861715749	P31	T	Epithelial	-3.20484067907826	7.40701752926115
P31-T_CCACCTAGTCACAAGG	P31-T	4453	1452	0	0	0.0312149112957557	P31	T	T	2.32923028954967	-7.92894095157382
P31-T_CCACGGAAGACTGGGT	P31-T	1069	604	9	9	0.028999064546305	P31	T	MSC	-11.4982619475414	1.17804759765867
P31-T_CCACGGAAGGCCCGTT	P31-T	3393	1211	1	1	0.0368405540819334	P31	T	T	0.934602897257647	-1.54159921382662
P31-T_CCACGGAGTAGAGGAA	P31-T	1694	886	2	2	0.0413223140495868	P31	T	T	-2.68246604910389	-0.992075383412804
P31-T_CCACGGAGTGGAAAGA	P31-T	1012	605	15	15	0.066205533596838	P31	T	MSC	-12.6710305403759	-0.266296088445153
P31-T_CCACGGAGTTCAGTAC	P31-T	2581	957	1	1	0.0499806276636962	P31	T	T	2.20767567643627	-3.48812597964999
P31-T_CCACTACAGCGCCTCA	P31-T	11469	2919	3	3	0.0848373877408667	P31	T	Epithelial	-3.52957608213917	7.61071902538541
P31-T_CCACTACTCGTCACGG	P31-T	4792	1627	3	3	0.00208681135225376	P31	T	Epithelial	-2.23122574797169	6.35475951458219
P31-T_CCATGTCCAGGAATGC	P31-T	5545	1904	18	18	0.0236248872858431	P31	T	Mast	4.48942277917369	6.9200852515817
P31-T_CCATTCGAGCTAACTC	P31-T	5854	1008	3	3	0.0428766655278442	P31	T	Epithelial	-4.5230946730663	7.25386697078947
P31-T_CCATTCGTCACTGGGC	P31-T	3289	1351	3	3	0.0243235025843721	P31	T	Epithelial	-3.23003961554066	7.12993699337247
P31-T_CCATTCGTCTCAACTT	P31-T	3112	1202	7	7	0.0279562982005141	P31	T	Myeloid	5.03494213113292	12.122282803309
P31-T_CCCAGTTAGAATAGGG	P31-T	3187	1130	3	3	0.00251019767806715	P31	T	Epithelial	-3.42833926191823	6.64382010723356
P31-T_CCCAGTTAGCTAGTCT	P31-T	3119	1058	3	3	0.0291760179544726	P31	T	Epithelial	-2.83024813642994	5.90281087185148
P31-T_CCCAGTTCAGAGCCAA	P31-T	6601	2292	16	16	0.0304499318285108	P31	T	MSC	-12.5590806197216	4.00874358440641
P31-T_CCCATACTCCGCGTTT	P31-T	7901	2020	13	13	0.0387292747753449	P31	T	Myeloid	1.42900643834575	11.8211696746469
P31-T_CCCATACTCCTTGGTC	P31-T	5218	1842	6	6	0.068417018014565	P31	T	Myeloid	1.62004731187328	13.6998375060678
P31-T_CCGGGATCAGATGGGT	P31-T	2799	1168	0	0	0.0428724544480171	P31	T	T	2.3774888325642	-5.19326657031771
P31-T_CCGGGATTCTTGCAAG	P31-T	1533	695	7	7	0.0267449445531637	P31	T	Myeloid	5.07234333047374	12.2241266372323
P31-T_CCGGTAGCATGGGAAC	P31-T	2781	749	3	3	0.0827040632865876	P31	T	Epithelial	-4.6354632567455	7.34609299923185
P31-T_CCGTACTCACATCCGG	P31-T	4877	1239	3	3	0.025220422390814	P31	T	Epithelial	-4.5746116828014	6.73649817730192
P31-T_CCGTGGAAGCGCTCCA	P31-T	10060	2033	9	9	0.047117296222664	P31	T	MSC	-11.6936831664135	0.443376735103164
P31-T_CCGTGGAAGGATATAC	P31-T	3104	1200	4	4	0.0434922680412371	P31	T	T	5.79536769875987	-6.63690870975253
P31-T_CCGTGGAGTCCTCTTG	P31-T	2683	1070	2	2	0.0383898620946701	P31	T	T	-2.23929836264149	-0.891752183186974
P31-T_CCGTTCAAGGGCTTGA	P31-T	1731	833	4	4	0.0930098209127672	P31	T	T	5.78690193185314	-6.80770081256625
P31-T_CCGTTCAGTGCTAGCC	P31-T	3267	1300	7	7	0.0621365166819712	P31	T	Myeloid	3.35176013001903	14.056419193995
P31-T_CCTAAAGAGAGACTAT	P31-T	3553	1423	4	4	0.0349000844356882	P31	T	T	6.62331054696544	-5.98969000552889
P31-T_CCTAAAGAGGGATCTG	P31-T	8987	2578	16	16	0.0670969177701124	P31	T	MSC	-14.60617401114	3.84331661487821
P31-T_CCTAAAGGTTCGTGAT	P31-T	6437	1292	23	23	0.0866863445704521	P31	T	Epithelial	-4.17967798223988	7.3381350638986
P31-T_CCTAAAGTCGTCACGG	P31-T	4042	1535	7	7	0.0489856506679861	P31	T	Myeloid	2.17620227822765	12.9428060653329
P31-T_CCTAAAGTCTTGACGA	P31-T	4706	1298	0	0	0.032299192520187	P31	T	T	0.516031037659487	-7.10611027454134
P31-T_CCTACACAGGACCACA	P31-T	6482	2097	7	7	0.0620178957112002	P31	T	Myeloid	3.13202760705455	13.2250126006723
P31-T_CCTACACCATCGGGTC	P31-T	2103	901	3	3	0.0446980504041845	P31	T	Epithelial	-4.20570709219472	5.83163768078092
P31-T_CCTACACCATGAACCT	P31-T	5653	2125	16	16	0.0217583583937732	P31	T	MSC	-13.9035020064403	3.79688888813261
P31-T_CCTACACTCTGTGCAA	P31-T	4186	1585	6	6	0.048494983277592	P31	T	Myeloid	-0.158613015322843	12.0404756667734
P31-T_CCTACCAAGACTTGAA	P31-T	4523	1692	1	1	0.0205615741764316	P31	T	T	1.00139276275142	-2.2528929111838
P31-T_CCTACCAGTTCAGACT	P31-T	11812	2017	3	3	0.0973586183542161	P31	T	Epithelial	-3.03424193373219	6.46975404049161
P31-T_CCTAGCTCAGATCGGA	P31-T	15642	3495	9	9	0.0562587904360056	P31	T	MSC	-13.2666392516185	0.980761170637641
P31-T_CCTAGCTGTATATCCG	P31-T	1846	863	3	3	0.0265438786565547	P31	T	Epithelial	-2.13860489836232	5.91975194240812
P31-T_CCTAGCTTCATAGCAC	P31-T	11369	3010	3	3	0.0175037382355528	P31	T	Epithelial	-4.39309980383412	8.94743710781339
P31-T_CCTATTAAGAAACGAG	P31-T	11699	3224	26	26	0.0308573382340371	P31	T	Endothelial	-9.03493740072743	5.69399005199674
P31-T_CCTATTATCCGCGCAA	P31-T	9224	2598	12	12	0.0467259323503903	P31	T	T	4.66230676660045	-5.09348362659213
P31-T_CCTCAGTCATTTGCCC	P31-T	5781	2208	11	11	0.0565646081992735	P31	T	Endothelial	-8.88878776541249	6.9508903625131
P31-T_CCTCAGTGTGCCTGGT	P31-T	6460	2076	16	16	0.0386996904024768	P31	T	MSC	-14.5958333205272	4.03746205593351
P31-T_CCTCTGAAGAGTTGGC	P31-T	1100	345	3	3	0.0554545454545455	P31	T	Epithelial	-4.82475044241444	6.55185061718229
P31-T_CCTCTGAAGTACTTGC	P31-T	2484	1068	2	2	0.0318035426731079	P31	T	T	-2.71832396498219	-0.830511510121789
P31-T_CCTTACGAGCAGGCTA	P31-T	9607	3065	11	11	0.0411158530238368	P31	T	Endothelial	-8.85192443838612	6.98736029888395
P31-T_CCTTACGCATACTACG	P31-T	2255	982	3	3	0.00620842572062084	P31	T	Epithelial	-3.78808428755299	6.78617459560636
P31-T_CCTTACGCATGACGGA	P31-T	5236	1593	0	0	0.0349503437738732	P31	T	T	1.21113167294963	-7.5220362541556
P31-T_CCTTACGGTAGAAGGA	P31-T	3163	1573	3	3	0.0297186215618084	P31	T	Epithelial	-2.57238389959828	8.3009708526254
P31-T_CCTTCCCAGAATGTGT	P31-T	9499	2521	6	6	0.0506369091483314	P31	T	Myeloid	0.555662225575289	13.9580143096567
P31-T_CCTTCCCCAATACGCT	P31-T	10718	2762	27	27	0.0605523418548237	P31	T	MSC	-11.1622767638256	1.83850961948637
P31-T_CCTTCCCGTGCGAAAC	P31-T	2455	1007	9	9	0.0313645621181263	P31	T	MSC	-12.3586468886425	1.5330836179376
P31-T_CCTTCCCGTTTAAGCC	P31-T	4975	626	19	19	0.0078391959798995	P31	T	Plasma	-8.06235553732411	-9.32775896762606
P31-T_CCTTCGAGTGAGTATA	P31-T	1421	559	3	3	0.0823363828289937	P31	T	Epithelial	-4.61438228598134	6.41560965801481
P31-T_CCTTCGAGTGCTCTTC	P31-T	3052	1141	4	4	0.0484927916120577	P31	T	T	5.23983238229259	-7.13919275974032
P31-T_CCTTCGAGTTCGAATC	P31-T	1006	453	14	14	0.0357852882703777	P31	T	Plasmablast	0.136416426503203	4.27678662563566
P31-T_CGAACATAGTCAAGCG	P31-T	1729	687	3	3	0.0138808559861191	P31	T	Epithelial	-3.7422952841808	6.31951838756803
P31-T_CGAACATGTGCATCTA	P31-T	2238	838	3	3	0.0576407506702413	P31	T	Epithelial	-4.05711128225819	6.55325537945035
P31-T_CGAATGTAGCACGCCT	P31-T	8095	2451	7	7	0.0444718962322421	P31	T	Myeloid	2.19177816400035	12.4624059798837
P31-T_CGAATGTCATGGGAAC	P31-T	3159	1488	9	9	0.0601456157011713	P31	T	MSC	-12.0998559187938	1.58440929676298
P31-T_CGAATGTGTAGAAAGG	P31-T	4341	1615	0	0	0.0340935268371343	P31	T	T	3.162022094817	-5.78681391452548
P31-T_CGAATGTGTAGCTGCC	P31-T	6298	1984	6	6	0.0679580819307717	P31	T	Myeloid	-0.223203141598859	12.0055864455819
P31-T_CGACCTTAGATGGGTC	P31-T	2762	1047	1	1	0.0666183924692252	P31	T	T	1.96547458657726	-1.0768834946036
P31-T_CGACCTTAGTGGCACA	P31-T	8909	2230	13	13	0.0322146144348412	P31	T	Myeloid	3.36954043397411	9.93509179378751
P31-T_CGACCTTCATGTTCCC	P31-T	5119	1593	7	7	0.0320375073256495	P31	T	Myeloid	3.76402352342113	13.8898847701669
P31-T_CGACTTCAGCTGCGAA	P31-T	1606	773	9	9	0.0554171855541719	P31	T	MSC	-12.1040988158275	1.64077979351285
P31-T_CGACTTCCAGCATACT	P31-T	2967	1033	2	2	0.0481968318166498	P31	T	T	-2.21616317739979	-1.7863184807181
P31-T_CGACTTCTCAACGGGA	P31-T	4182	1468	2	2	0.03012912482066	P31	T	T	-0.336834658293882	-3.028351962316
P31-T_CGACTTCTCCGAGCCA	P31-T	2113	635	15	15	0.0638902035021297	P31	T	MSC	-12.5353417586376	-0.0848005411505364
P31-T_CGAGAAGAGGGTCTCC	P31-T	2792	1341	11	11	0.03689111747851	P31	T	Endothelial	-10.4478879164745	6.90040141369108
P31-T_CGAGAAGCAGGAATCG	P31-T	12288	3192	3	3	0.0625813802083333	P31	T	Epithelial	-3.62116720190541	7.36660510326627
P31-T_CGAGAAGGTACTTGAC	P31-T	5193	1820	6	6	0.0525707683419988	P31	T	Myeloid	2.11181841382488	12.1895387771249
P31-T_CGAGAAGGTCTGGAGA	P31-T	7575	2466	6	6	0.0496369636963696	P31	T	Myeloid	0.871605556101641	13.0757892730356
P31-T_CGAGAAGTCACTCTTA	P31-T	3997	1558	7	7	0.0450337753314986	P31	T	Myeloid	3.11323783883556	13.4410617950082
P31-T_CGAGCACAGCCACTAT	P31-T	7219	2346	14	14	0.0536085330378169	P31	T	Plasmablast	0.80309389123424	4.06598383213285
P31-T_CGAGCACGTGCTAGCC	P31-T	2793	1224	0	0	0.0325814536340852	P31	T	T	3.85621188172801	-6.42980450366732
P31-T_CGAGCCACAGTATGCT	P31-T	1088	632	3	3	0.00459558823529412	P31	T	Epithelial	-3.28233267775075	6.50709325100187
P31-T_CGATCGGCAATCAGAA	P31-T	1288	718	3	3	0.00232919254658385	P31	T	Epithelial	-2.79963900557057	5.98580962444547
P31-T_CGATCGGTCCTTGCCA	P31-T	1511	712	14	14	0.0205162144275314	P31	T	Plasmablast	-0.554921467213788	4.82334548259977
P31-T_CGATGGCAGATCCGAG	P31-T	8712	2082	6	6	0.0570477502295684	P31	T	Myeloid	1.75178502091869	13.9582889678598
P31-T_CGATGGCAGATCGGGT	P31-T	1931	754	3	3	0.0533402382185396	P31	T	Epithelial	-2.22267248144642	5.98425132061246
P31-T_CGATGGCAGGCCCTCA	P31-T	3835	1382	4	4	0.0305084745762712	P31	T	T	6.25568101891979	-6.36601179813143
P31-T_CGATGGCCACGGTTTA	P31-T	1286	391	6	6	0.0707620528771384	P31	T	Myeloid	-0.154598880915799	13.8499811294198
P31-T_CGATGTACATGCAATC	P31-T	6239	1850	1	1	0.0368648821926591	P31	T	T	1.56044588574871	-0.976431905972924
P31-T_CGATTGAGTTCCACTC	P31-T	7303	2118	7	7	0.0661372038888128	P31	T	Myeloid	3.05080078134044	13.7441213729501
P31-T_CGATTGATCCACGAAT	P31-T	1033	569	3	3	0.0367860600193611	P31	T	Epithelial	-3.95788528433339	6.14849120403532
P31-T_CGATTGATCTGGCGAC	P31-T	5200	1011	3	3	0.0607692307692308	P31	T	Epithelial	-4.18704702368275	6.67764216686491
P31-T_CGCCAAGCAAGGTTCT	P31-T	2657	1046	16	16	0.0839292435077155	P31	T	MSC	-12.5339846800853	3.4437738063455
P31-T_CGCCAAGCACGACTCG	P31-T	6461	2108	7	7	0.0704225352112676	P31	T	Myeloid	1.78977904805644	12.9284437301278
P31-T_CGCCAAGGTGATGTCT	P31-T	5862	1942	6	6	0.0501535312180143	P31	T	Myeloid	1.19557748326763	13.5720556380868
P31-T_CGCCAAGTCCATGAAC	P31-T	3935	1598	12	12	0.036848792884371	P31	T	T	3.51940415391429	-4.42637509082552
P31-T_CGCGGTAGTAAGTTCC	P31-T	6441	1548	7	7	0.0361745070641205	P31	T	Myeloid	4.09504578599437	14.3178957107187
P31-T_CGCGTTTGTGCCTGCA	P31-T	14049	3389	9	9	0.0363726955655207	P31	T	MSC	-11.5496573638012	1.22702527071241
P31-T_CGCTATCTCACCCTCA	P31-T	8675	2371	3	3	0.00795389048991355	P31	T	Epithelial	-3.59927823057667	8.21159297252897
P31-T_CGCTGGACACCCATGG	P31-T	2276	1032	7	7	0.0597539543057996	P31	T	Myeloid	4.62055156716808	12.1693065765024
P31-T_CGCTGGACATAGTAAG	P31-T	5713	2078	3	3	0.0495361456327674	P31	T	Epithelial	-3.67383124342457	8.70651799465421
P31-T_CGCTGGAGTTTAGGAA	P31-T	6129	2123	4	4	0.044868657203459	P31	T	T	6.6971258927296	-5.91206663821932
P31-T_CGCTTCATCACCACCT	P31-T	6144	1845	7	7	0.04296875	P31	T	Myeloid	4.62321041116222	12.7234581115365
P31-T_CGGACACAGATCTGAA	P31-T	3032	715	7	7	0.0745382585751979	P31	T	Myeloid	1.80386827477916	13.6332395675302
P31-T_CGGACACCAAGGACAC	P31-T	2718	1053	3	3	0.00294334069168506	P31	T	Epithelial	-3.22893859854237	6.22845155025724
P31-T_CGGACACGTCTCCCTA	P31-T	9030	2164	7	7	0.0203765227021041	P31	T	Myeloid	3.52101705560192	14.19351464535
P31-T_CGGACACGTTATGCGT	P31-T	7743	2430	3	3	0.0902750871755134	P31	T	Epithelial	-3.17117645254628	8.29777270580534
P31-T_CGGACACGTTCCACAA	P31-T	2577	984	11	11	0.0399689561505627	P31	T	Endothelial	-10.7222390364696	6.99289494777921
P31-T_CGGACACTCAGCAACT	P31-T	3409	1328	3	3	0.0398943971839249	P31	T	Epithelial	-2.6865239333202	6.99053746486906
P31-T_CGGACACTCAGGCCCA	P31-T	3468	1224	0	0	0.03719723183391	P31	T	T	1.06128428468212	-8.28521174167391
P31-T_CGGACGTAGATAGTCA	P31-T	1253	467	6	6	0.0766161213088587	P31	T	Myeloid	-0.0546377640058187	13.4339473846078
P31-T_CGGACGTAGCGCCTCA	P31-T	1757	733	16	16	0.0182128628343768	P31	T	MSC	-13.4918532561351	3.4810667636514
P31-T_CGGACGTCAGTACACT	P31-T	5950	1258	3	3	0.0914285714285714	P31	T	Epithelial	-4.52596094122426	7.59108477855924
P31-T_CGGACGTGTTGCGTTA	P31-T	3358	1400	4	4	0.0681953543776057	P31	T	T	6.51906822213634	-6.46028631900546
P31-T_CGGACTGCAAAGTGCG	P31-T	11050	2927	9	9	0.0369230769230769	P31	T	MSC	-12.955955047517	0.903023600828681
P31-T_CGGACTGCACTAAGTC	P31-T	5627	1980	4	4	0.0318109116758486	P31	T	T	6.47315691003307	-5.71259802554842
P31-T_CGGAGCTAGCAATCTC	P31-T	3835	1158	2	2	0.0597131681877445	P31	T	T	-2.28560902586476	-2.91711324428317
P31-T_CGGAGCTAGGATGCGT	P31-T	4287	1596	4	4	0.0391882435269419	P31	T	T	7.04264781960948	-6.02056139682528
P31-T_CGGAGCTCAATGCCAT	P31-T	4178	1006	3	3	0.0763523216850168	P31	T	Epithelial	-3.86838151922719	6.40858060146574
P31-T_CGGAGCTTCGCCATAA	P31-T	1206	631	14	14	0.0033167495854063	P31	T	Plasmablast	-0.0456890206624654	4.3669379356027
P31-T_CGGAGTCCATGCGCAC	P31-T	1428	370	9	9	0.023109243697479	P31	T	MSC	2.42769144067272	-5.02613514636752
P31-T_CGGAGTCTCCTATGTT	P31-T	7564	2184	4	4	0.0288207297726071	P31	T	T	4.90556762704357	-6.41226595615145
P31-T_CGGAGTCTCCTTGACC	P31-T	6950	2186	6	6	0.059568345323741	P31	T	Myeloid	1.22449217328533	13.3899133803964
P31-T_CGGCTAGTCCTCATTA	P31-T	3510	1408	3	3	0.00797720797720798	P31	T	Epithelial	-4.26804401388661	7.98230153347257
P31-T_CGGGTCAAGCCAGTAG	P31-T	3359	1147	0	0	0.0491217624292944	P31	T	T	2.58411572465404	-7.27342957233187
P31-T_CGGGTCACATGCCTAA	P31-T	8019	2215	4	4	0.0303030303030303	P31	T	T	7.56845949182018	-5.46913927768466
P31-T_CGGGTCATCACCACCT	P31-T	5828	1902	2	2	0.0404941660947152	P31	T	T	-0.348216701655546	-3.64613360141512
P31-T_CGGGTCATCATGCATG	P31-T	11751	3319	16	16	0.035741639009446	P31	T	MSC	-12.7489247511913	3.64005309368375
P31-T_CGGGTCATCGGTCCGA	P31-T	1039	593	3	3	0.00962463907603465	P31	T	Epithelial	-3.67424251547352	5.9592640998483
P31-T_CGGGTCATCTACTCAT	P31-T	2783	1010	1	1	0.0291052820697089	P31	T	T	2.44445488938793	-2.45180958484408
P31-T_CGGTTAATCTGACCTC	P31-T	3432	1504	3	3	0.0206876456876457	P31	T	Epithelial	-3.3545782755901	8.29392081524137
P31-T_CGTAGGCGTCGACTAT	P31-T	11760	3259	3	3	0.0207482993197279	P31	T	Epithelial	-4.23647119513051	8.57324963833097
P31-T_CGTAGGCTCAGTTTGG	P31-T	5579	1949	3	3	0.0182828463882416	P31	T	Epithelial	-1.78178002348439	5.91354352260831
P31-T_CGTCACTAGTGCTGCC	P31-T	3390	917	3	3	0.0336283185840708	P31	T	Epithelial	-4.20621158590809	5.50141173626188
P31-T_CGTCACTCAAGTAATG	P31-T	5730	1940	6	6	0.0342059336823735	P31	T	Myeloid	0.404520373434863	13.6023986938119
P31-T_CGTCACTCAGTCCTTC	P31-T	9985	2551	27	27	0.028342513770656	P31	T	MSC	-11.0687337111522	1.86247104431394
P31-T_CGTCACTGTCATATCG	P31-T	3699	1362	4	4	0.024330900243309	P31	T	T	6.58200500497325	-6.40315550540682
P31-T_CGTCACTGTCTCACCT	P31-T	1908	859	1	1	0.029874213836478	P31	T	T	0.353840451330981	-2.61832326625582
P31-T_CGTCACTGTTAAGAAC	P31-T	6910	2003	7	7	0.029232995658466	P31	T	Myeloid	4.60846660623058	12.6610944869638
P31-T_CGTCAGGAGAGTAATC	P31-T	5507	1889	4	4	0.0277828218630833	P31	T	T	6.46573255547985	-5.34457939838168
P31-T_CGTCAGGGTCCAGTGC	P31-T	3417	1383	12	12	0.0345332162715833	P31	T	T	0.375980566830477	-0.404007553803887
P31-T_CGTCCATAGGACATTA	P31-T	3291	960	0	0	0.0449711333941051	P31	T	T	2.31100652703746	-6.26114290927645
P31-T_CGTCCATAGGCGCTCT	P31-T	4360	1459	6	6	0.0371559633027523	P31	T	Myeloid	0.147041321026264	11.8463695647836
P31-T_CGTCCATAGGGTATCG	P31-T	8531	2505	6	6	0.0199273238776228	P31	T	Myeloid	2.06962666997417	12.9666545989633
P31-T_CGTCCATCAGCCACCA	P31-T	4568	1627	0	0	0.0437828371278459	P31	T	T	2.75103805551036	-6.22683781360384
P31-T_CGTCCATCATAGGATA	P31-T	7750	2203	6	6	0.0460645161290323	P31	T	Myeloid	0.881219070048175	13.3295162322641
P31-T_CGTCCATTCTTACCTA	P31-T	4342	1565	4	4	0.0290188853063105	P31	T	T	5.24836872109874	-6.97189921115633
P31-T_CGTCTACCACCATCCT	P31-T	4672	1702	0	0	0.0336044520547945	P31	T	T	1.39391134271129	-3.92361801837679
P31-T_CGTCTACCATGACGGA	P31-T	4024	1611	4	4	0.0196322067594433	P31	T	T	3.64381812104686	-6.43397825931307
P31-T_CGTGAGCGTTGATTCG	P31-T	1953	795	7	7	0.0302099334357399	P31	T	Myeloid	2.11259363183483	13.6964748504281
P31-T_CGTGTAAGTAGGGACT	P31-T	4833	1462	0	0	0.0393130560728326	P31	T	T	2.25531147012218	-8.02038210605379
P31-T_CGTGTAATCAGCAACT	P31-T	3197	1272	6	6	0.0369096027525805	P31	T	Myeloid	0.196459930033526	11.8872707488656
P31-T_CGTGTCTGTTAAAGAC	P31-T	8439	2000	6	6	0.0277284038393175	P31	T	Myeloid	1.91498444566234	14.2498138549447
P31-T_CGTGTCTTCTGCTGCT	P31-T	3650	1563	2	2	0.0293150684931507	P31	T	T	-0.651879210381666	-2.74410289500948
P31-T_CGTTAGAGTACCGTTA	P31-T	13534	3341	9	9	0.0480271907787794	P31	T	MSC	-13.0726342391063	0.991769016039405
P31-T_CGTTAGAGTGTGACCC	P31-T	5274	1466	0	0	0.0337504740235116	P31	T	T	2.41956947335704	-7.51178854678866
P31-T_CGTTAGATCAAGATCC	P31-T	1277	633	3	3	0.0227094753328113	P31	T	Epithelial	-3.686131496339	5.97155934597257
P31-T_CGTTCTGGTATAATGG	P31-T	2135	839	3	3	0.00187353629976581	P31	T	Epithelial	-3.45852090826527	5.97474843288663
P31-T_CTAACTTAGCCATCGC	P31-T	4059	1374	2	2	0.0490268539049027	P31	T	T	-2.73364283552662	-2.71799939845797
P31-T_CTAACTTAGTCATCCA	P31-T	12491	2850	9	9	0.0900648466896165	P31	T	MSC	-11.2701420973827	1.42531293655637
P31-T_CTAACTTGTAGGCATG	P31-T	12091	2932	6	6	0.0316764535604995	P31	T	Myeloid	0.492698680252871	11.9087427260995
P31-T_CTAATGGAGCTAGTGG	P31-T	7317	2242	6	6	0.0489271559382261	P31	T	Myeloid	0.441673826069674	12.6466701629281
P31-T_CTAATGGAGGTGCACA	P31-T	3819	1587	3	3	0.045299816705944	P31	T	Epithelial	-3.50574757566945	8.10795909191373
P31-T_CTAATGGTCACCCGAG	P31-T	10877	3145	6	6	0.0268456375838926	P31	T	Myeloid	1.57046459207042	13.7483661773324
P31-T_CTACACCAGTGGAGAA	P31-T	4579	1647	0	0	0.0342869622188251	P31	T	T	2.9031121540974	-5.64794796680209
P31-T_CTACACCCAATGCCAT	P31-T	7778	2453	26	26	0.0317562355361275	P31	T	Endothelial	-9.06174804678456	5.7380579116464
P31-T_CTACACCCACCACCAG	P31-T	2645	529	9	9	0.0245746691871456	P31	T	MSC	-11.6321826170971	0.678971559059653
P31-T_CTACACCGTCGACTAT	P31-T	2324	992	1	1	0.0357142857142857	P31	T	T	2.34853718766674	-2.35220926975008
P31-T_CTACACCGTTCCGTCT	P31-T	7258	2180	6	6	0.0479470928630477	P31	T	Myeloid	2.56511972436412	13.9239566924692
P31-T_CTACATTAGTATGACA	P31-T	3049	1035	0	0	0.031485733027222	P31	T	T	0.843179981798968	-7.05252474521395
P31-T_CTACATTGTGACTCAT	P31-T	7830	2364	7	7	0.0257982120051086	P31	T	Myeloid	2.85188100823863	13.9188783767343
P31-T_CTACATTTCAATCACG	P31-T	13677	3345	9	9	0.0766249908605688	P31	T	MSC	-13.3350072096874	1.05889594579938
P31-T_CTACCCAAGCGGATCA	P31-T	6902	2283	7	7	0.0302810779484207	P31	T	Myeloid	3.4902281571339	13.6268480422616
P31-T_CTACCCAGTGAACCTT	P31-T	7854	2372	16	16	0.050165520753756	P31	T	MSC	-13.1535182189037	4.24673491741422
P31-T_CTACGTCGTGGGTATG	P31-T	2513	1022	7	7	0.0827695980899324	P31	T	Myeloid	4.27401731500133	12.0950573089242
P31-T_CTAGAGTCACCTCGTT	P31-T	3835	1429	4	4	0.0247718383311604	P31	T	T	6.05921981820568	-6.79046553348299
P31-T_CTAGAGTCAGTAACGG	P31-T	3865	1499	0	0	0.0395860284605433	P31	T	T	3.0312859822224	-6.03753870700594
P31-T_CTAGAGTGTACAAGTA	P31-T	12581	2731	8	8	0.00405373181782052	P31	T	Plasma	-7.71136667242543	-5.82240360950228
P31-T_CTAGAGTTCCCTCAGT	P31-T	1541	626	16	16	0.0253082414016872	P31	T	MSC	-13.8641200255443	2.13514715458158
P31-T_CTAGAGTTCGCTGATA	P31-T	1941	908	9	9	0.0958268933539413	P31	T	MSC	-11.81307270041	1.42159169937376
P31-T_CTAGCCTAGTCGAGTG	P31-T	4139	1388	4	4	0.0792461947330273	P31	T	T	5.35228202828868	-5.89539641116854
P31-T_CTAGCCTGTTAGTGGG	P31-T	6137	1704	7	7	0.0492097115854652	P31	T	Myeloid	2.89352057466014	14.4502533080697
P31-T_CTAGTGAAGCTACCTA	P31-T	2236	841	3	3	0.0277280858676208	P31	T	Epithelial	-3.6341819953014	6.00500661159757
P31-T_CTAGTGAGTATGAATG	P31-T	7052	1287	3	3	0.0894781622234827	P31	T	Epithelial	-3.68504931440846	6.25523549343351
P31-T_CTAGTGAGTTCCCGAG	P31-T	9596	2421	6	6	0.0621092121717382	P31	T	Myeloid	1.96819243916973	14.0562799575448
P31-T_CTAGTGATCAGTCAGT	P31-T	5733	1917	4	4	0.0854700854700855	P31	T	T	5.01503417977794	-6.3348066208243
P31-T_CTAGTGATCCTTCAAT	P31-T	1949	772	7	7	0.0292457670600308	P31	T	Myeloid	4.97976396569713	13.5704448821664
P31-T_CTCACACGTGCACCAC	P31-T	14047	3548	3	3	0.0222823378657365	P31	T	Epithelial	-4.34055902472035	8.39634400631193
P31-T_CTCAGAAAGACGCAAC	P31-T	3937	1377	16	16	0.0688341376682753	P31	T	MSC	-13.881715316682	3.3619387748361
P31-T_CTCAGAAAGTGGTAAT	P31-T	3044	1074	3	3	0.00525624178712221	P31	T	Epithelial	-3.31072046270863	5.81560641552213
P31-T_CTCAGAACAGTCAGAG	P31-T	2934	1361	4	4	0.0494205862304022	P31	T	T	7.38942525872692	-5.66441267703768
P31-T_CTCATTACAGCCAATT	P31-T	2946	1171	0	0	0.0641547861507128	P31	T	T	0.834371965021929	-7.40228432391879
P31-T_CTCATTACATACCATG	P31-T	15014	3471	3	3	0.058145730651392	P31	T	Epithelial	-4.37171461096303	8.93365556026701
P31-T_CTCATTAGTCCAAGTT	P31-T	7565	2417	16	16	0.0473231989424983	P31	T	MSC	-14.1616931151439	3.7566080691934
P31-T_CTCCTAGCAAGTCTAC	P31-T	12733	3324	9	9	0.0262310531689311	P31	T	MSC	-12.7607884596874	0.980415225279365
P31-T_CTCGAAACAAATTGCC	P31-T	4605	1605	9	9	0.0568946796959826	P31	T	MSC	-11.6560664366771	0.374190625053678
P31-T_CTCGAAACAGGACCCT	P31-T	7827	2079	22	22	0.0185256164558579	P31	T	Dendritic	8.32730911263927	10.3271501662851
P31-T_CTCGAAACAGTAACGG	P31-T	3862	1483	3	3	0.00310719834282755	P31	T	Epithelial	-4.28875019064442	7.31705361629728
P31-T_CTCGAAATCAACTCTT	P31-T	1984	873	3	3	0.00705645161290323	P31	T	Epithelial	-2.56333829870717	5.67498999859098
P31-T_CTCGAGGAGGATGTAT	P31-T	5681	1957	7	7	0.0452385143460658	P31	T	Myeloid	2.31964252480968	13.2201421859384
P31-T_CTCGAGGAGGCAGTCA	P31-T	4591	1719	0	0	0.0346329775648007	P31	T	T	2.80210922250255	-6.12005537723299
P31-T_CTCGAGGGTAGCTCCG	P31-T	2245	672	3	3	0.022271714922049	P31	T	Epithelial	-4.38064672461049	6.71445637966398
P31-T_CTCGAGGGTTATGCGT	P31-T	3881	1117	0	0	0.0486987889719145	P31	T	T	3.72710392961009	-7.34332245563265
P31-T_CTCGAGGTCATGGTCA	P31-T	1867	832	3	3	0.0583824317086235	P31	T	Epithelial	-3.02615453711049	6.97658425594572
P31-T_CTCGGAGTCCCGGATG	P31-T	1294	724	3	3	0.00309119010819165	P31	T	Epithelial	-2.9011554907848	6.54359847332243
P31-T_CTCGGGAAGACCTAGG	P31-T	2767	1011	1	1	0.0354174195880014	P31	T	T	1.26749334821208	-3.12403362964388
P31-T_CTCGGGACAATCGGTT	P31-T	2787	1038	3	3	0.00430570505920344	P31	T	Epithelial	-3.50581457129017	5.85096436764005
P31-T_CTCGTACAGCAATATG	P31-T	3307	1428	2	2	0.0338675536740248	P31	T	T	-3.13054062834279	-0.854999959218468
P31-T_CTCGTACAGGCTCATT	P31-T	7770	2377	16	16	0.0432432432432432	P31	T	MSC	-14.4734015654613	3.63549929882291
P31-T_CTCGTACAGTCATCCA	P31-T	6925	2064	7	7	0.031913357400722	P31	T	Myeloid	3.14524767884716	13.7779615523935
P31-T_CTCGTACCAGTAAGCG	P31-T	9520	2894	16	16	0.0514705882352941	P31	T	MSC	-12.4651704024364	3.43779832149747
P31-T_CTCGTCAAGATCCCAT	P31-T	5060	1673	6	6	0.0361660079051383	P31	T	Myeloid	1.58386848458751	12.8807857635141
P31-T_CTCGTCAAGGCTAGGT	P31-T	10530	1406	3	3	0.0277302943969611	P31	T	Epithelial	-4.43007947912709	6.59570056225065
P31-T_CTCGTCAGTAGCGTCC	P31-T	7174	825	19	19	0.00446055199330917	P31	T	Plasma	-7.92614223471181	-9.36390799258944
P31-T_CTCTAATCACGTAAGG	P31-T	1983	934	4	4	0.0388300554715078	P31	T	T	5.53901765832408	-6.45513457034823
P31-T_CTCTAATTCCGCAGTG	P31-T	7530	2297	27	27	0.0301460823373174	P31	T	MSC	-11.0903124999096	1.85586577678922
P31-T_CTCTACGCAGACAAAT	P31-T	1585	460	3	3	0.0675078864353312	P31	T	Epithelial	-4.34757568350331	6.36517792965177
P31-T_CTCTACGGTATAGTAG	P31-T	4412	1707	0	0	0.0383046237533998	P31	T	T	2.06531415471538	-6.07153815006014
P31-T_CTCTACGTCACAGTAC	P31-T	13028	2938	6	6	0.026327909118821	P31	T	Myeloid	2.02768407353862	13.9580562713266
P31-T_CTCTACGTCTTGTATC	P31-T	2699	1112	6	6	0.0400148203038162	P31	T	Myeloid	-0.296322692542234	11.9092014434457
P31-T_CTCTGGTAGACTGTAA	P31-T	7414	2251	4	4	0.0245481521445913	P31	T	T	6.00421236047252	-6.20062082980868
P31-T_CTCTGGTCATGGTTGT	P31-T	5949	2028	7	7	0.0418557740796773	P31	T	Myeloid	3.56003020295604	12.6581886413217
P31-T_CTCTGGTGTAATTGGA	P31-T	4737	1860	16	16	0.0356765885581592	P31	T	MSC	-12.5043645094921	2.65291196132902
P31-T_CTGAAACGTATATCCG	P31-T	1549	695	3	3	0.0981278244028405	P31	T	Epithelial	-4.64214660635487	6.96658259655241
P31-T_CTGAAACGTCGACTGC	P31-T	2971	1255	1	1	0.0427465499831707	P31	T	T	1.9640366841267	-1.19640761588809
P31-T_CTGAAACTCTGGGCCA	P31-T	4949	1990	4	4	0.0323297635886038	P31	T	T	7.0651302147816	-5.60661238406893
P31-T_CTGAAGTAGCGGCTTC	P31-T	3108	1609	3	3	0.0633848133848134	P31	T	Epithelial	-2.21173336020009	7.36158067013029
P31-T_CTGAAGTAGGGCTTCC	P31-T	8172	2009	6	6	0.0586147821830641	P31	T	Myeloid	0.00035291501983134	13.0773113372445
P31-T_CTGATAGCAGTACACT	P31-T	2282	437	3	3	0.0784399649430324	P31	T	Epithelial	-4.46103097906605	6.37271815563444
P31-T_CTGATAGGTTGGTAAA	P31-T	9860	2244	7	7	0.0233265720081136	P31	T	Myeloid	3.58428833970531	13.7071407439828
P31-T_CTGATCCGTGCCTGGT	P31-T	15502	2970	6	6	0.0276093407302284	P31	T	Myeloid	1.28973219880565	14.3022010924936
P31-T_CTGATCCTCAAAGACA	P31-T	4693	1673	6	6	0.0767099936075005	P31	T	Myeloid	0.471822660059771	11.8627842071176
P31-T_CTGATCCTCTTGTACT	P31-T	1172	600	3	3	0.0136518771331058	P31	T	Epithelial	-3.63654067030446	5.97839289928678
P31-T_CTGCCTAAGAGCTTCT	P31-T	14040	3540	6	6	0.0259259259259259	P31	T	Myeloid	1.66246567258342	13.5601394775033
P31-T_CTGCCTAGTAGCTTGT	P31-T	4319	1525	4	4	0.0270896040750174	P31	T	T	4.61247156152233	-6.57492989276644
P31-T_CTGCGGAAGGATCGCA	P31-T	9440	2498	6	6	0.0886652542372881	P31	T	Myeloid	1.01322017201885	14.5438221099496
P31-T_CTGCGGAAGTGGTAAT	P31-T	1606	829	3	3	0.0311332503113325	P31	T	Epithelial	-3.07142641058461	6.96905404354337
P31-T_CTGCGGAGTTGATTGC	P31-T	1680	697	3	3	0.0380952380952381	P31	T	Epithelial	-4.41015769949452	6.49854975963834
P31-T_CTGCGGATCATCGATG	P31-T	3378	1232	4	4	0.0988750740082889	P31	T	T	6.08272312173351	-6.3460223076224
P31-T_CTGCGGATCCCTTGTG	P31-T	3649	1736	3	3	0.00822143052891203	P31	T	Epithelial	-3.09480335226552	8.07291537548307
P31-T_CTGCTGTAGTGTACCT	P31-T	4963	1549	11	11	0.0642756397340318	P31	T	Endothelial	-9.40837051382557	8.81498891140226
P31-T_CTGCTGTCAATGACCT	P31-T	5833	1923	7	7	0.0524601405794617	P31	T	Myeloid	3.17561338433727	12.4572837951303
P31-T_CTGCTGTGTGGTACAG	P31-T	7841	2094	7	7	0.0516515750542023	P31	T	Myeloid	3.2071995545338	14.2206762435556
P31-T_CTGCTGTTCACCTTAT	P31-T	1654	701	4	4	0.0894800483675937	P31	T	T	5.89852426537975	-6.93357199405428
P31-T_CTGCTGTTCAGTCCCT	P31-T	15810	3516	6	6	0.0632511068943706	P31	T	Myeloid	1.56007824429973	14.0905473830819
P31-T_CTGTTTAAGCGCCTCA	P31-T	2991	891	3	3	0.06452691407556	P31	T	Epithelial	-4.14763214102284	6.50859814907316
P31-T_CTGTTTACAATGGAGC	P31-T	1205	735	11	11	0.00746887966804979	P31	T	Endothelial	-9.45497753134266	6.86455851818326
P31-T_CTGTTTACAGCAGTTT	P31-T	10242	2694	27	27	0.0246045694200351	P31	T	MSC	-11.1565146636058	1.89483565117124
P31-T_CTTAACTCAGCGTAAG	P31-T	10712	2839	3	3	0.0808439133681852	P31	T	Epithelial	-2.04227497091786	6.21899300838712
P31-T_CTTAACTCATTCTTAC	P31-T	1402	717	11	11	0.0356633380884451	P31	T	Endothelial	-9.14507629385487	7.03171998287443
P31-T_CTTACCGCAAGCGATG	P31-T	2048	714	3	3	0.08837890625	P31	T	Epithelial	-3.90241338720814	8.27395898128751
P31-T_CTTACCGTCAACGGCC	P31-T	2189	1031	3	3	0.0214709913202376	P31	T	Epithelial	-2.08165552130238	6.839408219111
P31-T_CTTAGGAAGATCGATA	P31-T	4985	1643	0	0	0.0353059177532598	P31	T	T	3.82132099160655	-6.52159947131869
P31-T_CTTAGGATCTTGACGA	P31-T	5025	1706	0	0	0.0390049751243781	P31	T	T	2.85812852868541	-6.80967587207552
P31-T_CTTCTCTCATCGATGT	P31-T	5498	1987	16	16	0.0121862495452892	P31	T	MSC	-12.5551676940014	2.90543204571012
P31-T_CTTCTCTTCATCGATG	P31-T	7402	2109	3	3	0.0441772493920562	P31	T	Epithelial	-3.29803182592885	7.6468394401193
P31-T_CTTCTCTTCCGTACAA	P31-T	2972	1224	3	3	0.0178331090174966	P31	T	Epithelial	-2.21714856138722	6.46702748562101
P31-T_CTTGGCTAGACTGGGT	P31-T	1097	564	3	3	0.00820419325432999	P31	T	Epithelial	-4.41357852926747	5.84148293758634
P31-T_CTTGGCTCATCAGTCA	P31-T	5371	1239	0	0	0.0351889778439769	P31	T	T	0.621292780728183	-7.8375207779288
P31-T_CTTGGCTGTGAGTGAC	P31-T	5498	1875	4	4	0.0398326664241542	P31	T	T	6.63099048623546	-5.60261172031161
P31-T_CTTTGCGAGAAGATTC	P31-T	12131	3190	16	16	0.0469870579507048	P31	T	MSC	-14.3951192091991	4.04223185802701
P31-T_CTTTGCGCACCGCTAG	P31-T	2003	792	0	0	0.0424363454817773	P31	T	T	1.84296892175182	-7.38016813968417
P31-T_GAAACTCAGGGATGGG	P31-T	2596	673	3	3	0.0408320493066256	P31	T	Epithelial	-3.97852231970326	6.08838635708097
P31-T_GAAACTCAGTCCGGTC	P31-T	3162	1325	4	4	0.0417457305502846	P31	T	T	6.98770330438121	-5.70749396060702
P31-T_GAAACTCAGTTAAGTG	P31-T	4280	1644	4	4	0.041588785046729	P31	T	T	5.81834791192516	-5.80793875430819
P31-T_GAAATGAAGGTACTCT	P31-T	6441	1381	3	3	0.0912901723334886	P31	T	Epithelial	-3.76379658689992	6.24066859508756
P31-T_GAAATGACAGGACCCT	P31-T	3343	1419	16	16	0.0326054442117858	P31	T	MSC	-14.1234870146801	3.75614506031278
P31-T_GAACATCAGTTGAGAT	P31-T	7670	2248	6	6	0.0359843546284224	P31	T	Myeloid	1.33543262967571	14.17131882931
P31-T_GAACATCGTTTACTCT	P31-T	7593	2237	7	7	0.0239694455419465	P31	T	Myeloid	4.45748613366588	11.9793060424447
P31-T_GAACCTACACTCTGTC	P31-T	1229	644	4	4	0.0187144019528072	P31	T	T	4.48527763375743	-7.12585848544833
P31-T_GAACCTACAGATAATG	P31-T	5246	1822	16	16	0.0604269919939001	P31	T	MSC	-14.574646491914	3.80306464458707
P31-T_GAACCTAGTATTAGCC	P31-T	1057	535	16	16	0.0908230842005676	P31	T	MSC	-12.5621943663646	4.0561628940225
P31-T_GAACGGAGTTCCACAA	P31-T	10752	2723	6	6	0.0579427083333333	P31	T	Myeloid	1.37129388341411	13.51910764004
P31-T_GAACGGATCTGATTCT	P31-T	2474	964	3	3	0.00323362974939369	P31	T	Epithelial	-3.67706253042714	6.53241425777677
P31-T_GAAGCAGCAGCGAACA	P31-T	4275	1345	0	0	0.0395321637426901	P31	T	T	2.58013556489452	-5.97206991885897
P31-T_GAAGCAGTCCGTCATC	P31-T	7414	1503	7	7	0.0252225519287834	P31	T	Myeloid	4.2589196968983	14.3621261718393
P31-T_GAATAAGAGACCACGA	P31-T	4821	1697	4	4	0.0325658577058702	P31	T	T	7.28506372460826	-6.11620014880892
P31-T_GAATAAGGTGAGGCTA	P31-T	1351	495	3	3	0.0851221317542561	P31	T	Epithelial	-4.05399085989491	6.32255584026578
P31-T_GAATAAGGTTACAGAA	P31-T	5795	2058	9	9	0.0938740293356342	P31	T	MSC	-12.2850241850902	1.39877766395811
P31-T_GAATGAACATGTCGAT	P31-T	3057	917	3	3	0.0765456329735034	P31	T	Epithelial	-4.71121694555775	7.30477124477628
P31-T_GAATGAACATGTTGAC	P31-T	7828	2388	6	6	0.0780531425651507	P31	T	Myeloid	0.506587814183078	13.2699745299936
P31-T_GAATGAAGTTGGACCC	P31-T	4412	1118	6	6	0.0296917497733454	P31	T	Myeloid	1.06983540544017	14.5824087264657
P31-T_GAATGAATCGAGCCCA	P31-T	1336	574	7	7	0.00449101796407186	P31	T	Myeloid	2.43101332673534	11.1818597915292
P31-T_GAATGAATCGCTTAGA	P31-T	4181	1736	2	2	0.0464003826835685	P31	T	T	-3.19768073072926	-0.75664263938662
P31-T_GACACGCAGATGCCTT	P31-T	4756	1513	3	3	0.0443650126156434	P31	T	Epithelial	-4.50118400564686	7.04117041851285
P31-T_GACACGCAGTTCGATC	P31-T	3639	1482	4	4	0.0288540807914262	P31	T	T	6.73241947183116	-5.81774824832674
P31-T_GACACGCTCTATGTGG	P31-T	2110	796	0	0	0.0635071090047393	P31	T	T	0.774097185225329	-6.73339098666903
P31-T_GACAGAGGTACTCTCC	P31-T	4227	1574	2	2	0.032883841968299	P31	T	T	-0.692999918370405	-1.34407395099398
P31-T_GACAGAGGTAGTAGTA	P31-T	9567	2305	3	3	0.0343890456778509	P31	T	Epithelial	-4.39940835943715	8.83678323055509
P31-T_GACAGAGTCCTGTACC	P31-T	3014	1266	0	0	0.0255474452554745	P31	T	T	2.83293579110607	-6.76598995898959
P31-T_GACCTGGCAGTTCCCT	P31-T	3214	1323	4	4	0.0662725575606721	P31	T	T	6.94946144113048	-5.64479655002352
P31-T_GACCTGGTCAACGGCC	P31-T	6759	1889	7	7	0.0350643586329339	P31	T	Myeloid	3.53633378037914	13.3603866698861
P31-T_GACCTGGTCACGCGGT	P31-T	6796	2327	6	6	0.0670982931135962	P31	T	Myeloid	0.989913921446643	13.5583427550912
P31-T_GACCTGGTCCATTCTA	P31-T	3806	1490	1	1	0.0357330530740935	P31	T	T	0.174153988824329	-1.74040168498751
P31-T_GACGCGTAGTGAAGTT	P31-T	4448	1631	2	2	0.0303507194244604	P31	T	T	-1.30541743746296	-2.93239587520358
P31-T_GACGCGTTCAAGATCC	P31-T	3695	1395	4	4	0.0262516914749662	P31	T	T	6.10828826913341	-6.59503668521639
P31-T_GACGGCTCACAGGCCT	P31-T	12110	2735	13	13	0.0249380677126342	P31	T	Myeloid	2.24512932786449	11.3737800719858
P31-T_GACGTGCAGGAATTAC	P31-T	4656	1829	7	7	0.0517611683848797	P31	T	Myeloid	3.28360603341564	13.7049215438485
P31-T_GACGTGCTCTAAGCCA	P31-T	2849	1055	2	2	0.0498420498420498	P31	T	T	-1.699186224847	-1.94399207805392
P31-T_GACGTTATCAGGTAAA	P31-T	1403	705	6	6	0.0612972202423379	P31	T	Myeloid	0.61205197462543	12.7765739562631
P31-T_GACGTTATCCTGCCAT	P31-T	7160	2417	3	3	0.0768156424581006	P31	T	Epithelial	-3.96310855856434	8.87170106197599
P31-T_GACTAACCAAAGGCGT	P31-T	5821	1957	13	13	0.0537708297543377	P31	T	Myeloid	1.98326454648479	11.7061088683725
P31-T_GACTAACGTGCCTGTG	P31-T	3059	1628	11	11	0.0830336711343576	P31	T	Endothelial	-10.4911275099804	7.00763970638517
P31-T_GACTACAAGAGGGATA	P31-T	1010	390	9	9	0.0633663366336634	P31	T	MSC	-13.6193099211742	1.86438983703855
P31-T_GACTACACACCTATCC	P31-T	6790	2214	16	16	0.0225331369661267	P31	T	MSC	-13.7293868254711	3.84431868816618
P31-T_GACTACACATCCAACA	P31-T	1295	767	3	3	0.0185328185328185	P31	T	Epithelial	-1.95809866896168	6.48115521694425
P31-T_GACTACAGTACATGTC	P31-T	7099	2554	3	3	0.0700098605437386	P31	T	Epithelial	-3.66359855642811	8.44428330684904
P31-T_GACTACATCACATGCA	P31-T	1581	688	18	18	0.0442757748260595	P31	T	Mast	5.27379081735118	6.91215878750089
P31-T_GACTACATCCTCAACC	P31-T	6877	2185	6	6	0.0697978769812418	P31	T	Myeloid	0.501004617304644	13.2559974792123
P31-T_GACTACATCTGATACG	P31-T	6393	2169	9	9	0.0879086500860316	P31	T	MSC	-12.2985634993602	1.50423973823789
P31-T_GACTGCGGTCGAAAGC	P31-T	2945	1102	3	3	0.0125636672325976	P31	T	Epithelial	-3.11970808020131	7.14409333492521
P31-T_GACTGCGTCACCACCT	P31-T	4310	1413	4	4	0.022737819025522	P31	T	T	5.32692811974986	-5.7417799827933
P31-T_GAGCAGACAAAGTCAA	P31-T	5268	2044	9	9	0.0178435839028094	P31	T	MSC	-12.2487120818187	1.38160473133329
P31-T_GAGCAGACAATCAGAA	P31-T	4344	1692	1	1	0.0398250460405157	P31	T	T	0.723036806673846	-1.2108026144385
P31-T_GAGCAGACACCTGGTG	P31-T	1019	563	9	9	0.0117762512266928	P31	T	MSC	-14.3071036528637	0.00388842846158521
P31-T_GAGCAGACACGGACAA	P31-T	2382	855	0	0	0.0302267002518892	P31	T	T	3.86332057008251	-7.58711212848422
P31-T_GAGCAGACAGACACTT	P31-T	4747	1760	3	3	0.0120075837370971	P31	T	Epithelial	-3.49847914686696	8.25583058620695
P31-T_GAGCAGAGTCCTCTTG	P31-T	9678	2571	6	6	0.0449473031618103	P31	T	Myeloid	0.905997495741687	14.1795576217294
P31-T_GAGGTGAGTACATGTC	P31-T	1537	736	3	3	0.077423552374756	P31	T	Epithelial	-3.37194921484486	8.08258754040006
P31-T_GAGTCCGAGCTAGGCA	P31-T	2690	1022	18	18	0.016728624535316	P31	T	Mast	4.57704160699352	6.9469407203317
P31-T_GAGTCCGTCGTTGACA	P31-T	3827	1407	0	0	0.0540893650378887	P31	T	T	2.44334052094921	-5.22753828738924
P31-T_GAGTCCGTCTGTCAAG	P31-T	5029	1824	6	6	0.0763571286538079	P31	T	Myeloid	0.379290859789691	13.4689767959237
P31-T_GAGTCCGTCTTCTGGC	P31-T	4390	1656	4	4	0.0432801822323462	P31	T	T	5.69610879907115	-6.37055176471468
P31-T_GATCAGTGTGCACCAC	P31-T	13665	3422	27	27	0.0184412733260154	P31	T	MSC	-11.0581326674511	1.83194869781736
P31-T_GATCAGTGTGCAGGTA	P31-T	1663	720	0	0	0.0595309681298858	P31	T	T	1.30046115407451	-7.53421324466464
P31-T_GATCGATCAGGGAGAG	P31-T	1997	831	7	7	0.0450676014021032	P31	T	Myeloid	3.2314231205891	13.9367492797494
P31-T_GATCGCGAGACTTTCG	P31-T	3516	1308	1	1	0.025028441410694	P31	T	T	0.376680176348529	-1.35963577007052
P31-T_GATCGCGAGCGGATCA	P31-T	4291	1239	0	0	0.0295968305756234	P31	T	T	0.820514063925585	-7.73566454623934
P31-T_GATCGCGCAGCTGCAC	P31-T	6180	1338	7	7	0.0402912621359223	P31	T	Myeloid	4.78250406274303	13.8697822692514
P31-T_GATCGCGTCTCTAGGA	P31-T	6670	2401	3	3	0.0950524737631184	P31	T	Epithelial	-4.18678667059437	8.79480248714689
P31-T_GATCGTAAGGATGGAA	P31-T	11401	2728	9	9	0.0314884659240418	P31	T	MSC	-10.694142837434	0.710948974144492
P31-T_GATCGTAAGGTGATTA	P31-T	1434	639	3	3	0.00697350069735007	P31	T	Epithelial	-3.97112228384511	5.87060719753507
P31-T_GATCTAGAGCGTCTAT	P31-T	13639	3319	3	3	0.0781582227436029	P31	T	Epithelial	-3.96426298132435	8.51834088588956
P31-T_GATCTAGTCTTGCCGT	P31-T	5351	1867	7	7	0.0360680246682863	P31	T	Myeloid	3.78514764794811	12.4427717330575
P31-T_GATGAAAAGCCGTCGT	P31-T	3588	1291	4	4	0.044314381270903	P31	T	T	5.39952228555187	-6.27681463931796
P31-T_GATGAAAAGTACGTTC	P31-T	3160	1266	16	16	0.0218354430379747	P31	T	MSC	-14.3672499846508	4.24241954113248
P31-T_GATGAAAGTAGAGCTG	P31-T	8285	2160	4	4	0.0391068195534098	P31	T	T	4.63647220620616	-6.04016703342196
P31-T_GATGAAATCCCTCAGT	P31-T	4397	1559	4	4	0.0231976347509666	P31	T	T	6.17573497781261	-6.69553822253939
P31-T_GATGAAATCCGTACAA	P31-T	4699	1684	2	2	0.0240476697169611	P31	T	T	-0.0589852671910909	-0.999481975781884
P31-T_GATGAGGCAATAAGCA	P31-T	6362	1829	18	18	0.0484124489154354	P31	T	Mast	4.68235061654552	7.03832322384122
P31-T_GATGCTACAAGCTGGA	P31-T	4273	2208	3	3	0.0369763632108589	P31	T	Epithelial	-3.86798908224598	9.06462079311613
P31-T_GATGCTAGTGGACGAT	P31-T	8672	2641	6	6	0.0520064575645756	P31	T	Myeloid	1.06943164357646	12.8775756957651
P31-T_GATGCTAGTTTACTCT	P31-T	14491	3156	6	6	0.0443723690566559	P31	T	Myeloid	0.628932099432788	13.4068287017465
P31-T_GATTCAGGTAAGTAGT	P31-T	7280	2111	9	9	0.0353021978021978	P31	T	MSC	-10.7078309248974	0.514963239681754
P31-T_GCAATCACAGCATGAG	P31-T	1531	495	3	3	0.00783801436969301	P31	T	Epithelial	-3.96715690603749	5.78940135265592
P31-T_GCAATCATCCAAGTAC	P31-T	3869	1526	3	3	0.0147324890152494	P31	T	Epithelial	-1.93042089453236	7.1692569854379
P31-T_GCAATCATCCAGATCA	P31-T	3824	1502	12	12	0.0313807531380753	P31	T	T	5.62650964745983	-4.92056578372714
P31-T_GCACATAAGATATGGT	P31-T	1012	604	6	6	0.0375494071146245	P31	T	Myeloid	-0.0128422718335775	12.0645893218637
P31-T_GCACATACAAACAACA	P31-T	15079	3535	3	3	0.0841567743219046	P31	T	Epithelial	-4.73044969549672	8.00744897152189
P31-T_GCACATACACAAGTAA	P31-T	9343	2025	7	7	0.0315744407577866	P31	T	Myeloid	4.76469133386119	11.9636781814218
P31-T_GCACATACACATGGGA	P31-T	14048	3575	16	16	0.0390091116173121	P31	T	MSC	-13.978792686372	3.98655229831937
P31-T_GCACATACAGGCAGTA	P31-T	6846	1865	19	19	0.00744960560911481	P31	T	Plasma	-8.4848284911205	-9.11582297061678
P31-T_GCACATAGTCTTGCGG	P31-T	3764	1121	3	3	0.0204569606801275	P31	T	Epithelial	-2.95323230734364	6.37259656215909
P31-T_GCACATAGTGTGTGCC	P31-T	6983	1525	0	0	0.0588572246885293	P31	T	T	1.5096168328236	-7.75676459048983
P31-T_GCACATAGTTTGACAC	P31-T	8322	2538	12	12	0.061043018505167	P31	T	T	5.47656152734264	-4.52557915424105
P31-T_GCACATATCAAGAAGT	P31-T	1307	481	7	7	0.00306044376434583	P31	T	Myeloid	5.02890108117565	14.0538442733407
P31-T_GCACTCTAGTGCCATT	P31-T	9475	1352	3	3	0.0377836411609499	P31	T	Epithelial	-4.66803457251088	7.4001501205087
P31-T_GCACTCTCAGTGGGAT	P31-T	2682	1168	0	0	0.0436241610738255	P31	T	T	2.61830828675731	-5.95916193698641
P31-T_GCAGCCAAGAATAGGG	P31-T	5344	1843	16	16	0.0578218562874252	P31	T	MSC	-14.5806307982494	3.98466259266141
P31-T_GCAGTTATCGGATGTT	P31-T	14370	3004	6	6	0.060821155184412	P31	T	Myeloid	0.155042766236803	13.9186542632699
P31-T_GCATGATGTGCATCTA	P31-T	12033	3157	9	9	0.0261780104712042	P31	T	MSC	-10.552577514558	0.494728282344375
P31-T_GCATGCGAGCTGAACG	P31-T	3171	1584	3	3	0.033112582781457	P31	T	Epithelial	-4.06525852194325	9.18438416744474
P31-T_GCATGCGCAATCTACG	P31-T	2540	935	2	2	0.0279527559055118	P31	T	T	-2.10142089834706	-2.64096516345736
P31-T_GCATGTAGTGTCAATC	P31-T	6901	2668	3	3	0.0937545283292276	P31	T	Epithelial	-3.61814381590382	8.54075032497648
P31-T_GCCAAATAGCGCCTTG	P31-T	3770	1489	4	4	0.0493368700265252	P31	T	T	4.25847290048107	-6.50049418185946
P31-T_GCCAAATAGCTGAACG	P31-T	7696	2447	3	3	0.0896569646569647	P31	T	Epithelial	-3.78633834829823	8.23840838695768
P31-T_GCCAAATAGTCCATAC	P31-T	3844	1022	0	0	0.0280957336108221	P31	T	T	1.05179415235027	-7.93499964450594
P31-T_GCCAAATGTTAGAACA	P31-T	1026	418	0	0	0.0204678362573099	P31	T	T	1.21453056821331	-6.70187967990633
P31-T_GCCAAATTCAGCTTAG	P31-T	4963	1537	1	1	0.0352609308885755	P31	T	T	1.09025238046154	-3.90731543277499
P31-T_GCCTCTAAGCCCGAAA	P31-T	15024	3582	13	13	0.0415335463258786	P31	T	Myeloid	2.34642122277721	11.0938232543588
P31-T_GCCTCTAAGGGCACTA	P31-T	1111	310	7	7	0.0072007200720072	P31	T	Myeloid	4.92709444055065	14.0524452331186
P31-T_GCCTCTAGTTTGTGTG	P31-T	3783	1101	0	0	0.0589479249273064	P31	T	T	0.819436352343402	-7.28898829196688
P31-T_GCCTCTATCACCAGGC	P31-T	12383	3097	4	4	0.0302834531212146	P31	T	T	6.61177871713146	-5.42620247577425
P31-T_GCCTCTATCTTGCCGT	P31-T	4359	1409	7	7	0.0424409268180775	P31	T	Myeloid	4.44947097787364	11.9810073974252
P31-T_GCGACCAAGCGTAATA	P31-T	14053	3554	13	13	0.0731516402191703	P31	T	Myeloid	0.795648675055346	11.6522052886606
P31-T_GCGACCAGTAGCCTAT	P31-T	8023	2860	26	26	0.0301632805683659	P31	T	Endothelial	-8.9945016097118	5.65213328624967
P31-T_GCGACCATCAGGTTCA	P31-T	3062	1329	11	11	0.0551926845199216	P31	T	Endothelial	-9.74343730917469	7.75781804348234
P31-T_GCGAGAACATCCAACA	P31-T	1282	588	5	5	0.00702028081123245	P31	T	B	8.84131191262706	4.18776446605924
P31-T_GCGCAACAGTAGATGT	P31-T	1243	544	3	3	0.00321802091713596	P31	T	Epithelial	-3.91128541937367	5.90400773311857
P31-T_GCGCAGTGTAGCTGCC	P31-T	3146	1295	4	4	0.0486331849968214	P31	T	T	4.97279356011852	-6.64069670413729
P31-T_GCGCCAAGTCATGCAT	P31-T	9004	2102	9	9	0.00466459351399378	P31	T	MSC	-12.1998391341259	1.50988525177244
P31-T_GCGCGATCAGTAACGG	P31-T	3292	1231	4	4	0.0847509113001215	P31	T	T	5.41246984490856	-6.48185843204257
P31-T_GCGGGTTAGCTGAACG	P31-T	4204	944	3	3	0.0592293054234063	P31	T	Epithelial	-3.98396493902699	6.54304677273038
P31-T_GCGGGTTCATGGAATA	P31-T	4653	1566	6	6	0.0586718246292714	P31	T	Myeloid	-0.228918630986371	11.879664242518
P31-T_GCTCCTAGTATGAATG	P31-T	11011	2684	13	13	0.0285169376078467	P31	T	Myeloid	2.59805486688121	10.4925983550668
P31-T_GCTCCTAGTCTCCATC	P31-T	3892	1431	6	6	0.0323741007194245	P31	T	Myeloid	-0.195566852002302	11.8075349929452
P31-T_GCTCTGTGTGACGGTA	P31-T	1349	654	16	16	0.0941438102297999	P31	T	MSC	-13.5503955077221	3.5291534068704
P31-T_GCTGCAGGTCTTTCAT	P31-T	7142	1531	3	3	0.039344721366564	P31	T	Epithelial	-3.15244485846058	7.40150958324674
P31-T_GCTGCAGGTTATGCGT	P31-T	15618	2953	3	3	0.0828531181969522	P31	T	Epithelial	-3.83077790251271	7.30753499294523
P31-T_GCTGCAGTCCTGCTTG	P31-T	4700	1609	13	13	0.0502127659574468	P31	T	Myeloid	2.75591276177867	10.7925832870126
P31-T_GCTGCGACACAGGCCT	P31-T	2929	1041	2	2	0.0546261522703995	P31	T	T	-2.46801735868947	-2.65722697948214
P31-T_GCTGCGAGTCTCGTTC	P31-T	1383	390	3	3	0.0744757772957339	P31	T	Epithelial	-4.39039709082142	7.71221858288053
P31-T_GCTGGGTAGCCTATGT	P31-T	10476	2627	7	7	0.0297823596792669	P31	T	Myeloid	3.65077517518505	13.4352596404672
P31-T_GCTGGGTAGCGTCTAT	P31-T	6900	2559	16	16	0.0307246376811594	P31	T	MSC	-12.4685054015209	3.41499882961515
P31-T_GCTGGGTTCCAAACAC	P31-T	3005	1049	1	1	0.0482529118136439	P31	T	T	2.0587643195103	-1.96420353626009
P31-T_GCTTCCAAGACAAGCC	P31-T	2902	1090	7	7	0.049276361130255	P31	T	Myeloid	4.18561981210216	12.3230045440317
P31-T_GCTTCCAAGTATCTCG	P31-T	15801	3673	3	3	0.0726536295171192	P31	T	Epithelial	-4.16985275259511	8.43664819027189
P31-T_GCTTGAAAGTGAAGAG	P31-T	11742	3125	3	3	0.0825242718446602	P31	T	Epithelial	-4.07659627905385	8.22234755779508
P31-T_GCTTGAAGTAGCGCAA	P31-T	4212	991	3	3	0.0638651471984805	P31	T	Epithelial	-3.95548393240468	6.20483905102018
P31-T_GCTTGAATCTGTCTCG	P31-T	7341	2596	11	11	0.0775098760386868	P31	T	Endothelial	-10.5954861830761	7.39706498409513
P31-T_GGAAAGCGTTCTGAAC	P31-T	6919	1997	16	16	0.0864286746639688	P31	T	MSC	-14.1926579665233	3.81161457325223
P31-T_GGAAAGCTCTCTGTCG	P31-T	7233	2292	9	9	0.0472832849440066	P31	T	MSC	-10.5514817427684	0.458788737905059
P31-T_GGAACTTAGTGGACGT	P31-T	3743	1490	16	16	0.0897675661234304	P31	T	MSC	-13.6915373992016	3.65410381580595
P31-T_GGAACTTCATAAAGGT	P31-T	2334	918	3	3	0.0025706940874036	P31	T	Epithelial	-3.71885301580922	5.83092099453214
P31-T_GGAACTTTCTGTCAAG	P31-T	6083	1992	3	3	0.0968272234095019	P31	T	Epithelial	-3.92571832647816	8.87334710384611
P31-T_GGAATAACAGCGATCC	P31-T	1308	435	3	3	0.0298165137614679	P31	T	Epithelial	-4.33768512716786	5.63139849926237
P31-T_GGAATAATCTTGCCGT	P31-T	5020	2148	3	3	0.0918326693227092	P31	T	Epithelial	-4.09967615118519	9.1996811034799
P31-T_GGACAAGCACTCTGTC	P31-T	4143	1586	12	12	0.0236543567463191	P31	T	T	3.04803560266002	-6.21025246356722
P31-T_GGACAGACAAAGGAAG	P31-T	13620	2682	3	3	0.0738619676945668	P31	T	Epithelial	-4.36484386435048	7.379531681788
P31-T_GGACATTAGTGTCCCG	P31-T	2674	1081	2	2	0.0445026178010471	P31	T	T	-1.62451745977894	-1.00516933177706
P31-T_GGACGTCCAGTCACTA	P31-T	7085	2275	3	3	0.0479887085391673	P31	T	Epithelial	-3.073249597459	7.7964656951547
P31-T_GGACGTCGTCAGAGGT	P31-T	13164	2788	15	15	0.0272713460954117	P31	T	MSC	-12.3449740599682	0.902564108622108
P31-T_GGACGTCTCTTGTCAT	P31-T	1331	477	7	7	0.00751314800901578	P31	T	Myeloid	0.535184185595355	14.5940101745248
P31-T_GGAGCAAAGATCGGGT	P31-T	1414	809	3	3	0.0862800565770863	P31	T	Epithelial	-3.14204432478444	7.19735842968229
P31-T_GGAGCAAAGTAGCGGT	P31-T	4726	1809	16	16	0.035759627592044	P31	T	MSC	-13.5756182860424	3.72689181591276
P31-T_GGAGCAATCGGAAATA	P31-T	7349	2178	9	9	0.0676282487413254	P31	T	MSC	-10.5554652403881	0.776284843933616
P31-T_GGATGTTAGCTCAACT	P31-T	3918	1351	7	7	0.0354772843287392	P31	T	Myeloid	4.62744234094127	12.0015514495492
P31-T_GGATGTTAGCTGAACG	P31-T	13728	2903	6	6	0.0355477855477855	P31	T	Myeloid	0.956561188788256	14.3728063705087
P31-T_GGATGTTCAGATAATG	P31-T	2762	1143	1	1	0.055394641564084	P31	T	T	2.54896424302562	-2.21160763477084
P31-T_GGATGTTGTTGTGGCC	P31-T	3831	1271	7	7	0.0219263899765074	P31	T	Myeloid	4.9371366311024	12.0494392516733
P31-T_GGATGTTTCGATCCCT	P31-T	9202	2223	6	6	0.0292327754835905	P31	T	Myeloid	0.0455459464500758	11.9009473922372
P31-T_GGATTACCATTTGCCC	P31-T	1206	510	11	11	0.00248756218905473	P31	T	Endothelial	1.1007554341267	-6.42201441501376
P31-T_GGATTACGTTGATTGC	P31-T	1480	770	3	3	0.000675675675675676	P31	T	Epithelial	-1.70834161749379	5.51007300640348
P31-T_GGCAATTAGAAGGGTA	P31-T	6788	1861	7	7	0.0534767236299352	P31	T	Myeloid	3.24931023606761	13.7396648528695
P31-T_GGCAATTAGCTTTGGT	P31-T	4789	1792	12	12	0.0350803925662978	P31	T	T	3.61104152688488	-4.54447382663485
P31-T_GGCAATTGTGACAAAT	P31-T	14804	3358	3	3	0.0783572007565523	P31	T	Epithelial	-3.92403461447255	7.80915051723722
P31-T_GGCAATTTCTAACTTC	P31-T	1839	815	3	3	0.0831973898858075	P31	T	Epithelial	-4.17192842474476	6.4633825423837
P31-T_GGCCGATAGAGAGCTC	P31-T	6349	1923	6	6	0.0327610647346039	P31	T	Myeloid	0.924027781576953	12.6014106872201
P31-T_GGCCGATAGTAGCCGA	P31-T	7835	2123	16	16	0.0497766432673899	P31	T	MSC	-14.132972259431	2.4361038806558
P31-T_GGCCGATCAATACGCT	P31-T	4412	1533	7	7	0.0258386219401632	P31	T	Myeloid	4.54379461297496	12.0110443236947
P31-T_GGCGACTAGACTCGGA	P31-T	7039	2383	11	11	0.0951839749964484	P31	T	Endothelial	-10.6003289412548	7.45697766567472
P31-T_GGCGACTAGGGCACTA	P31-T	1665	417	3	3	0.027027027027027	P31	T	Epithelial	-4.00827314367787	5.9679368140817
P31-T_GGCGTGTAGAGTTGGC	P31-T	1989	897	2	2	0.0377073906485671	P31	T	T	-2.58141066542164	-0.860293447720971
P31-T_GGCGTGTCAGACGCAA	P31-T	9354	3060	3	3	0.0459696386572589	P31	T	Epithelial	-3.01750828733937	8.07724839473966
P31-T_GGCGTGTGTCGCGAAA	P31-T	4424	1413	0	0	0.0750452079566004	P31	T	T	3.25818989762767	-6.25075548862216
P31-T_GGCGTGTTCACTCCTG	P31-T	3576	1314	2	2	0.0441834451901566	P31	T	T	-2.79974224081532	-2.68096059535738
P31-T_GGCTCGATCCTCAATT	P31-T	2421	1097	3	3	0.00206526228831062	P31	T	Epithelial	-2.29368521681325	5.95115453029874
P31-T_GGCTGGTAGCAGGTCA	P31-T	7936	2371	16	16	0.0371723790322581	P31	T	MSC	-12.4885106276561	3.97737818981412
P31-T_GGCTGGTAGCTGAACG	P31-T	9364	2616	6	6	0.0787056813327638	P31	T	Myeloid	0.249427642316661	12.3393505218149
P31-T_GGCTGGTCAATGGTCT	P31-T	2875	1259	0	0	0.0236521739130435	P31	T	T	2.04883609303935	-4.94601649020907
P31-T_GGCTGGTCACCAGCAC	P31-T	1662	784	3	3	0.0517448856799037	P31	T	Epithelial	-2.64435293188588	7.15615254665617
P31-T_GGGAATGAGTCCAGGA	P31-T	1068	304	3	3	0.0112359550561798	P31	T	Epithelial	-4.04864742270009	5.59859210277799
P31-T_GGGAATGTCCTAGGGC	P31-T	2037	972	4	4	0.0682376043200785	P31	T	T	6.07776353845104	-6.63282412265536
P31-T_GGGACCTAGCGTGTCC	P31-T	1108	716	21	21	0.0171480144404332	P31	T	Glial	-14.1096749495556	-7.92415636752841
P31-T_GGGACCTGTCTAAACC	P31-T	2656	968	1	1	0.050828313253012	P31	T	T	2.49519012460216	-2.94420307849642
P31-T_GGGACCTGTGTAATGA	P31-T	4700	2273	3	3	0.0938297872340425	P31	T	Epithelial	-3.67641260138051	9.05583363796476
P31-T_GGGAGATAGCTAACTC	P31-T	5807	1571	7	7	0.0215257447907698	P31	T	Myeloid	4.97893140801891	13.2492702605844
P31-T_GGGAGATCACCGGAAA	P31-T	3713	866	7	7	0.0253164556962025	P31	T	Myeloid	4.16723630914195	14.5409944656015
P31-T_GGGAGATTCCTGCAGG	P31-T	2372	888	0	0	0.0434232715008432	P31	T	T	0.923721234888873	-6.86639326785799
P31-T_GGGAGATTCGTGTAGT	P31-T	1092	307	3	3	0.0741758241758242	P31	T	Epithelial	-4.03422977438466	5.61016923214201
P31-T_GGGAGATTCTTGCATT	P31-T	8125	2167	7	7	0.0275692307692308	P31	T	Myeloid	3.34425161370738	13.9831750991464
P31-T_GGGATGAAGAGGTTGC	P31-T	11561	3000	6	6	0.0455842920162616	P31	T	Myeloid	2.07044849881633	12.668726742518
P31-T_GGGATGAGTACGCTGC	P31-T	6436	1911	16	16	0.0752019888129273	P31	T	MSC	-12.5308289717724	3.59198910022977
P31-T_GGGATGATCGTGTAGT	P31-T	3234	1320	7	7	0.067408781694496	P31	T	Myeloid	2.64748332986339	12.2899578216195
P31-T_GGGATGATCTTACCGC	P31-T	6162	2175	6	6	0.0894190197987666	P31	T	Myeloid	1.33538625726207	13.6697834136606
P31-T_GGGCACTAGGTGTTAA	P31-T	2821	1066	3	3	0.08649415101028	P31	T	Epithelial	-4.60929777136342	7.33755427623991
P31-T_GGGCACTAGGTTCCTA	P31-T	1672	685	3	3	0.0837320574162679	P31	T	Epithelial	-4.51214220037953	6.77817755962614
P31-T_GGGCACTAGTTCCACA	P31-T	15114	3538	3	3	0.0342066957787482	P31	T	Epithelial	-4.31656505575673	8.64103680874113
P31-T_GGGCATCAGACTAAGT	P31-T	4544	1479	4	4	0.0246478873239437	P31	T	T	5.70136211404308	-7.05746191714999
P31-T_GGGCATCAGTCGATAA	P31-T	8416	2429	6	6	0.0421815589353612	P31	T	Myeloid	2.26618288049205	13.3811939361215
P31-T_GGGCATCCAAACCCAT	P31-T	3323	1358	15	15	0.055672585013542	P31	T	MSC	-13.7949557494213	1.92805784965757
P31-T_GGGCATCGTGTGACGA	P31-T	15217	3614	9	9	0.0389695735033187	P31	T	MSC	-10.7842326354076	0.00660100604299085
P31-T_GGGCATCGTTAGGGTG	P31-T	2667	790	3	3	0.0809898762654668	P31	T	Epithelial	-3.60166623106495	7.09843379284147
P31-T_GGGTCTGGTTCGTGAT	P31-T	4451	1448	0	0	0.0193215007863401	P31	T	T	1.4905167628239	-7.63004368518588
P31-T_GGGTCTGTCACTCTTA	P31-T	10342	2714	6	6	0.0521175788048733	P31	T	Myeloid	0.186713885159335	13.0351417663217
P31-T_GGGTTGCAGGCATTGG	P31-T	3049	1077	1	1	0.0347654968842243	P31	T	T	1.61854336747631	-2.72540110324618
P31-T_GGGTTGCGTTATTCTC	P31-T	1182	443	3	3	0.0795262267343486	P31	T	Epithelial	-4.13841630926625	6.34992820049528
P31-T_GGTATTGAGAAGGCCT	P31-T	6172	1949	6	6	0.0513609850939728	P31	T	Myeloid	0.203097574056229	12.5984857680917
P31-T_GGTATTGTCGGCGCAT	P31-T	1754	742	9	9	0.00456100342075257	P31	T	MSC	-12.58948184958	0.0709131362557747
P31-T_GGTGCGTAGACTAGGC	P31-T	1244	664	3	3	0.00723472668810289	P31	T	Epithelial	-4.41974117270009	5.93254023815397
P31-T_GGTGCGTTCTCCCTGA	P31-T	3340	1386	0	0	0.0461077844311377	P31	T	T	1.88971767911418	-6.26653593753573
P31-T_GGTGTTAAGATGTGGC	P31-T	14614	3566	3	3	0.0775283974271247	P31	T	Epithelial	-2.42788650503651	6.55046921993497
P31-T_GGTGTTAGTGACGCCT	P31-T	5350	1614	7	7	0.0506542056074766	P31	T	Myeloid	3.15406558999523	13.5775316360116
P31-T_GGTGTTATCGTTTGCC	P31-T	1039	359	9	9	0.0375360923965351	P31	T	MSC	-11.5269837569286	0.771926015865836
P31-T_GGTGTTATCTAAGCCA	P31-T	3334	1225	7	7	0.023995200959808	P31	T	Myeloid	4.97134540566905	12.3694685104013
P31-T_GGTGTTATCTATCGCC	P31-T	8948	2485	6	6	0.0518551631649531	P31	T	Myeloid	0.0526654008935305	13.1303852203012
P31-T_GTAACGTAGCTATGCT	P31-T	5138	1820	7	7	0.0307512650836902	P31	T	Myeloid	3.43629549035533	12.8788154723764
P31-T_GTAACGTAGGCAGGTT	P31-T	3519	1322	0	0	0.0403523728331912	P31	T	T	3.8269619751881	-7.27107065891024
P31-T_GTAACGTAGTGGAGAA	P31-T	8554	2746	6	6	0.0621931260229133	P31	T	Myeloid	0.829399864764056	13.1864402892709
P31-T_GTAACGTGTAGGCATG	P31-T	3238	1186	1	1	0.0271772699197035	P31	T	T	0.554561715216479	-2.21049398158785
P31-T_GTAACGTTCAGAGGTG	P31-T	4834	1734	6	6	0.0680595779892429	P31	T	Myeloid	1.78937302121623	14.4266021850229
P31-T_GTAACTGCAGGGAGAG	P31-T	3031	1354	16	16	0.0752226987792808	P31	T	MSC	-13.2110734175731	4.23754030491117
P31-T_GTAACTGTCAGCTCGG	P31-T	5801	1744	16	16	0.0468884675056025	P31	T	MSC	-14.1170754622509	2.41942292476896
P31-T_GTAACTGTCATCGCTC	P31-T	10563	3003	9	9	0.0382467102149011	P31	T	MSC	-10.4493823241283	0.0164477529645302
P31-T_GTACGTAAGACACGAC	P31-T	3264	1335	2	2	0.0165441176470588	P31	T	T	0.0180176008652064	-1.02583783839938
P31-T_GTACTCCAGCGAGAAA	P31-T	2996	764	3	3	0.0814419225634179	P31	T	Epithelial	-4.05938341131703	6.40998250271085
P31-T_GTACTCCGTAAATGTG	P31-T	7008	2433	6	6	0.0351027397260274	P31	T	Myeloid	0.543040912241778	12.69280320431
P31-T_GTACTCCGTCAAACTC	P31-T	2057	1021	0	0	0.0685464268351969	P31	T	T	1.7402988482426	-5.07978457187411
P31-T_GTACTCCTCATTGCGA	P31-T	8427	2075	6	6	0.0376171828646019	P31	T	Myeloid	-0.0334402661611226	12.1676242950082
P31-T_GTACTCCTCCTACAGA	P31-T	1884	682	16	16	0.0222929936305732	P31	T	MSC	-14.0434966277172	2.64754754329923
P31-T_GTACTTTCAGGTCCAC	P31-T	8525	2289	6	6	0.0796480938416422	P31	T	Myeloid	-0.317054052262464	12.6703537109018
P31-T_GTACTTTCAGTGAGTG	P31-T	2969	1479	11	11	0.0272819131020546	P31	T	Endothelial	-9.09037830343739	6.89115554119352
P31-T_GTACTTTTCTCGGACG	P31-T	1054	479	3	3	0.0208728652751423	P31	T	Epithelial	-4.2132859419872	6.28899651790861
P31-T_GTACTTTTCTTATCTG	P31-T	3614	1560	13	13	0.0390149418926397	P31	T	Myeloid	1.69974635133251	13.1165664794565
P31-T_GTAGTCATCCAAAGTC	P31-T	2580	715	7	7	0.0937984496124031	P31	T	Myeloid	1.06707249173625	14.2851532104135
P31-T_GTATCTTAGGTGTTAA	P31-T	10319	3031	9	9	0.0370190909971896	P31	T	MSC	-12.3267731856395	1.17980325247053
P31-T_GTATTCTTCATCGCTC	P31-T	1399	717	3	3	0.00571837026447462	P31	T	Epithelial	-4.36258413305775	7.17200785900358
P31-T_GTCAAGTAGAGGTTAT	P31-T	8994	2504	7	7	0.0260173448965977	P31	T	Myeloid	3.6510050106953	12.6173408630014
P31-T_GTCAAGTGTATTAGCC	P31-T	1936	502	3	3	0.0852272727272727	P31	T	Epithelial	-4.34394504538075	5.73705369259122
P31-T_GTCAAGTGTCCAGTGC	P31-T	8293	2558	16	16	0.0359339201736404	P31	T	MSC	-14.5149684142162	3.53635484005216
P31-T_GTCAAGTGTGATAAAC	P31-T	2457	931	1	1	0.0516890516890517	P31	T	T	1.23551950940593	-2.53041738246676
P31-T_GTCAAGTTCACGCATA	P31-T	2533	934	3	3	0.0248716936439005	P31	T	Epithelial	-2.51934530249135	6.29785424495939
P31-T_GTCACAAAGAGAGCTC	P31-T	5036	1878	3	3	0.0375297855440826	P31	T	Epithelial	-2.24385120382802	6.80140239025358
P31-T_GTCACGGAGTCGTACT	P31-T	9103	590	19	19	0.00241678567505218	P31	T	Plasma	-7.88750888815419	-9.75815123294588
P31-T_GTCACGGAGTGGTCCC	P31-T	1057	601	15	15	0.0454115421002838	P31	T	MSC	-12.0002370070507	0.918396055948768
P31-T_GTCACGGCATACTCTT	P31-T	2606	949	2	2	0.0268610897927859	P31	T	T	-0.638835329919019	-0.722506701695885
P31-T_GTCACGGTCTATGTGG	P31-T	2419	993	2	2	0.0491938817693262	P31	T	T	-1.76637591829793	-1.40712839339968
P31-T_GTCATTTCAGATGGGT	P31-T	3712	1420	4	4	0.0350215517241379	P31	T	T	6.05911157617076	-6.13370722507235
P31-T_GTCATTTGTACCGTAT	P31-T	2811	1045	7	7	0.0298826040554963	P31	T	Myeloid	5.21311758050426	12.7789257171274
P31-T_GTCCTCAAGTACGTAA	P31-T	4287	1450	3	3	0.00186610683461628	P31	T	Epithelial	-3.265144128709	6.51897269512418
P31-T_GTCCTCATCGGTCTAA	P31-T	9228	1807	7	7	0.0241655830082358	P31	T	Myeloid	4.06271360406383	14.4355924728036
P31-T_GTCCTCATCTGTCTAT	P31-T	3973	1211	0	0	0.0495846967027435	P31	T	T	0.527986328692279	-7.13191717838046
P31-T_GTCGGGTTCCAGTATG	P31-T	3952	1575	7	7	0.0498481781376518	P31	T	Myeloid	2.43269131669506	12.3177927138925
P31-T_GTCGGGTTCGTTACAG	P31-T	6958	1914	3	3	0.053032480597873	P31	T	Epithelial	-2.7666499804546	7.29691439892057
P31-T_GTCGGGTTCTACCAGA	P31-T	6253	1744	6	6	0.0318247241324164	P31	T	Myeloid	1.997790794463	12.0957201125741
P31-T_GTCGTAAGTGTTGGGA	P31-T	10777	2918	3	3	0.0861093068571959	P31	T	Epithelial	-4.47748472204701	7.51497441555265
P31-T_GTCTCGTAGCATGGCA	P31-T	2304	890	4	4	0.0338541666666667	P31	T	T	5.50561903008922	-6.95796889041659
P31-T_GTCTCGTAGTTCCACA	P31-T	2165	1064	6	6	0.0785219399538106	P31	T	Myeloid	1.6181087304066	13.8954885604501
P31-T_GTCTCGTCAATGAATG	P31-T	12610	2822	6	6	0.0509912767644726	P31	T	Myeloid	1.62661204823955	14.3475139739633
P31-T_GTCTCGTGTCTCATCC	P31-T	4427	1639	11	11	0.0505985995030495	P31	T	Endothelial	-9.23216773977772	8.58104211117033
P31-T_GTCTCGTTCGGCATCG	P31-T	1080	403	6	6	0.0037037037037037	P31	T	Myeloid	1.14025990256771	14.757985890162
P31-T_GTCTTCGCACGGATAG	P31-T	8258	2625	6	6	0.0486800678130298	P31	T	Myeloid	1.39713225850566	13.9204843642831
P31-T_GTCTTCGCATCACGAT	P31-T	2248	1072	6	6	0.0680604982206406	P31	T	Myeloid	-0.388330240159192	12.0793274047494
P31-T_GTGAAGGCATCTCGCT	P31-T	13774	3378	9	9	0.0254101931174677	P31	T	MSC	-10.4440226744701	0.474553078663383
P31-T_GTGAAGGGTCATATCG	P31-T	4564	1128	5	5	0.0810692375109553	P31	T	B	9.53463218698009	4.3444724681497
P31-T_GTGCAGCCACGAGGTA	P31-T	1081	666	3	3	0.0259019426456984	P31	T	Epithelial	-4.13619138708607	7.21891385341886
P31-T_GTGCAGCTCAGCTGGC	P31-T	2296	946	9	9	0.070993031358885	P31	T	MSC	-12.345154304414	1.55977195526365
P31-T_GTGCATAGTCGCGAAA	P31-T	1090	583	2	2	0.0532110091743119	P31	T	T	-2.66932036390797	-0.833800494420495
P31-T_GTGCATATCTGGCGAC	P31-T	3641	1464	7	7	0.0351551771491349	P31	T	Myeloid	3.04050920495494	12.9732015731454
P31-T_GTGCGGTAGCCACCTG	P31-T	2108	946	1	1	0.0246679316888046	P31	T	T	0.793679754824481	-2.19076889728304
P31-T_GTGCGGTAGCGTAGTG	P31-T	1190	619	14	14	0.00336134453781513	P31	T	Plasmablast	-0.0846713822175649	4.47796803737882
P31-T_GTGCGGTGTCGCGTGT	P31-T	7258	2133	6	6	0.0493248828878479	P31	T	Myeloid	0.464635710806689	11.8631141784311
P31-T_GTGCGGTTCACCTTAT	P31-T	3741	1465	4	4	0.0505212510024058	P31	T	T	6.49016283044322	-5.86549776767489
P31-T_GTGCGGTTCTCCCTGA	P31-T	11222	2913	27	27	0.0489217608269471	P31	T	MSC	-11.1534342955639	1.94560223842863
P31-T_GTGCTTCAGTCATCCA	P31-T	12867	2851	6	6	0.0661381829486283	P31	T	Myeloid	0.978688459486804	14.4538772704721
P31-T_GTGCTTCCACCACCAG	P31-T	2013	813	7	7	0.0750124192747144	P31	T	Myeloid	2.64164255151256	14.2248571517587
P31-T_GTGCTTCTCCTTGACC	P31-T	6264	2306	12	12	0.0429438058748404	P31	T	T	6.63496063241466	-5.62432879184481
P31-T_GTGGGTCTCCTACAGA	P31-T	10351	3013	9	9	0.00299487972176601	P31	T	MSC	-12.091489334016	1.29714661861661
P31-T_GTGTGCGAGGATCGCA	P31-T	12319	3355	3	3	0.0735449305950158	P31	T	Epithelial	-4.36650707235829	8.95878487850431
P31-T_GTGTGCGGTCTCATCC	P31-T	4454	1608	3	3	0.00673551863493489	P31	T	Epithelial	-2.50737549772755	6.26641541744474
P31-T_GTGTGCGGTTGATTGC	P31-T	7034	1877	3	3	0.0217514927495024	P31	T	Epithelial	-4.14413740149037	8.07405310894254
P31-T_GTGTTAGCACAAGTAA	P31-T	13008	3158	6	6	0.0422047970479705	P31	T	Myeloid	1.15144298562511	13.9360731246591
P31-T_GTGTTAGTCTGCGTAA	P31-T	3030	893	0	0	0.0491749174917492	P31	T	T	0.716629366965136	-7.963166415441
P31-T_GTTAAGCCACGCATCG	P31-T	10202	2552	6	6	0.0322485787100569	P31	T	Myeloid	1.91119430551036	14.1888063552499
P31-T_GTTAAGCCACGCGAAA	P31-T	5410	1787	6	6	0.0744916820702403	P31	T	Myeloid	1.17691252717479	12.9792364242196
P31-T_GTTAAGCGTCTCTTTA	P31-T	8642	2530	6	6	0.0547327007637121	P31	T	Myeloid	1.41258106717571	13.725686848414
P31-T_GTTAAGCGTGAAATCA	P31-T	4546	1757	2	2	0.0195776506819182	P31	T	T	0.261096018941245	-0.399417400109734
P31-T_GTTACAGAGGTGCTTT	P31-T	8255	2313	6	6	0.0494245911568746	P31	T	Myeloid	-0.143382210641065	12.7570531966806
P31-T_GTTACAGGTCCGAGTC	P31-T	6855	2036	16	16	0.0323851203501094	P31	T	MSC	-14.4146037291576	4.15704232479337
P31-T_GTTCATTGTCAGCTAT	P31-T	1037	614	6	6	0.0144648023143684	P31	T	Myeloid	0.603583704323611	12.4717853667856
P31-T_GTTCATTGTGGTCTCG	P31-T	15534	3065	6	6	0.0413286983391271	P31	T	Myeloid	2.48036144265636	14.3189809920907
P31-T_GTTCATTTCATGCATG	P31-T	1472	244	19	19	0.0421195652173913	P31	T	Plasma	-7.35551788321034	-9.63079279636141
P31-T_GTTCGGGGTGGTAACG	P31-T	8873	2516	6	6	0.0749464668094218	P31	T	Myeloid	1.19412062654003	14.0136783721567
P31-T_GTTCGGGTCTTCATGT	P31-T	5724	1853	18	18	0.0125786163522013	P31	T	Mast	4.73420093545421	7.05515986706022
P31-T_GTTCTCGAGAAACCGC	P31-T	1942	823	0	0	0.072605561277034	P31	T	T	3.21162221917613	-6.60028237079379
P31-T_GTTCTCGAGCGTGTCC	P31-T	9099	2397	27	27	0.0212111221013298	P31	T	MSC	-11.1984362792064	2.01535350109342
P31-T_GTTCTCGAGTGAACGC	P31-T	8314	2609	9	9	0.0246572047149387	P31	T	MSC	-12.2129540633251	0.999584436666999
P31-T_GTTCTCGCAAGCGCTC	P31-T	5095	1546	3	3	0.0365063788027478	P31	T	Epithelial	-4.60621740332142	7.28494244838956
P31-T_GTTCTCGCACGCGAAA	P31-T	6508	1500	0	0	0.0296558082360172	P31	T	T	0.564722459406695	-8.07577151035067
P31-T_GTTCTCGTCGTACCGG	P31-T	2174	1189	11	11	0.00183992640294388	P31	T	Endothelial	-10.5677886199047	6.93898946071867
P31-T_GTTTCTACATCATCCC	P31-T	6960	2467	6	6	0.0568965517241379	P31	T	Myeloid	1.05875311383708	13.4126604201913
P31-T_GTTTCTATCTCCTATA	P31-T	1221	612	14	14	0.0212940212940213	P31	T	Plasmablast	0.625865529866061	4.38796979213956
P31-T_TAAACCGCATTACCTT	P31-T	5056	1796	22	22	0.038370253164557	P31	T	Dendritic	8.56348846444591	10.4898164870859
P31-T_TAAACCGGTATAGGTA	P31-T	13493	3345	16	16	0.0531386644926999	P31	T	MSC	-13.4813332747509	3.98445683742765
P31-T_TAAACCGGTCTACCTC	P31-T	2514	601	3	3	0.02824184566428	P31	T	Epithelial	-3.10726406088368	6.06824952389005
P31-T_TAAACCGTCGATGAGG	P31-T	14283	3370	9	9	0.0320660925575859	P31	T	MSC	-10.6937623213817	0.286097310733829
P31-T_TAAGAGAGTCTAAACC	P31-T	8530	2794	9	9	0.0415005861664713	P31	T	MSC	-10.4334569167186	-0.0183636245607994
P31-T_TAAGAGATCATTGCCC	P31-T	2831	938	0	0	0.0321441186859767	P31	T	T	1.26449308881267	-6.42971724246737
P31-T_TAAGAGATCTGCAGTA	P31-T	3972	1242	7	7	0.0433031218529708	P31	T	Myeloid	4.28513811120494	14.0190418365121
P31-T_TAAGCGTAGCGATATA	P31-T	8845	1461	3	3	0.064104013566987	P31	T	Epithelial	-4.19658615103261	6.50069981838468
P31-T_TAAGCGTCAGTGAGTG	P31-T	2236	751	3	3	0.0322003577817531	P31	T	Epithelial	-3.74570776930348	5.77053624416593
P31-T_TAAGTGCGTAGGCTGA	P31-T	1350	512	7	7	0.0607407407407407	P31	T	Myeloid	0.846628348917803	14.4472282531381
P31-T_TAAGTGCTCTCGATGA	P31-T	1192	491	3	3	0.0763422818791946	P31	T	Epithelial	-2.7681114863445	6.48716956402067
P31-T_TACACGAAGGAGTTGC	P31-T	6599	2414	2	2	0.0224276405515987	P31	T	T	-0.223116387038389	0.0943089130044319
P31-T_TACACGACACGGACAA	P31-T	6801	1392	7	7	0.0535215409498603	P31	T	Myeloid	4.12565896996959	14.5008781554818
P31-T_TACACGAGTAGCTTGT	P31-T	6276	2177	16	16	0.0478011472275335	P31	T	MSC	-14.5627665709545	3.67780262256864
P31-T_TACAGTGAGTATCTCG	P31-T	5821	1796	6	6	0.0283456450781653	P31	T	Myeloid	1.37000463494762	11.9507120254159
P31-T_TACAGTGCAAGTTCTG	P31-T	15775	3755	3	3	0.0959746434231379	P31	T	Epithelial	-2.99744488707081	7.45150882030729
P31-T_TACAGTGGTTAAAGTG	P31-T	5905	1991	4	4	0.0350550381033023	P31	T	T	5.84175632485851	-6.77786320422884
P31-T_TACAGTGTCTCTGCTG	P31-T	3470	1250	6	6	0.0403458213256484	P31	T	Myeloid	0.243981737286887	11.7786977889657
P31-T_TACCTATAGAATCTCC	P31-T	1778	335	7	7	0.0393700787401575	P31	T	Myeloid	5.00965879449352	14.1059549453378
P31-T_TACCTATAGTGGACGT	P31-T	4075	1745	1	1	0.0287116564417178	P31	T	T	0.375099952907405	-1.07067745898959
P31-T_TACCTATTCATCACCC	P31-T	12340	3381	3	3	0.0719611021069692	P31	T	Epithelial	-3.45408966055409	9.07034665371183
P31-T_TACCTTAAGATCGGGT	P31-T	2508	756	3	3	0.0705741626794258	P31	T	Epithelial	-4.61234571447865	7.21778470302824
P31-T_TACCTTATCCGTAGGC	P31-T	1101	628	15	15	0.0354223433242507	P31	T	MSC	-12.4006238173534	0.904136300337348
P31-T_TACCTTATCTTTAGTC	P31-T	3996	1493	3	3	0.0738238238238238	P31	T	Epithelial	-3.3726778220226	8.2175558211923
P31-T_TACGGATAGCATGGCA	P31-T	4894	1707	4	4	0.0445443400081733	P31	T	T	5.14474676141246	-6.70949333881136
P31-T_TACGGATAGGGAACGG	P31-T	9361	2562	22	22	0.0324751629099455	P31	T	Dendritic	8.56477592477306	10.5086019637704
P31-T_TACGGATGTACAGCAG	P31-T	3306	1203	3	3	0.043859649122807	P31	T	Epithelial	-3.15284635534779	6.12647229458097
P31-T_TACGGATGTCTAAACC	P31-T	2485	1087	2	2	0.0253521126760563	P31	T	T	-0.505425710587659	-1.17437154029604
P31-T_TACGGATTCAATACCG	P31-T	3558	1316	4	4	0.0351320966835301	P31	T	T	6.04735849389537	-6.39434975360629
P31-T_TACGGATTCAGTTGAC	P31-T	3231	1189	4	4	0.0507582791705354	P31	T	T	5.21019218453868	-7.06616705631014
P31-T_TACGGGCAGTGGAGAA	P31-T	3344	1204	1	1	0.0325956937799043	P31	T	T	0.303852971286616	-2.12083810542819
P31-T_TACGGGCCATCACGTA	P31-T	10944	2778	9	9	0.0370065789473684	P31	T	MSC	-10.8258261870433	0.881654441607032
P31-T_TACGGTACATCCCACT	P31-T	2808	1093	2	2	0.0466524216524217	P31	T	T	-2.73983838072316	-2.6442446110129
P31-T_TACGGTACATCGGACC	P31-T	2961	971	0	0	0.0229652144545762	P31	T	T	1.38338253983959	-8.0392801163077
P31-T_TACGGTATCAGCGATT	P31-T	13565	2883	6	6	0.0262440103206782	P31	T	Myeloid	1.57029269227489	13.8738496902109
P31-T_TACTCATAGCATCATC	P31-T	9183	2246	7	7	0.0259174561690079	P31	T	Myeloid	3.45705411920055	13.8653648498178
P31-T_TACTCATCAGGTCTCG	P31-T	7518	2547	16	16	0.0222133546155893	P31	T	MSC	-12.4204421233226	3.53943735386137
P31-T_TACTCGCAGAAGGACA	P31-T	6851	2279	9	9	0.0461246533352795	P31	T	MSC	-11.9148469161083	1.2747206690431
P31-T_TACTTACAGTGAATTG	P31-T	7023	2375	16	16	0.0283354691727182	P31	T	MSC	-12.5309167098095	3.45012933040861
P31-T_TACTTGTTCAGTCCCT	P31-T	13762	3389	6	6	0.0340066850748438	P31	T	Myeloid	1.77192364224895	14.0962370040536
P31-T_TAGACCACAATGTTGC	P31-T	2084	942	9	9	0.0772552783109405	P31	T	MSC	-12.331573028474	1.55140990043882
P31-T_TAGACCACACTCAGGC	P31-T	1496	577	7	7	0.00868983957219251	P31	T	Myeloid	5.21242044457897	13.7376878860116
P31-T_TAGACCACAGTCAGCC	P31-T	9387	2249	6	6	0.0497496537764994	P31	T	Myeloid	1.1622195054005	14.5360963943124
P31-T_TAGACCAGTAGCTGCC	P31-T	3038	1175	1	1	0.0345622119815668	P31	T	T	0.824170272440753	-4.20558661197421
P31-T_TAGACCATCTCCCTGA	P31-T	5886	1753	22	22	0.0197077811756711	P31	T	Dendritic	8.53941486367687	10.5419681670785
P31-T_TAGAGCTAGTGCCAGA	P31-T	2922	976	0	0	0.0403832991101985	P31	T	T	2.51406500825389	-6.30151575778719
P31-T_TAGCCGGAGCCGGTAA	P31-T	11108	3154	11	11	0.0559956787900612	P31	T	Endothelial	-10.6610427092601	6.99148923183683
P31-T_TAGCCGGAGTGGAGAA	P31-T	5186	1724	4	4	0.0362514462013112	P31	T	T	5.35595176705821	-6.23660343860384
P31-T_TAGCCGGCACTGAAGG	P31-T	4254	1332	0	0	0.0413728255759285	P31	T	T	2.43146203050121	-8.08311766360995
P31-T_TAGCCGGGTAAATACG	P31-T	2716	1089	3	3	0.0743740795287187	P31	T	Epithelial	-4.25356056204335	6.71732693935636
P31-T_TAGCCGGGTTCGCGAC	P31-T	12748	3423	11	11	0.0563225604016316	P31	T	Endothelial	-10.1988187026073	8.12160426403288
P31-T_TAGCCGGTCACTATTC	P31-T	4131	1638	11	11	0.0641491164366981	P31	T	Endothelial	-9.31884910574452	8.88665658260587
P31-T_TAGGCATCAAGTAGTA	P31-T	3915	1394	6	6	0.0827586206896552	P31	T	Myeloid	-0.261363972335019	12.2320268752694
P31-T_TAGGCATGTCATCGGC	P31-T	3095	1101	4	4	0.044264943457189	P31	T	T	5.98684309014781	-6.55299061511752
P31-T_TAGGCATGTCGCTTTC	P31-T	5784	1543	3	3	0.0836791147994467	P31	T	Epithelial	-3.21398307791249	7.00134831691984
P31-T_TAGGCATTCCCAGGTG	P31-T	5732	1846	6	6	0.0369853454291696	P31	T	Myeloid	0.910912256331286	14.0938070418954
P31-T_TAGTGGTGTGAAGGCT	P31-T	5157	1641	6	6	0.0760131859608299	P31	T	Myeloid	0.0076551843593928	12.9601362350107
P31-T_TAGTTGGTCAGTTGAC	P31-T	7892	2481	3	3	0.0638621388748099	P31	T	Epithelial	-3.71034337988392	8.87082654262785
P31-T_TATCAGGAGGCAAAGA	P31-T	1789	626	3	3	0.0687534935718278	P31	T	Epithelial	-3.91967346182362	6.71198111797575
P31-T_TATCAGGTCGATAGAA	P31-T	2273	957	1	1	0.0774307083150022	P31	T	T	5.02040956506236	-6.48548859332797
P31-T_TATCTCAAGAGTCTGG	P31-T	7892	2275	6	6	0.051317790167258	P31	T	Myeloid	1.36921523103221	14.2014663818002
P31-T_TATCTCAAGAGTGACC	P31-T	5100	1778	11	11	0.047843137254902	P31	T	Endothelial	-9.21314479818837	8.57690125728849
P31-T_TATCTCAGTAGCGTAG	P31-T	2373	947	2	2	0.0842815002107038	P31	T	T	-2.47142197599904	-1.87970417712924
P31-T_TATGCCCCAGTAGAGC	P31-T	5890	2195	11	11	0.0558573853989813	P31	T	Endothelial	-10.7829652022411	6.99753457332853
P31-T_TATGCCCCATTCTCAT	P31-T	9617	2468	6	6	0.0436726629926172	P31	T	Myeloid	2.48416040429576	14.1317451598764
P31-T_TCAACGACAAGAGTCG	P31-T	6265	2153	9	9	0.0762968874700718	P31	T	MSC	-12.4998898695995	0.811437577259574
P31-T_TCAACGAGTGACTACT	P31-T	2639	910	3	3	0.0215990905646078	P31	T	Epithelial	-1.92966153135792	5.81590920711759
P31-T_TCAATCTCATCGACGC	P31-T	12219	3208	9	9	0.0256976839348556	P31	T	MSC	-12.3555550765087	1.43688446308378
P31-T_TCAATCTTCACTCTTA	P31-T	6030	1943	16	16	0.0369817578772803	P31	T	MSC	-13.1565928648998	4.19744092251066
P31-T_TCACAAGAGAGTTGGC	P31-T	15062	3588	9	9	0.0236356393573231	P31	T	MSC	-12.4308543395092	1.45165222908262
P31-T_TCACAAGAGGAGTAGA	P31-T	2883	1058	4	4	0.0308706208810267	P31	T	T	5.60210512170299	-6.85829848026034
P31-T_TCACAAGCAAGTAATG	P31-T	4485	1505	4	4	0.0459308807134894	P31	T	T	5.25066564568981	-7.05228728030917
P31-T_TCACAAGCATCACCCT	P31-T	6627	1878	7	7	0.03696997132941	P31	T	Myeloid	3.35581992158397	11.858481228602
P31-T_TCACAAGGTCAATACC	P31-T	11700	2820	13	13	0.0276923076923077	P31	T	Myeloid	2.46771595963939	11.2282207610727
P31-T_TCAGATGCATGCGCAC	P31-T	13203	3225	6	6	0.0322653942285844	P31	T	Myeloid	1.79916952142223	14.1633680465341
P31-T_TCAGATGGTCCAGTTA	P31-T	6613	2139	9	9	0.0025706940874036	P31	T	MSC	-12.179081458955	1.58347135807279
P31-T_TCAGATGTCGGAAACG	P31-T	13163	3040	27	27	0.0283370052419661	P31	T	MSC	-11.17684223166	1.91139596725706
P31-T_TCAGCAACAGATCCAT	P31-T	3304	1348	2	2	0.0220944309927361	P31	T	T	0.286677252144656	-1.26845079635378
P31-T_TCAGCTCAGACCCACC	P31-T	12793	3211	9	9	0.024701008363949	P31	T	MSC	-12.9481120299389	0.946067273867164
P31-T_TCAGCTCAGGGTTCCC	P31-T	8560	2670	16	16	0.0588785046728972	P31	T	MSC	-13.775854606538	4.09665781284574
P31-T_TCAGCTCGTTACGTCA	P31-T	14874	3371	9	9	0.045313970687105	P31	T	MSC	-12.2833733748485	1.62284141803983
P31-T_TCAGCTCTCCGGGTGT	P31-T	1861	406	7	7	0.00806018269747448	P31	T	Myeloid	0.0665376816104266	13.9901836516977
P31-T_TCAGGATAGAATGTGT	P31-T	10411	2670	7	7	0.0397656325040822	P31	T	Myeloid	3.21277688035472	14.3242910506845
P31-T_TCAGGATCAAGCCTAT	P31-T	10593	2767	6	6	0.057962805626357	P31	T	Myeloid	-0.105579901843229	12.7792375686288
P31-T_TCAGGATCAGCATACT	P31-T	6158	2414	3	3	0.0927249106852874	P31	T	Epithelial	-3.77618648520009	9.23924237514738
P31-T_TCAGGTAAGTTATCGC	P31-T	5665	1876	7	7	0.0266548984995587	P31	T	Myeloid	2.8881728459309	13.5870435836435
P31-T_TCAGGTACATACCATG	P31-T	1627	480	9	9	0.0368776889981561	P31	T	MSC	-13.8737073134472	0.10172310496572
P31-T_TCATTACCAACACCCG	P31-T	10240	2966	6	6	0.0443359375	P31	T	Myeloid	0.21314291992887	12.7463176849008
P31-T_TCATTACCACGGTGTC	P31-T	4821	1789	2	2	0.0284173408006638	P31	T	T	-0.505119283108869	-0.622214972722497
P31-T_TCATTACTCTGGAGCC	P31-T	5329	1438	3	3	0.03715518859073	P31	T	Epithelial	-3.61310913076893	6.2659276130319
P31-T_TCATTTGAGGACGAAA	P31-T	2857	1173	4	4	0.0276513825691285	P31	T	T	6.22854898461803	-6.81479805682894
P31-T_TCATTTGGTTTACTCT	P31-T	5961	1954	16	16	0.0211373930548566	P31	T	MSC	-12.8348851393749	4.0580988528848
P31-T_TCATTTGTCAAACCGT	P31-T	2884	997	2	2	0.0395284327323162	P31	T	T	-2.65375496855275	-2.6444374916434
P31-T_TCATTTGTCGCGCCAA	P31-T	6523	2102	16	16	0.0328069906484746	P31	T	MSC	-13.4270119856884	3.87445789600614
P31-T_TCATTTGTCTAGCACA	P31-T	3691	1172	4	4	0.0327824437821729	P31	T	T	5.61795089730724	-7.00941389774081
P31-T_TCCACACAGGCAGGTT	P31-T	10118	2382	7	7	0.0194702510377545	P31	T	Myeloid	2.81367609986766	14.2374008300424
P31-T_TCCACACAGTTGAGTA	P31-T	6885	2306	13	13	0.0233841684822077	P31	T	Myeloid	2.89702485093578	10.8771961333871
P31-T_TCCACACCAAGTTCTG	P31-T	4508	1582	0	0	0.0334960070984916	P31	T	T	2.2954449463795	-6.8560058472037
P31-T_TCCCGATAGTGACATA	P31-T	3608	1468	12	12	0.0479490022172949	P31	T	T	6.27045724877819	-5.68564194415804
P31-T_TCCCGATCAATGGACG	P31-T	14575	3321	27	27	0.0234648370497427	P31	T	MSC	-11.1046595763256	1.99195235992673
P31-T_TCCCGATTCTGCCCTA	P31-T	13973	3581	3	3	0.0168181492879124	P31	T	Epithelial	-4.29998495092885	8.82185822750333
P31-T_TCGAGGCGTTCACGGC	P31-T	2627	915	1	1	0.027027027027027	P31	T	T	2.17136095056041	-4.96628445361849
P31-T_TCGCGAGAGATGTTAG	P31-T	1043	580	3	3	0.0757430488974113	P31	T	Epithelial	-3.57202817907826	6.23631793285612
P31-T_TCGCGAGCATCACGAT	P31-T	5333	1730	6	6	0.029251828239265	P31	T	Myeloid	0.03235940972074	11.8193233611703
P31-T_TCGCGTTGTATGAAAC	P31-T	1319	715	9	9	0.0485216072782411	P31	T	MSC	-12.3487467955639	1.53037887836698
P31-T_TCGGGACAGAAGAAGC	P31-T	10311	2846	16	16	0.0423819222189894	P31	T	MSC	-13.9059376906444	4.25625258709196
P31-T_TCGGTAAAGACTGGGT	P31-T	2439	1073	0	0	0.0615006150061501	P31	T	T	2.54466436395153	-6.28901642535922
P31-T_TCGGTAACAGTACACT	P31-T	3054	1017	2	2	0.054354944335298	P31	T	T	-1.05423357000844	-1.81400722240206
P31-T_TCGGTAACAGTCACTA	P31-T	2581	1057	3	3	0.00232468035645099	P31	T	Epithelial	-2.3077466677715	6.18806439663175
P31-T_TCGGTAAGTGTTGAGG	P31-T	5751	2229	9	9	0.0351243262041384	P31	T	MSC	-12.4529481123974	1.41959303642515
P31-T_TCGGTAATCCTAGGGC	P31-T	3006	957	0	0	0.0379241516966068	P31	T	T	1.03080264815792	-6.93751209949252
P31-T_TCGTAGACATTAGGCT	P31-T	3154	1173	1	1	0.0275840202916931	P31	T	T	1.38105831632122	-1.90394324039217
P31-T_TCGTAGAGTCTCTCTG	P31-T	9791	3026	16	16	0.0441221529976509	P31	T	MSC	-12.9499602507641	3.97801309849027
P31-T_TCGTAGATCAGTACGT	P31-T	13126	3415	9	9	0.0967545329879628	P31	T	MSC	-10.5514588545849	0.544415787112746
P31-T_TCTATTGAGTCGATAA	P31-T	5392	1854	16	16	0.0497032640949555	P31	T	MSC	-14.2345366667797	3.70768171573881
P31-T_TCTATTGTCACCGTAA	P31-T	13927	3246	13	13	0.0331729733610971	P31	T	Myeloid	1.58512518891796	12.5243995788217
P31-T_TCTCATAAGCTCCTCT	P31-T	7159	2468	6	6	0.0395306607068026	P31	T	Myeloid	1.29253862390026	13.3037460448861
P31-T_TCTCATAGTCATCCCT	P31-T	6115	1682	3	3	0.0331970564186427	P31	T	Epithelial	-2.15458275785939	7.10308915401701
P31-T_TCTCATATCTGGCGAC	P31-T	2826	1051	3	3	0.000707714083510262	P31	T	Epithelial	-3.96556379309193	6.30094176555875
P31-T_TCTCTAAAGCAGATCG	P31-T	3703	1277	15	15	0.00162030785849311	P31	T	MSC	-12.5953116606762	1.17711782480482
P31-T_TCTCTAAGTCACAAGG	P31-T	7479	2188	4	4	0.0287471587110576	P31	T	T	7.67885444650157	-5.4305908081412
P31-T_TCTCTAATCTTGACGA	P31-T	2004	814	3	3	0.00898203592814371	P31	T	Epithelial	-3.14480640402333	6.04423505092863
P31-T_TCTGAGAAGAGGGCTT	P31-T	5070	1283	0	0	0.0380670611439842	P31	T	T	1.62603781709178	-8.29328459476229
P31-T_TCTGAGACACAAGCCC	P31-T	5460	1858	6	6	0.0536630036630037	P31	T	Myeloid	1.67239854821666	13.8417013290048
P31-T_TCTGAGAGTAGCGTGA	P31-T	3193	1221	0	0	0.0429063576573755	P31	T	T	4.02148769387706	-7.32324045871493
P31-T_TCTGAGATCCAGGGCT	P31-T	7490	2028	7	7	0.030173564753004	P31	T	Myeloid	4.64689300546153	12.2673137786508
P31-T_TCTGGAAAGCAGCCTC	P31-T	1129	565	15	15	0.0194862710363153	P31	T	MSC	-11.8994126509716	1.04888695503477
P31-T_TCTGGAAGTATTAGCC	P31-T	9389	2174	7	7	0.0583661731813825	P31	T	Myeloid	2.90978501328929	14.4350469710946
P31-T_TCTGGAAGTCGAGATG	P31-T	2877	1023	6	6	0.0347584289190129	P31	T	Myeloid	-0.192599166541257	11.8735435607553
P31-T_TCTTCGGAGAATTGTG	P31-T	3761	1435	4	4	0.0420101036958256	P31	T	T	4.36472223290904	-6.59540861819979
P31-T_TCTTCGGCACTATCTT	P31-T	8347	2314	9	9	0.013417994489038	P31	T	MSC	-13.682816047578	0.761612057936225
P31-T_TCTTCGGCAGGATCGA	P31-T	12829	3164	9	9	0.051679787980357	P31	T	MSC	-12.0218444060375	0.920011878263984
P31-T_TCTTCGGGTATCAGTC	P31-T	3384	1468	2	2	0.0428486997635934	P31	T	T	0.00589009711249797	-3.24822276805636
P31-T_TCTTCGGGTCTAGTCA	P31-T	5961	2099	16	16	0.0298607616171783	P31	T	MSC	-14.1913981627514	4.29044181133512
P31-T_TCTTTCCAGGAATTAC	P31-T	6878	1997	13	13	0.0372201221285257	P31	T	Myeloid	2.78530190476879	11.5411508681894
P31-T_TCTTTCCTCGGACAAG	P31-T	3593	1196	0	0	0.0281102143055942	P31	T	T	0.658192913622698	-7.17168301318881
P31-T_TCTTTCCTCTCGCTTG	P31-T	5110	1775	7	7	0.0183953033268102	P31	T	Myeloid	4.40524194726451	11.8918293120981
P31-T_TGAAAGAAGTTCGCAT	P31-T	10566	2804	6	6	0.0343554798409994	P31	T	Myeloid	1.85863838681682	14.0256736877084
P31-T_TGAAAGATCCTCCTAG	P31-T	4445	1513	4	4	0.0427446569178853	P31	T	T	5.12773845681652	-7.18189495776888
P31-T_TGACAACCAGCTGTTA	P31-T	1156	584	3	3	0.0899653979238754	P31	T	Epithelial	-4.49923898687855	7.07498818660978
P31-T_TGACAACGTGTTGAGG	P31-T	9458	2570	16	16	0.0911397758511313	P31	T	MSC	-14.4939646910717	3.61611109997037
P31-T_TGACGGCAGACGCACA	P31-T	1169	510	16	16	0.0171086398631309	P31	T	MSC	-13.7896876524974	2.1141725185037
P31-T_TGACGGCAGGCCATAG	P31-T	6169	2151	16	16	0.0439293240395526	P31	T	MSC	-14.4999947737743	3.58634763981107
P31-T_TGACTAGTCGACCAGC	P31-T	3694	1130	3	3	0.0341093665403357	P31	T	Epithelial	-3.82824112883107	6.77264386440519
P31-T_TGACTTTCATTATCTC	P31-T	2174	888	1	1	0.0202391904323827	P31	T	T	1.74676118382915	-3.78763359760043
P31-T_TGACTTTTCGCCCTTA	P31-T	2639	797	3	3	0.0992800303145131	P31	T	Epithelial	-3.95411016455189	6.16313773418668
P31-T_TGAGAGGAGGACGAAA	P31-T	6617	2288	3	3	0.0460933957987003	P31	T	Epithelial	-3.79491974821583	8.81339913631681
P31-T_TGAGAGGCAAGACGTG	P31-T	2674	1332	3	3	0.00448765893792072	P31	T	Epithelial	-3.94243623724476	7.61464339519743
P31-T_TGAGCATAGATACACA	P31-T	1765	900	3	3	0.0294617563739377	P31	T	Epithelial	-4.4860582541515	8.07247191692594
P31-T_TGAGCATCATCATCCC	P31-T	1112	527	3	3	0.0701438848920863	P31	T	Epithelial	-3.67792250624196	6.74710351253751
P31-T_TGAGCATTCATGCATG	P31-T	5663	1581	0	0	0.0259579728059332	P31	T	T	0.957309465498767	-7.90229815219637
P31-T_TGAGCCGCAGGCGATA	P31-T	3470	1657	21	21	0.0331412103746398	P31	T	Glial	-14.2208428572704	-7.85724085544344
P31-T_TGAGCCGTCATGTGGT	P31-T	11242	2685	9	9	0.0398505603985056	P31	T	MSC	-12.4702429961254	1.20180714155439
P31-T_TGAGGGAAGATGGGTC	P31-T	8506	2158	6	6	0.0151657653421115	P31	T	Myeloid	2.39603708276256	14.2782629134775
P31-T_TGAGGGAAGGCCCTCA	P31-T	15555	3354	27	27	0.0411443265830922	P31	T	MSC	-11.1530680846264	1.98716157699827
P31-T_TGAGGGAAGTACTTGC	P31-T	2267	1184	3	3	0.0255844728716365	P31	T	Epithelial	-3.18592240324513	7.22496920849088
P31-T_TGAGGGAGTGGTAACG	P31-T	1522	676	1	1	0.0630749014454665	P31	T	T	2.46976302155956	-2.71859711383578
P31-T_TGAGGGATCACCGTAA	P31-T	1226	655	3	3	0.0114192495921697	P31	T	Epithelial	-3.47533156385914	6.65929347301725
P31-T_TGAGGGATCAGTCAGT	P31-T	3872	1462	6	6	0.0537190082644628	P31	T	Myeloid	1.62815783509716	13.1660459640146
P31-T_TGATTTCAGGGATCTG	P31-T	6474	1299	3	3	0.020389249304912	P31	T	Epithelial	-4.68083574286	7.07721930767301
P31-T_TGATTTCCAGCTGTAT	P31-T	5665	1891	0	0	0.0406001765225066	P31	T	T	2.38532016763195	-5.96376246188876
P31-T_TGATTTCCATTGCGGC	P31-T	10880	3112	11	11	0.0662683823529412	P31	T	Endothelial	-10.1028762053539	8.39517861629728
P31-T_TGATTTCGTTCGTTGA	P31-T	5678	1965	3	3	0.086650228953857	P31	T	Epithelial	-3.37387015333668	8.33596640850309
P31-T_TGATTTCTCAGATAAG	P31-T	12843	3102	27	27	0.0317682784396169	P31	T	MSC	-11.1491885375072	1.96849101806882
P31-T_TGATTTCTCTGAAAGA	P31-T	5417	1715	6	6	0.0671958648698542	P31	T	Myeloid	-0.0679557215263036	13.0231035354257
P31-T_TGCACCTAGCCCGAAA	P31-T	2746	1079	3	3	0.00182083029861617	P31	T	Epithelial	-4.56682826986806	7.40243369365934
P31-T_TGCACCTCAGCCAATT	P31-T	1377	785	6	6	0.037037037037037	P31	T	Myeloid	1.77722046861156	13.2825630309701
P31-T_TGCACCTGTACATCCA	P31-T	1576	349	7	7	0.00761421319796954	P31	T	Myeloid	4.92410038003429	14.0215757491708
P31-T_TGCACCTGTCATTAGC	P31-T	1389	615	9	9	0.0554355651547876	P31	T	MSC	-12.4596114348461	-0.133765369403329
P31-T_TGCACCTGTGCCTGCA	P31-T	13028	2931	9	9	0.0475898065704636	P31	T	MSC	-13.1815924834301	1.00322747255567
P31-T_TGCACCTTCGTTTGCC	P31-T	13095	3220	16	16	0.0245895379915998	P31	T	MSC	-12.83970500937	4.07649689937833
P31-T_TGCCAAAAGGGTCTCC	P31-T	4371	1729	6	6	0.0414092884923358	P31	T	Myeloid	1.19464359769329	13.0964067580819
P31-T_TGCCAAAAGGGTGTGT	P31-T	11313	2817	6	6	0.0389817024661893	P31	T	Myeloid	1.10543767699703	13.7899091842294
P31-T_TGCCAAAGTTCGTGAT	P31-T	2991	1405	9	9	0.00167168171180207	P31	T	MSC	-12.0958380888988	1.42527335907224
P31-T_TGCCCATTCCTTTACA	P31-T	1667	1271	3	3	0.0125974805038992	P31	T	Epithelial	-3.03186561575429	7.60947495723966
P31-T_TGCCCTACATCCGGGT	P31-T	5093	1616	6	6	0.0473198507755743	P31	T	Myeloid	0.373185630531153	12.070808232081
P31-T_TGCCCTACATGCAATC	P31-T	6505	2389	11	11	0.0926979246733282	P31	T	Endothelial	-10.8161473464061	7.07544738079313
P31-T_TGCCCTATCAACACTG	P31-T	4507	1577	4	4	0.0317284224539605	P31	T	T	6.80727622994884	-6.41287678455111
P31-T_TGCGCAGAGTAGGTGC	P31-T	8831	2488	3	3	0.0594496659494961	P31	T	Epithelial	-3.47176792135731	8.49269372249845
P31-T_TGCGCAGCACCAGTTA	P31-T	3624	1135	1	1	0.0336644591611479	P31	T	T	1.25226507672771	-5.59566849445101
P31-T_TGCGCAGGTCGCTTTC	P31-T	6095	2169	4	4	0.0296964725184578	P31	T	T	7.23459384927257	-5.86625498508212
P31-T_TGCGCAGTCGGTCCGA	P31-T	5632	2083	3	3	0.091796875	P31	T	Epithelial	-3.69294526091115	9.17428952480558
P31-T_TGCGGGTAGATGTAAC	P31-T	3662	1423	1	1	0.0273074822501365	P31	T	T	1.30695591458782	-3.7529785034537
P31-T_TGCGGGTAGTGCGTGA	P31-T	9939	2361	6	6	0.0154945165509609	P31	T	Myeloid	2.28318045625194	14.4121645095468
P31-T_TGCGGGTGTATAGTAG	P31-T	2981	1200	6	6	0.0506541429050654	P31	T	Myeloid	1.48333845624431	12.8453567626596
P31-T_TGCGGGTTCACTCTTA	P31-T	3678	1199	0	0	0.0356171832517673	P31	T	T	1.69810400495037	-6.95294111942049
P31-T_TGCGTGGCATGCATGT	P31-T	6974	2511	21	21	0.0325494694579868	P31	T	Glial	-14.1632714461376	-7.83565157626864
P31-T_TGCGTGGGTCGCCATG	P31-T	5190	1884	9	9	0.053757225433526	P31	T	MSC	-12.439239044099	1.55477470184568
P31-T_TGCGTGGTCGGTTAAC	P31-T	1417	773	3	3	0.0289343683839097	P31	T	Epithelial	-3.1421497057964	7.78035622860197
P31-T_TGCTACCAGCCAGTAG	P31-T	1989	787	14	14	0.0331825037707391	P31	T	Plasmablast	-0.40118529310719	4.69334727550748
P31-T_TGCTGCTAGTGGTCCC	P31-T	5052	1860	4	4	0.0570071258907363	P31	T	T	7.44252632150157	-5.78248900150057
P31-T_TGCTGCTCATGCATGT	P31-T	12947	3160	7	7	0.0403954584073531	P31	T	Myeloid	2.79117916116222	14.183375180018
P31-T_TGCTGCTGTAAGGATT	P31-T	2501	1086	7	7	0.0187924830067973	P31	T	Myeloid	4.41583202371105	11.9161861541391
P31-T_TGCTGCTGTGAAGGCT	P31-T	3045	1247	3	3	0.0364532019704433	P31	T	Epithelial	-3.29951717367665	8.52879601742033
P31-T_TGGACGCAGGCTAGCA	P31-T	3387	1270	13	13	0.0552111012695601	P31	T	Myeloid	2.00151405820354	11.4290245177865
P31-T_TGGACGCAGTTGAGAT	P31-T	5064	1861	6	6	0.0580568720379147	P31	T	Myeloid	1.75484190473064	13.4074056747079
P31-T_TGGACGCGTGACGGTA	P31-T	13707	2045	3	3	0.0403443496023929	P31	T	Epithelial	-4.13412620535389	7.06640416408781
P31-T_TGGACGCGTTACCAGT	P31-T	1703	433	3	3	0.0416911332941867	P31	T	Epithelial	-4.70742227545277	7.14377909923795
P31-T_TGGACGCTCCAAATGC	P31-T	6189	1981	6	6	0.0328001292615931	P31	T	Myeloid	1.76628742703899	12.310418904078
P31-T_TGGACGCTCTAAGCCA	P31-T	6709	2165	6	6	0.045908481144731	P31	T	Myeloid	-0.497087259202161	12.4901168944955
P31-T_TGGACGCTCTTTACGT	P31-T	1138	533	2	2	0.0966608084358524	P31	T	T	-1.60091580858723	-2.71160501216647
P31-T_TGGCCAGGTCGAGATG	P31-T	2355	1236	9	9	0.0670912951167728	P31	T	MSC	-12.2314648818065	1.28033477092985
P31-T_TGGCCAGGTGCAGTAG	P31-T	12933	3067	6	6	0.04956313307044	P31	T	Myeloid	2.76859925279125	14.020253002894
P31-T_TGGCGCAAGGTCGGAT	P31-T	12053	2551	9	9	0.0383307060482867	P31	T	MSC	-13.3274951170971	1.07790923143629
P31-T_TGGCGCACATTCACTT	P31-T	2901	1122	1	1	0.0392967942088935	P31	T	T	0.729055028052172	-1.69599050258395
P31-T_TGGCGCATCAACACCA	P31-T	3368	1002	0	0	0.0347387173396675	P31	T	T	1.06682525166973	-7.12683266376254
P31-T_TGGCGCATCACTTATC	P31-T	8857	2513	6	6	0.0414361521960032	P31	T	Myeloid	1.52798746118053	14.075914204371
P31-T_TGGCTGGGTTACGGAG	P31-T	1351	540	3	3	0.0984455958549223	P31	T	Epithelial	-3.74802638998524	6.06281930233243
P31-T_TGGCTGGTCGGCGCTA	P31-T	8331	2509	6	6	0.0859440643380146	P31	T	Myeloid	0.921921711058459	13.4621666076303
P31-T_TGGGAAGAGACGCAAC	P31-T	2621	898	1	1	0.038534910339565	P31	T	T	2.41351578721508	-2.49900454257723
P31-T_TGGGAAGAGTTACGGG	P31-T	4557	1671	4	4	0.0550800965547509	P31	T	T	6.56213758477672	-5.94994038318392
P31-T_TGGGAAGGTCCAAGTT	P31-T	11251	2987	3	3	0.0399964447604657	P31	T	Epithelial	-3.08955075254933	7.33610135341886
P31-T_TGGGAAGGTCCAGTAT	P31-T	2639	857	1	1	0.0416824554755589	P31	T	T	2.27800915727123	-3.31588309978243
P31-T_TGGGAAGTCACTTCAT	P31-T	5746	1878	6	6	0.0440306300034807	P31	T	Myeloid	0.988123934359393	12.9257801177621
P31-T_TGGGAAGTCGCCATAA	P31-T	1414	663	20	20	0.00353606789250354	P31	T	MSC	-14.6955981444408	-0.00375977133509142
P31-T_TGGGCGTCACGGCCAT	P31-T	10597	3121	3	3	0.0128338208927055	P31	T	Epithelial	-3.58553149214283	9.07986336971525
P31-T_TGGGCGTGTAGCAAAT	P31-T	7826	2135	6	6	0.0603117812420138	P31	T	Myeloid	-0.178399581818738	12.3255394103647
P31-T_TGGTTAGGTCTACCTC	P31-T	3437	1162	0	0	0.0424789060226942	P31	T	T	0.736022572607836	-7.33990114902255
P31-T_TGGTTAGGTTCTGAAC	P31-T	3228	1436	21	21	0.0579306071871128	P31	T	Glial	-14.4261908721019	-7.60815209125277
P31-T_TGGTTCCCACACGCTG	P31-T	3724	220	0	0	0.00214822771213749	P31	T	T	0.98983762750133	-7.01432818149325
P31-T_TGGTTCCGTCTGCAAT	P31-T	4688	1475	2	2	0.0347696245733788	P31	T	T	-1.00380589476124	-0.819204509007897
P31-T_TGTATTCGTAGAAGGA	P31-T	2721	1201	16	16	0.0470415288496876	P31	T	MSC	-14.4207902144481	3.74740535045866
P31-T_TGTCCCACAAGTAGTA	P31-T	1119	588	3	3	0.00357462019660411	P31	T	Epithelial	-3.87208559027211	6.09734374309782
P31-T_TGTCCCACATAGAAAC	P31-T	7954	2457	16	16	0.0431229570027659	P31	T	MSC	-14.0492453764965	4.27855998302701
P31-T_TGTCCCAGTGGTACAG	P31-T	1827	616	3	3	0.0810071154898741	P31	T	Epithelial	-4.26087953558461	7.58399850155118
P31-T_TGTCCCATCCGTCATC	P31-T	12850	3197	3	3	0.0888715953307393	P31	T	Epithelial	-4.29997732153431	8.15277224804166
P31-T_TGTCCCATCCTACAGA	P31-T	1145	516	11	11	0.00436681222707424	P31	T	Endothelial	-8.98667003622548	6.92674285198453
P31-T_TGTGGTATCAAACCAC	P31-T	4331	1594	1	1	0.0214731009004849	P31	T	T	0.195085979641518	-2.0703236458182
P31-T_TGTGTTTAGCGTAGTG	P31-T	13742	3452	9	9	0.0243050502110319	P31	T	MSC	-12.2589745711376	1.21655195976499
P31-T_TGTGTTTGTATCTGCA	P31-T	4195	1182	3	3	0.00214541120381406	P31	T	Epithelial	-4.28997947683827	8.49821931148771
P31-T_TGTGTTTGTTGGTTTG	P31-T	8194	2267	13	13	0.0385648035147669	P31	T	Myeloid	2.91001723298534	11.6185806396127
P31-T_TGTTCCGCAGACAGGT	P31-T	2234	1143	3	3	0.00492390331244405	P31	T	Epithelial	-2.75176860800282	7.01763421322111
P31-T_TGTTCCGTCCGTAGGC	P31-T	1719	770	6	6	0.0389761489237929	P31	T	Myeloid	0.120447726563654	12.9577835204721
P31-T_TTAACTCAGTGGAGAA	P31-T	3958	1370	1	1	0.0429509853461344	P31	T	T	1.37498937139019	-5.32659786914584
P31-T_TTAACTCCACGGACAA	P31-T	3578	1144	16	16	0.0905533817775293	P31	T	MSC	-13.1643433760692	3.78056436802152
P31-T_TTAACTCGTAGCGCTC	P31-T	7509	2601	11	11	0.0455453455852976	P31	T	Endothelial	-10.2383704375316	7.67578297878507
P31-T_TTAGGACCAGTCAGCC	P31-T	14486	3426	6	6	0.0349302775093193	P31	T	Myeloid	1.43385026940807	13.8203752639413
P31-T_TTAGGACGTCCGAACC	P31-T	2574	1004	1	1	0.047008547008547	P31	T	T	2.46696947106822	-2.04634207462069
P31-T_TTAGGACTCAGAAATG	P31-T	1693	636	2	2	0.0537507383343178	P31	T	T	-1.33265425673024	-3.25131338809725
P31-T_TTAGGCAAGTGGGCTA	P31-T	1080	380	15	15	0.0972222222222222	P31	T	MSC	-12.1048226546337	0.752938688051734
P31-T_TTAGGCAGTGCGCTTG	P31-T	3400	813	18	18	0.0273529411764706	P31	T	Mast	5.21782873162731	6.79946261669401
P31-T_TTAGGCATCAAGATCC	P31-T	9431	2637	11	11	0.0666949422118545	P31	T	Endothelial	-9.46734477987782	8.84978944088224
P31-T_TTAGTTCAGATGAGAG	P31-T	14953	3203	13	13	0.0238079315187588	P31	T	Myeloid	3.20946882256969	11.7162674071908
P31-T_TTAGTTCCACGTGAGA	P31-T	8675	2527	12	12	0.0553314121037464	P31	T	T	3.54117177018627	-5.04770773624178
P31-T_TTAGTTCGTGCTGTAT	P31-T	2921	1058	2	2	0.047244094488189	P31	T	T	-2.62352015486256	-2.83234304164645
P31-T_TTATGCTCAAGGTTCT	P31-T	3139	1268	4	4	0.0417330359987257	P31	T	T	6.82990882882579	-6.54507034991976
P31-T_TTATGCTCACAGGTTT	P31-T	4338	1469	7	7	0.0451821115721531	P31	T	Myeloid	4.32153938302501	12.9680088164926
P31-T_TTCCCAGTCCCACTTG	P31-T	5034	1889	7	7	0.0572109654350417	P31	T	Myeloid	2.20697114953502	12.6360080840707
P31-T_TTCCCAGTCGGACAAG	P31-T	2078	769	18	18	0.0476419634263715	P31	T	Mast	5.00361631402477	6.57992297436002
P31-T_TTCGAAGGTCCAAGTT	P31-T	3972	1601	3	3	0.0304632426988922	P31	T	Epithelial	-2.17105557432667	6.85579806591276
P31-T_TTCGAAGTCTGTACGA	P31-T	4878	1833	0	0	0.031570315703157	P31	T	T	2.81737421044811	-5.34139603351351
P31-T_TTCGGTCGTTACGTCA	P31-T	1966	880	1	1	0.0305188199389624	P31	T	T	1.06626312026485	-2.10960239146945
P31-T_TTCTACAGTTAGGGTG	P31-T	4304	1254	7	7	0.0327602230483271	P31	T	Myeloid	4.4924573708485	13.1383617522836
P31-T_TTCTACATCACATAGC	P31-T	2258	924	4	4	0.0766164747564216	P31	T	T	7.01169679650768	-6.3045765755057
P31-T_TTCTACATCCTCGCAT	P31-T	3403	1528	16	16	0.0364384366735234	P31	T	MSC	-12.4677033614208	3.43970066334013
P31-T_TTCTACATCCTGCCAT	P31-T	6559	2614	11	11	0.0501600853788687	P31	T	Endothelial	-9.88223888388173	6.7555401923776
P31-T_TTCTCCTCATTGCGGC	P31-T	10797	2998	3	3	0.0927109382235806	P31	T	Epithelial	-3.96905900946156	8.33790618206266
P31-T_TTGAACGGTCGACTGC	P31-T	3238	816	3	3	0.0623841877702285	P31	T	Epithelial	-3.18829347601429	6.32816725994352
P31-T_TTGAACGTCTTACCGC	P31-T	4536	1687	1	1	0.0251322751322751	P31	T	T	-0.0337189774800924	-1.11572247718569
P31-T_TTGACTTCACGCATCG	P31-T	1091	576	11	11	0.00458295142071494	P31	T	Endothelial	-9.04449035635487	6.24696427608732
P31-T_TTGACTTTCCCTCTTT	P31-T	3479	1242	0	0	0.0465651049152055	P31	T	T	2.89966056832775	-6.65990084384676
P31-T_TTGCGTCAGCGACGTA	P31-T	3382	1247	6	6	0.0351862803075104	P31	T	Myeloid	0.710337560267291	13.4658105971933
P31-T_TTGCGTCCAGAGCCAA	P31-T	1776	631	9	9	0.0439189189189189	P31	T	MSC	-10.7847094725658	0.588594019663367
P31-T_TTGCGTCTCTACCTGC	P31-T	1278	329	7	7	0.0328638497652582	P31	T	Myeloid	4.97608182916149	13.996098339808
P31-T_TTGCGTCTCTCGGACG	P31-T	9492	2797	11	11	0.0324483775811209	P31	T	Endothelial	-9.69755889883534	7.06814509655241
P31-T_TTGCGTCTCTTGTTTG	P31-T	1640	854	3	3	0.0378048780487805	P31	T	Epithelial	-2.72056390753285	6.39395028377775
P31-T_TTGGAACTCAGAGCTT	P31-T	7880	2394	7	7	0.0265228426395939	P31	T	Myeloid	2.66883132943614	12.540345013392
P31-T_TTGGCAACAACTGGCC	P31-T	4582	1650	12	12	0.0344827586206897	P31	T	T	3.67327402123912	-5.22744768832919
P31-T_TTGGCAACACAAGTAA	P31-T	4151	1489	4	4	0.0233678631655023	P31	T	T	4.58300636300548	-6.42285364841219
P31-T_TTGGCAAGTGTCGCTG	P31-T	7155	1843	6	6	0.0382948986722572	P31	T	Myeloid	1.70804009923442	14.1015394332528
P31-T_TTGTAGGAGAGTAATC	P31-T	3020	873	3	3	0.0533112582781457	P31	T	Epithelial	-3.03022100439564	5.81555587078336
P31-T_TTGTAGGAGCGTCTAT	P31-T	14596	3552	3	3	0.0844066867634968	P31	T	Epithelial	-4.31742050161854	8.85783082271818
P31-T_TTGTAGGCAATCCGAT	P31-T	7286	2070	13	13	0.037880867416964	P31	T	Myeloid	1.93588243016704	11.0431936385751
P31-T_TTTACTGCAAGGTTCT	P31-T	2944	1192	2	2	0.0570652173913043	P31	T	T	-0.266660411267438	-1.46809321616885
P31-T_TTTATGCAGTGTTTGC	P31-T	1008	430	9	9	0.0783730158730159	P31	T	MSC	-10.9431948851635	0.577697083604369
P31-T_TTTATGCGTTTAAGCC	P31-T	8838	2143	6	6	0.0475220638153428	P31	T	Myeloid	2.37104914674266	13.9924982192636
P31-T_TTTATGCTCCCATTTA	P31-T	4551	1613	1	1	0.020215337288508	P31	T	T	-0.244423557429471	-1.65741175388094
P31-T_TTTCCTCAGAGAGCTC	P31-T	2270	677	3	3	0.0431718061674009	P31	T	Epithelial	-4.5899949263622	6.69962483669523
P31-T_TTTCCTCCATCAGTCA	P31-T	1268	330	3	3	0.0307570977917981	P31	T	Epithelial	-4.35257913580433	5.76508647228483
P31-T_TTTCCTCGTGTGGTTT	P31-T	1887	868	15	15	0.0317965023847377	P31	T	MSC	-12.8874888609935	1.36653155113462
P31-T_TTTCCTCTCAGTGCAT	P31-T	2775	1127	3	3	0.0266666666666667	P31	T	Epithelial	-2.00735117903248	7.01929169918302
P31-T_TTTGCGCGTGTGGTTT	P31-T	5034	1552	3	3	0.0903853794199444	P31	T	Epithelial	-2.40888549795643	7.01362639690641
P31-T_TTTGTCAAGATGCGAC	P31-T	15630	3374	9	9	0.0374920025591811	P31	T	MSC	-12.0490966033031	1.27927315260175
P31-T_TTTGTCAAGTTGTCGT	P31-T	8735	2748	6	6	0.0427017744705209	P31	T	Myeloid	1.48696575650676	13.4089496734262
P31-T_TTTGTCACACGAAACG	P31-T	1127	519	7	7	0.0186335403726708	P31	T	Myeloid	4.58094404229625	11.8951089980722
P31-T_TTTGTCAGTACTCAAC	P31-T	3456	1373	6	6	0.0445601851851852	P31	T	Myeloid	1.89965389260753	13.9739606979013
P31-B_AAACCTGCATCTGGTA	P31-B	3645	1186	18	18	0.0233196159122085	P31	B	Mast	4.82775304803356	6.96228581691984
P31-B_AAACGGGAGATAGGAG	P31-B	1397	545	20	20	0.0565497494631353	P31	B	MSC	-14.5810380171825	-0.0261703429102562
P31-B_AAACGGGGTAACGACG	P31-B	6984	2388	3	3	0.0316437571592211	P31	B	Epithelial	-3.39874269476429	7.15139848018888
P31-B_AAACGGGGTCCGAATT	P31-B	6644	1863	3	3	0.0279951836243227	P31	B	Epithelial	-3.52678849211232	6.82238847042326
P31-B_AAACGGGGTTCAACCA	P31-B	12183	2872	3	3	0.0742017565460067	P31	B	Epithelial	-4.3111634444286	8.281302750361
P31-B_AAACGGGTCACAGGCC	P31-B	7230	1616	3	3	0.0154910096818811	P31	B	Epithelial	-3.31521608343617	6.4512656333566
P31-B_AAAGATGAGTTCGATC	P31-B	2110	911	7	7	0.0421800947867299	P31	B	Myeloid	5.29880521783336	12.6872757079721
P31-B_AAAGATGGTACTTCTT	P31-B	5827	1928	4	4	0.0372404324695384	P31	B	T	7.22698400506481	-6.18623179172274
P31-B_AAAGATGGTTCTGTTT	P31-B	1581	645	3	3	0.0303605313092979	P31	B	Epithelial	-4.42859174719349	5.94205933834318
P31-B_AAAGATGTCACTTACT	P31-B	3130	1093	0	0	0.0293929712460064	P31	B	T	1.65707908162578	-7.94696730350253
P31-B_AAAGCAAGTTACCAGT	P31-B	2824	1162	1	1	0.023371104815864	P31	B	T	1.2042219448994	-0.403805315244164
P31-B_AAAGTAGAGACTAGAT	P31-B	3924	981	3	3	0.0522426095820591	P31	B	Epithelial	-4.4162774275829	7.46740466381315
P31-B_AAAGTAGGTCTCACCT	P31-B	11139	1886	3	3	0.0910315109076219	P31	B	Epithelial	-4.5342440794994	7.72100096966032
P31-B_AAATGCCAGACTAAGT	P31-B	4605	1660	16	16	0.0201954397394137	P31	B	MSC	-14.2410969924022	4.16947108532194
P31-B_AAATGCCAGCGCTCCA	P31-B	5370	1748	6	6	0.0545623836126629	P31	B	Myeloid	-0.0230326544334081	12.3852689864755
P31-B_AAATGCCCAATCTACG	P31-B	1026	622	11	11	0.0964912280701754	P31	B	Endothelial	-10.4907632063915	7.02881604458097
P31-B_AAATGCCTCGCCAGCA	P31-B	3114	1225	3	3	0.00481695568400771	P31	B	Epithelial	-4.5582075308849	6.5052493217111
P31-B_AACACGTCAACTGGCC	P31-B	1805	759	1	1	0.053185595567867	P31	B	T	2.29459808358654	-2.80308073734042
P31-B_AACACGTCAGGTTTCA	P31-B	3835	1554	1	1	0.0198174706649283	P31	B	T	3.37382481584056	-4.3142988083243
P31-B_AACACGTGTTGCCTCT	P31-B	1229	486	3	3	0.0414971521562246	P31	B	Epithelial	-3.73666073790089	5.8747447135568
P31-B_AACACGTTCTGTCAAG	P31-B	9150	2777	11	11	0.093879781420765	P31	B	Endothelial	-10.8339266966869	7.05113154674772
P31-B_AACACGTTCTTTAGTC	P31-B	1954	893	2	2	0.0266120777891505	P31	B	T	0.0975679118345591	-1.67528384898898
P31-B_AACCATGAGGACTGGT	P31-B	13002	3024	6	6	0.0302261190586064	P31	B	Myeloid	1.10512767323955	13.7548292281747
P31-B_AACCATGCACCGGAAA	P31-B	5063	2046	3	3	0.0562907367173612	P31	B	Epithelial	-4.21061136236683	8.86808854366544
P31-B_AACCATGGTAGAAAGG	P31-B	1136	531	6	6	0.0105633802816901	P31	B	Myeloid	0.823897700400195	14.3305032851816
P31-B_AACCATGGTAGCTGCC	P31-B	2065	889	7	7	0.0401937046004843	P31	B	Myeloid	4.9681539345692	12.0797784927011
P31-B_AACCATGGTCAATACC	P31-B	13136	3418	11	11	0.0306790499390987	P31	B	Endothelial	-10.0803141783764	8.14445239330534
P31-B_AACCATGGTCAGCTAT	P31-B	8337	1572	3	3	0.0389828475470793	P31	B	Epithelial	-4.72518732061879	7.32150822902921
P31-B_AACCATGGTTTAAGCC	P31-B	3478	1396	4	4	0.0445658424381829	P31	B	T	7.2616543580006	-5.96313303683993
P31-B_AACCATGTCTTTACGT	P31-B	2337	972	6	6	0.0342319212665811	P31	B	Myeloid	1.74321470746501	12.4134271743417
P31-B_AACCGCGAGCAGACTG	P31-B	3076	1526	11	11	0.035110533159948	P31	B	Endothelial	-9.78013469687001	6.71431475902799
P31-B_AACGTTGAGAGATGAG	P31-B	5694	2170	21	21	0.0504039339655778	P31	B	Glial	-14.2914385985424	-7.7438814041495
P31-B_AACTCAGAGTGGGTTG	P31-B	4356	1466	0	0	0.0185950413223141	P31	B	T	1.5787519026707	-8.00250738834139
P31-B_AACTCCCCAACGATGG	P31-B	12015	1563	19	19	0.0183104452767374	P31	B	Plasma	-8.55216552725331	-9.16862696384188
P31-B_AACTCCCCAGGACGTA	P31-B	4959	1666	7	7	0.0260133091349062	P31	B	Myeloid	3.02046130189403	14.2221449020028
P31-B_AACTCCCGTCCTCCAT	P31-B	1380	664	3	3	0.0101449275362319	P31	B	Epithelial	-4.40309478750722	7.09401780391935
P31-B_AACTCCCGTTCCTCCA	P31-B	2232	1177	11	11	0.0443548387096774	P31	B	Endothelial	-10.1862921904613	7.43572837139371
P31-B_AACTCTTCAGCTCCGA	P31-B	1207	621	3	3	0.0356255178127589	P31	B	Epithelial	-4.14060356131093	7.13526183391813
P31-B_AACTCTTTCTGCTTGC	P31-B	5854	1825	4	4	0.0204988042364195	P31	B	T	5.93585823068126	-6.34022158359286
P31-B_AACTGGTAGATGTGTA	P31-B	4458	1768	6	6	0.0370121130551817	P31	B	Myeloid	1.44860933312877	13.3687961700082
P31-B_AACTGGTCATGCCACG	P31-B	4323	1636	4	4	0.0414064307194078	P31	B	T	7.61331747064098	-5.40115183566805
P31-B_AACTTTCGTTTGCATG	P31-B	11785	3079	9	9	0.0583792957148918	P31	B	MSC	-12.5211529921581	1.3165736200929
P31-B_AACTTTCTCCCTCTTT	P31-B	7783	2475	6	6	0.0589746884234871	P31	B	Myeloid	-0.347242791562238	12.286568463099
P31-B_AACTTTCTCGAATGGG	P31-B	12727	3017	3	3	0.0711086666142846	P31	B	Epithelial	-2.14823653212086	7.19099980617765
P31-B_AAGACCTAGCAATATG	P31-B	4386	1805	2	2	0.0216598267213862	P31	B	T	0.00598270782931773	-0.352362215268578
P31-B_AAGACCTGTATGAAAC	P31-B	4138	1287	7	7	0.0432576123731271	P31	B	Myeloid	4.12152455338939	13.409298718226
P31-B_AAGCCGCAGAGCTGGT	P31-B	5733	1870	12	12	0.0306994592708878	P31	B	T	3.05257056245311	-4.37732857440707
P31-B_AAGCCGCAGCTTTGGT	P31-B	1982	647	3	3	0.0560040363269425	P31	B	Epithelial	-3.32232381811635	6.06539660717252
P31-B_AAGCCGCGTGAAATCA	P31-B	1056	571	3	3	0.0189393939393939	P31	B	Epithelial	-2.25353242865101	6.04039031292203
P31-B_AAGGAGCCATCCTAGA	P31-B	7151	1723	3	3	0.0671234792336736	P31	B	Epithelial	-2.75694419851796	6.1385763290048
P31-B_AAGGAGCGTCATCCCT	P31-B	4694	1580	7	7	0.0396250532594802	P31	B	Myeloid	3.20694683083995	13.2568891646982
P31-B_AAGGAGCTCAACGGCC	P31-B	1143	636	21	21	0.0306211723534558	P31	B	Glial	-14.1163096617748	-7.9050552246451
P31-B_AAGGAGCTCCAAACAC	P31-B	2742	1080	2	2	0.0280816921954778	P31	B	T	-3.00586368551747	-1.24188297961947
P31-B_AAGGCAGCAGATCTGT	P31-B	3475	1400	2	2	0.0227338129496403	P31	B	T	-0.479831356911817	-1.0121155378699
P31-B_AAGGCAGGTTCGTCTC	P31-B	5677	1924	16	16	0.0304738418178615	P31	B	MSC	-13.0068097304393	4.16030246044401
P31-B_AAGGTTCAGCTCCTCT	P31-B	2164	903	1	1	0.0961182994454713	P31	B	T	1.51359818467601	-2.87124079440829
P31-B_AAGGTTCAGTGACTCT	P31-B	3407	1345	0	0	0.0214264749046082	P31	B	T	3.21766946801647	-6.5476505157828
P31-B_AAGTCTGAGATCCCGC	P31-B	2745	1153	1	1	0.029143897996357	P31	B	T	2.27172706613048	-1.73573368762728
P31-B_AAGTCTGAGTAGCGGT	P31-B	11774	2563	3	3	0.0807711907593002	P31	B	Epithelial	-4.06148674002186	8.90313226009611
P31-B_AAGTCTGCACTGTGTA	P31-B	10241	2357	3	3	0.0907137974807148	P31	B	Epithelial	-2.88241245260731	7.62947493816618
P31-B_AATCCAGAGCGTGAAC	P31-B	10115	2310	7	7	0.0462679189322788	P31	B	Myeloid	3.15235207566722	14.452020466578
P31-B_AATCCAGTCCGCGCAA	P31-B	8455	2349	6	6	0.0657599053814311	P31	B	Myeloid	-0.290554691462674	12.2515562179208
P31-B_AATCGGTAGGAGCGTT	P31-B	2400	851	15	15	0.025	P31	B	MSC	-12.4707837294628	1.12942141319517
P31-B_ACACCAAAGCAGGTCA	P31-B	9406	2553	11	11	0.0430576227939613	P31	B	Endothelial	-9.14417507162587	8.57245618129972
P31-B_ACACCAAAGCTAGTGG	P31-B	3398	1335	1	1	0.0364920541494997	P31	B	T	0.526736896128497	-1.60418623660799
P31-B_ACACCAAGTTGAGTTC	P31-B	7805	2402	4	4	0.0130685458039718	P31	B	T	5.58026741036876	-6.23060482715365
P31-B_ACACCAATCGCCAGCA	P31-B	6753	2405	11	11	0.0476825114763809	P31	B	Endothelial	-8.81061031332509	7.00811988140348
P31-B_ACACCCTAGAGGTTGC	P31-B	1871	872	6	6	0.0320684126135756	P31	B	Myeloid	1.48755882272228	13.9316375854135
P31-B_ACACCCTAGTACCGGA	P31-B	7806	2396	16	16	0.0449654112221368	P31	B	MSC	-14.3794560622265	4.20805865551237
P31-B_ACACCCTCATCTACGA	P31-B	4151	1447	13	13	0.0289086966995905	P31	B	Myeloid	5.70435474404796	-6.26440590595004
P31-B_ACACCGGAGATCACGG	P31-B	1366	718	3	3	0.0424597364568082	P31	B	Epithelial	-2.11851360312001	6.02814561153654
P31-B_ACACCGGAGCTAGTTC	P31-B	6805	1868	6	6	0.0877296105804555	P31	B	Myeloid	0.284998919458232	13.9695594909311
P31-B_ACACCGGAGGTGTTAA	P31-B	3724	1277	2	2	0.0698174006444683	P31	B	T	-2.93649293890492	-1.18210762714144
P31-B_ACACCGGGTAAGGGAA	P31-B	1003	669	11	11	0.036889332003988	P31	B	Endothelial	-10.0629744719555	6.90511781002286
P31-B_ACACTGAAGAGCAATT	P31-B	3543	1595	3	3	0.00931414055884843	P31	B	Epithelial	-3.70031954756276	6.85973864818815
P31-B_ACACTGAAGATATGCA	P31-B	7336	2209	7	7	0.0444383860414395	P31	B	Myeloid	2.83336446771129	12.6905840041757
P31-B_ACAGCCGCACGGTAGA	P31-B	1550	930	3	3	0.0645161290322581	P31	B	Epithelial	-3.33116652479664	8.20192366863493
P31-B_ACAGCCGGTACAAGTA	P31-B	3016	1060	2	2	0.0417771883289125	P31	B	T	-2.81484200468556	-1.85764139865633
P31-B_ACAGCTACAGCGAACA	P31-B	6089	1932	1	1	0.0220068976843488	P31	B	T	2.61021206864818	-4.03228920673129
P31-B_ACATACGAGAGTAAGG	P31-B	3174	962	0	0	0.0340264650283554	P31	B	T	1.04048470744594	-8.2815839645743
P31-B_ACATACGGTACTCTCC	P31-B	9096	2528	3	3	0.0269349164467898	P31	B	Epithelial	-4.58093406668202	7.23987561489347
P31-B_ACATCAGTCTCCGGTT	P31-B	3347	1407	4	4	0.0325664774424858	P31	B	T	6.65117691049083	-6.24200075839755
P31-B_ACATGGTCACCGCTAG	P31-B	3239	1145	0	0	0.0330348873108984	P31	B	T	1.18102489003643	-7.5233470795035
P31-B_ACCAGTAAGATACACA	P31-B	7467	2370	13	13	0.0354894870764698	P31	B	Myeloid	1.93157551774486	11.4148119094491
P31-B_ACCAGTAAGGTAAACT	P31-B	5256	1984	11	11	0.0540334855403349	P31	B	Endothelial	-9.46515132895009	8.72990208889249
P31-B_ACCAGTAAGTCCATAC	P31-B	2863	1108	0	0	0.0254977296542089	P31	B	T	0.763104777426562	-7.89437311862704
P31-B_ACCAGTACAGATCTGT	P31-B	4238	1647	6	6	0.0403492213308164	P31	B	Myeloid	-0.340550829081693	11.9002397658944
P31-B_ACCAGTATCGCTGATA	P31-B	1963	1012	3	3	0.0290371879775853	P31	B	Epithelial	-2.24413277616993	6.31131774212125
P31-B_ACCCACTAGGCTCTTA	P31-B	2255	1058	6	6	0.0891352549889135	P31	B	Myeloid	-0.406059224515119	12.4413183333993
P31-B_ACCCACTCAGTAAGCG	P31-B	4573	1565	7	7	0.0411108681390772	P31	B	Myeloid	3.55251620301708	12.2567365768075
P31-B_ACCCACTGTACGCACC	P31-B	5036	1613	12	12	0.0359412231930103	P31	B	T	3.930088501067	-4.64838522647616
P31-B_ACCCACTGTTCACCTC	P31-B	4624	1446	1	1	0.0198961937716263	P31	B	T	0.897342305273852	-2.4224018452048
P31-B_ACCCACTTCACAGGCC	P31-B	3144	1326	2	2	0.0267175572519084	P31	B	T	-2.90727474203602	-0.723982989537682
P31-B_ACCCACTTCGTAGGAG	P31-B	4432	1443	7	7	0.0309115523465704	P31	B	Myeloid	4.75154731759532	12.3041332366586
P31-B_ACCCACTTCGTTGACA	P31-B	4322	1225	7	7	0.047200370198982	P31	B	Myeloid	4.75694320687755	13.8493536117196
P31-B_ACCGTAAAGTGGTCCC	P31-B	1759	574	3	3	0.0221716884593519	P31	B	Epithelial	-4.66295339575306	6.41030770565275
P31-B_ACCGTAATCCAGAAGG	P31-B	4364	1309	0	0	0.0236021998166819	P31	B	T	1.72536359319194	-7.76112765048739
P31-B_ACCGTAATCCTTGGTC	P31-B	5241	1607	7	7	0.0456019843541309	P31	B	Myeloid	4.29756496438487	11.9592702987314
P31-B_ACCGTAATCTACTTAC	P31-B	7651	2028	7	7	0.0358123121160633	P31	B	Myeloid	4.87887285241588	12.2155407073617
P31-B_ACCTTTAAGTGTGAAT	P31-B	2431	950	3	3	0.0106951871657754	P31	B	Epithelial	-4.05115749350087	7.45955258632902
P31-B_ACCTTTACACTTCGAA	P31-B	1486	668	1	1	0.0168236877523553	P31	B	T	1.80326519498332	-4.32300680850741
P31-B_ACCTTTAGTCACACGC	P31-B	6337	1781	0	0	0.0280890011046236	P31	B	T	3.35250757226451	-7.20559185718295
P31-B_ACCTTTAGTCGTTGTA	P31-B	2895	1122	4	4	0.0338514680483592	P31	B	T	6.21310852059825	-6.71184509967562
P31-B_ACCTTTATCTACCTGC	P31-B	5350	1872	7	7	0.0272897196261682	P31	B	Myeloid	4.72502563485607	12.0098388793588
P31-B_ACGAGCCCATGCATGT	P31-B	1335	224	19	19	0.0314606741573034	P31	B	Plasma	-7.40285160055653	-9.45920485233065
P31-B_ACGAGCCTCGGTCTAA	P31-B	3111	1161	3	3	0.0546448087431694	P31	B	Epithelial	-3.75705649366871	6.15018826748136
P31-B_ACGAGGACACTGTGTA	P31-B	7761	2472	11	11	0.0363355237727097	P31	B	Endothelial	-10.1724095534374	7.29894953991178
P31-B_ACGAGGACAGATCCAT	P31-B	2030	941	3	3	0.041871921182266	P31	B	Epithelial	-2.45781280508534	6.34638959194425
P31-B_ACGATACCAGGAATCG	P31-B	3612	1196	2	2	0.0379291251384275	P31	B	T	-2.55508973112599	-2.27664846156832
P31-B_ACGATACGTTGCGCAC	P31-B	9902	2752	16	16	0.0314077964047667	P31	B	MSC	-12.7734408568432	4.17661482120756
P31-B_ACGATACTCTGTTTGT	P31-B	1546	779	4	4	0.0258732212160414	P31	B	T	7.00975559243663	-5.98301905368563
P31-B_ACGATGTCAGGACGTA	P31-B	2036	836	9	9	0.0137524557956778	P31	B	MSC	-13.3546414565136	0.980754435312782
P31-B_ACGATGTGTCTCCACT	P31-B	2777	1132	4	4	0.0403312927619734	P31	B	T	5.44094703683361	-5.90647667621371
P31-B_ACGATGTTCAGTTTGG	P31-B	4143	1315	2	2	0.0540671011344436	P31	B	T	-2.12497522345082	-2.15279883121249
P31-B_ACGCAGCAGGTGATAT	P31-B	4608	1603	6	6	0.0625	P31	B	Myeloid	0.240387323887191	12.1853197219491
P31-B_ACGCAGCAGGTGTGGT	P31-B	2690	565	3	3	0.0821561338289963	P31	B	Epithelial	-4.45830108633534	6.52262717510465
P31-B_ACGCAGCCAAAGGCGT	P31-B	1655	924	4	4	0.0308157099697885	P31	B	T	4.74385688790782	-6.55415600513216
P31-B_ACGCAGCCAATCAGAA	P31-B	2701	1041	3	3	0.00666419844502036	P31	B	Epithelial	-3.33760382643239	6.7498143317819
P31-B_ACGCAGCCAGGCTGAA	P31-B	4947	1204	0	0	0.0693349504750354	P31	B	T	0.877949397654376	-7.97584170078036
P31-B_ACGCAGCGTACACCGC	P31-B	2376	1117	11	11	0.00252525252525253	P31	B	Endothelial	-10.5932965468456	7.36643344188932
P31-B_ACGCCAGGTATTACCG	P31-B	13992	3065	6	6	0.0498856489422527	P31	B	Myeloid	-0.0271047990609792	13.1569498183847
P31-B_ACGGAGAAGCCCAATT	P31-B	3102	1055	0	0	0.0357833655705996	P31	B	T	1.06274942645534	-7.0175687668204
P31-B_ACGGAGAGTAGCGCTC	P31-B	1725	673	3	3	0.0614492753623188	P31	B	Epithelial	-3.9676370810558	6.27988272930387
P31-B_ACGGAGATCAATCACG	P31-B	8272	2130	3	3	0.0485976789168279	P31	B	Epithelial	-1.9807944487621	6.61778527523283
P31-B_ACGGCCAAGATGTGTA	P31-B	1044	505	6	6	0.0632183908045977	P31	B	Myeloid	1.13148651608928	13.732351124537
P31-B_ACGGCCACACGGCCAT	P31-B	10381	2627	6	6	0.0666602446777767	P31	B	Myeloid	1.62632582673534	13.6087806823373
P31-B_ACGGCCACACGGTAAG	P31-B	3516	887	3	3	0.0830489192263936	P31	B	Epithelial	-4.59462501516835	7.43454915310148
P31-B_ACGGCCACATGTCCTC	P31-B	4194	1556	2	2	0.0185979971387697	P31	B	T	-2.06356884947316	-1.35129326556918
P31-B_ACGGCCAGTAGCGTCC	P31-B	2057	851	7	7	0.0491006319883325	P31	B	Myeloid	4.89401815423473	12.0597427489877
P31-B_ACGGCCAGTGAGTGAC	P31-B	2106	912	7	7	0.0308641975308642	P31	B	Myeloid	4.63377426156505	12.0374715926767
P31-B_ACGGGCTAGAAACCGC	P31-B	1876	848	7	7	0.0884861407249467	P31	B	Myeloid	4.80843303689464	12.6747797134042
P31-B_ACGGGCTCAAAGGTGC	P31-B	5097	1699	4	4	0.0457131646066313	P31	B	T	7.35517881402477	-5.5837194321036
P31-B_ACGGGCTGTAGCACGA	P31-B	8405	2217	6	6	0.0543723973825104	P31	B	Myeloid	0.0919825654636237	13.0255125167489
P31-B_ACGGGCTGTCGGCATC	P31-B	2838	1022	2	2	0.029245947850599	P31	B	T	-2.25510408392445	-2.09654563640353
P31-B_ACGGGCTTCAGTTAGC	P31-B	3777	1338	1	1	0.0330950489806725	P31	B	T	0.466593753189883	-1.92400783275362
P31-B_ACGGGTCAGTGTTGAA	P31-B	1865	806	7	7	0.0579088471849866	P31	B	Myeloid	5.22672698983653	13.0147264602304
P31-B_ACGGGTCGTTCAACCA	P31-B	3118	1027	0	0	0.0426555484284798	P31	B	T	3.7639462758015	-7.40469759677645
P31-B_ACGGGTCTCTCCAACC	P31-B	4753	1357	0	0	0.0359772775089417	P31	B	T	0.97786800155147	-7.91040629123446
P31-B_ACGTCAAAGGACAGAA	P31-B	2948	1231	3	3	0.0349389416553596	P31	B	Epithelial	-3.04456736555592	7.33415967251066
P31-B_ACGTCAATCTGTCCGT	P31-B	4025	1548	16	16	0.0253416149068323	P31	B	MSC	-12.7506203841259	3.93765741611722
P31-B_ACTATCTAGGCAATTA	P31-B	2425	1086	4	4	0.094020618556701	P31	B	T	5.96046493539318	-5.88248318408724
P31-B_ACTATCTAGTCAAGGC	P31-B	3677	1145	0	0	0.0470492249116127	P31	B	T	1.40422771462902	-7.18605011676547
P31-B_ACTATCTCAGCGTCCA	P31-B	5262	1591	7	7	0.0399087799315849	P31	B	Myeloid	2.73514674195751	13.4360693099618
P31-B_ACTATCTGTACAGCAG	P31-B	4389	1212	0	0	0.0266575529733424	P31	B	T	1.02454237231716	-8.10857313846346
P31-B_ACTATCTGTGACAAAT	P31-B	3409	1326	2	2	0.0258140217072455	P31	B	T	0.19050074705585	-3.46102875446078
P31-B_ACTATCTTCCGAAGAG	P31-B	2053	897	1	1	0.0477350219191427	P31	B	T	2.32896683701976	-2.78798192714449
P31-B_ACTGAACGTTACGTCA	P31-B	10211	1673	3	3	0.0539614141611987	P31	B	Epithelial	-3.69433977118031	6.15774327541593
P31-B_ACTGAACTCAAGGTAA	P31-B	1288	446	3	3	0.0830745341614907	P31	B	Epithelial	-4.33440210333363	7.00061684871915
P31-B_ACTGAACTCGGAGCAA	P31-B	9555	2569	6	6	0.0814233385661957	P31	B	Myeloid	1.50830171594127	14.0166576507211
P31-B_ACTGAGTAGTGTCCCG	P31-B	6054	2042	4	4	0.0525272547076313	P31	B	T	7.21191165933116	-5.94075220798251
P31-B_ACTGAGTGTCGGCTCA	P31-B	6225	1844	6	6	0.086425702811245	P31	B	Myeloid	2.41820023545726	13.8511980178476
P31-B_ACTGATGAGCTGCAAG	P31-B	8328	2613	4	4	0.0296589817483189	P31	B	T	6.55709217080577	-5.13304680560824
P31-B_ACTGATGGTCATATCG	P31-B	3392	833	7	7	0.0480542452830189	P31	B	Myeloid	4.51992700585826	14.3937786224008
P31-B_ACTGATGTCGGTGTTA	P31-B	3565	1268	7	7	0.0398316970546985	P31	B	Myeloid	4.44776342401012	13.6665742995859
P31-B_ACTGCTCAGACAATAC	P31-B	2969	1214	2	2	0.0424385314920849	P31	B	T	-3.06597187033192	-0.603530704724755
P31-B_ACTGCTCCAAAGTGCG	P31-B	1798	693	3	3	0.067853170189099	P31	B	Epithelial	-3.08792640676991	7.45849210048917
P31-B_ACTGCTCGTCCTCTTG	P31-B	4294	1487	2	2	0.0619469026548673	P31	B	T	-2.70770527830617	-1.24844199393984
P31-B_ACTGCTCTCATCATTC	P31-B	2650	948	1	1	0.0309433962264151	P31	B	T	2.26532266625865	-3.3663236496329
P31-B_ACTGTCCGTATTACCG	P31-B	9283	2460	6	6	0.0731444576106862	P31	B	Myeloid	2.35457942971691	14.1434763076425
P31-B_ACTGTCCGTCGAACAG	P31-B	7777	2277	11	11	0.0421756461360422	P31	B	Endothelial	-9.15367080679432	8.64496022487882
P31-B_ACTGTCCGTGTTTGTG	P31-B	1604	811	3	3	0.0448877805486284	P31	B	Epithelial	-4.26216461172597	7.02928429867033
P31-B_ACTTACTTCGTCACGG	P31-B	5835	1857	6	6	0.0524421593830334	P31	B	Myeloid	0.12563023680552	12.617906391871
P31-B_ACTTGTTAGTGTACCT	P31-B	1092	513	18	18	0.043956043956044	P31	B	Mast	5.2755760956715	6.97755557323698
P31-B_ACTTGTTAGTGTACTC	P31-B	1629	831	3	3	0.00675260896255371	P31	B	Epithelial	-4.12182476034657	8.43401509548429
P31-B_ACTTGTTTCAGCGATT	P31-B	3476	907	3	3	0.0782508630609896	P31	B	Epithelial	-4.08676292410389	6.64048272396329
P31-B_ACTTTCAAGTTAGGTA	P31-B	14672	3614	16	16	0.0312840785169029	P31	B	MSC	-13.9989171217968	4.15931278492216
P31-B_ACTTTCATCACATAGC	P31-B	7723	2432	3	3	0.0472614269066425	P31	B	Epithelial	-2.96675421705739	7.97210150982145
P31-B_AGAATAGAGTTGAGAT	P31-B	3120	1295	6	6	0.0801282051282051	P31	B	Myeloid	0.592441480250201	13.4845007064462
P31-B_AGAATAGTCGACGGAA	P31-B	4738	1592	7	7	0.0268045588856057	P31	B	Myeloid	4.02703950891002	12.4820201995492
P31-B_AGAGCGATCTCGAGTA	P31-B	4144	1468	4	4	0.0226833976833977	P31	B	T	5.27418039330944	-6.74792259906527
P31-B_AGAGCTTTCCTGTACC	P31-B	3261	1255	4	4	0.0371051824593683	P31	B	T	6.67607305535777	-6.22286194537875
P31-B_AGAGTGGAGGTACTCT	P31-B	2521	514	7	7	0.0539468464894883	P31	B	Myeloid	3.03134344109996	-5.69606989597079
P31-B_AGAGTGGCAAACCCAT	P31-B	1451	777	14	14	0.0806340454858718	P31	B	Plasmablast	-2.27924801817433	5.84957963253263
P31-B_AGAGTGGCACGTCTCT	P31-B	5714	2099	16	16	0.0304515225761288	P31	B	MSC	-12.5710854720165	4.03624182964567
P31-B_AGATCTGTCTGCAGTA	P31-B	2298	1267	11	11	0.046562228024369	P31	B	Endothelial	-9.68555786123768	7.33174592281583
P31-B_AGATTGCCAAGTTCTG	P31-B	1519	649	7	7	0.00658327847267939	P31	B	Myeloid	1.1827307749699	14.6416118743539
P31-B_AGATTGCCACAGATTC	P31-B	5692	1945	12	12	0.0226633872101195	P31	B	T	4.85729692468151	-4.85398071979281
P31-B_AGATTGCTCAGCTGGC	P31-B	5080	1622	4	4	0.0279527559055118	P31	B	T	4.86263130197032	-6.26293390964266
P31-B_AGCAGCCAGGACCACA	P31-B	3905	1500	12	12	0.0571062740076825	P31	B	T	5.18022583016857	-4.09260338519808
P31-B_AGCAGCCAGTGCCATT	P31-B	6150	2168	3	3	0.0294308943089431	P31	B	Epithelial	-3.7466418932964	8.91007787014249
P31-B_AGCAGCCAGTGGTAGC	P31-B	10479	3030	3	3	0.0261475331615612	P31	B	Epithelial	-2.90597536077992	8.36632043148283
P31-B_AGCAGCCCATCACGTA	P31-B	9376	2807	4	4	0.0227175767918089	P31	B	T	7.26274869927867	-5.66593807910677
P31-B_AGCAGCCTCTGGTTCC	P31-B	5368	1578	7	7	0.0326005961251863	P31	B	Myeloid	3.30405924806102	14.0453565719247
P31-B_AGCATACAGTACGATA	P31-B	1605	788	3	3	0.0473520249221184	P31	B	Epithelial	-2.40345837584034	6.26928120876554
P31-B_AGCATACCATCTGGTA	P31-B	2901	1146	2	2	0.0227507755946225	P31	B	T	-0.306955147891202	-3.36558002208468
P31-B_AGCATACTCGCTTAGA	P31-B	5081	1562	0	0	0.0547136390474316	P31	B	T	2.65132735261425	-7.83143347476717
P31-B_AGCCTAAAGTACGTTC	P31-B	4160	1610	7	7	0.0439903846153846	P31	B	Myeloid	2.74756525048717	13.6053121688485
P31-B_AGCCTAACAGACGTAG	P31-B	3460	746	3	3	0.069364161849711	P31	B	Epithelial	-3.87284948339955	6.120414078486
P31-B_AGCCTAAGTAGGACAC	P31-B	11526	2028	3	3	0.0588235294117647	P31	B	Epithelial	-4.48159315100209	7.7404935958505
P31-B_AGCCTAAGTCTCTCGT	P31-B	8524	2285	4	4	0.0290943219145941	P31	B	T	4.7136635590504	-6.10050171588656
P31-B_AGCGGTCAGTAGTGCG	P31-B	3376	1181	2	2	0.0459123222748815	P31	B	T	0.191511306555113	-3.64167278980013
P31-B_AGCGTATAGCGTGAAC	P31-B	1140	494	3	3	0.0324561403508772	P31	B	Epithelial	-3.98022462835804	5.79683381344083
P31-B_AGCGTATTCAAACGGG	P31-B	1941	842	2	2	0.06543019062339	P31	B	T	-2.32234932890431	-1.88986223911044
P31-B_AGCGTCGAGAACTCGG	P31-B	11008	2889	11	11	0.0465116279069767	P31	B	Endothelial	-9.62374736776844	7.7057560088754
P31-B_AGCGTCGAGCCACCTG	P31-B	1476	761	6	6	0.0684281842818428	P31	B	Myeloid	0.608388583750567	13.8623741271615
P31-B_AGCGTCGGTGCACTTA	P31-B	3422	1232	6	6	0.0423728813559322	P31	B	Myeloid	0.41265548357471	13.3289211394906
P31-B_AGCTCCTCAGTAAGCG	P31-B	1088	465	0	0	0.0211397058823529	P31	B	T	0.622725348563037	-6.96302622531649
P31-B_AGCTCCTCATATGGTC	P31-B	5683	1513	3	3	0.0140770719690304	P31	B	Epithelial	-3.97482254019276	6.47651606823209
P31-B_AGCTCCTGTATCGCAT	P31-B	10495	3188	11	11	0.05869461648404	P31	B	Endothelial	-10.3974948119213	7.27852851177457
P31-B_AGCTCCTTCACCCTCA	P31-B	3608	1388	4	4	0.0310421286031042	P31	B	T	5.29787061700328	-6.1295539734244
P31-B_AGCTCTCAGCTGCCCA	P31-B	2693	1085	1	1	0.0430746379502414	P31	B	T	0.891856412978015	-2.87458366130587
P31-B_AGCTCTCAGGCTAGCA	P31-B	2987	1261	0	0	0.033478406427854	P31	B	T	1.82292781362041	-6.16763275836703
P31-B_AGCTCTCCATGTAGTC	P31-B	10781	3182	9	9	0.0330210555607087	P31	B	MSC	-10.6689925383617	0.537687748920951
P31-B_AGCTCTCTCCGTTGCT	P31-B	8773	1892	3	3	0.0223412743645275	P31	B	Epithelial	-3.07277276030079	8.21763736034635
P31-B_AGCTCTCTCCTTTCGG	P31-B	3405	1335	4	4	0.00969162995594714	P31	B	T	5.02419898995861	-6.2939359543204
P31-B_AGCTTGAAGTGGTAGC	P31-B	7917	2410	6	6	0.026398888467854	P31	B	Myeloid	2.28448341378673	13.9771478774667
P31-B_AGCTTGACAAGCCATT	P31-B	6281	1171	3	3	0.0517433529692724	P31	B	Epithelial	-4.26382734289662	7.20263177181486
P31-B_AGCTTGACACATTCGA	P31-B	2039	684	3	3	0.0156939676311918	P31	B	Epithelial	-4.10124494543568	6.41189652706388
P31-B_AGCTTGACATATGGTC	P31-B	2878	1242	12	12	0.0350938151494093	P31	B	T	3.32135389337047	-4.7886115906119
P31-B_AGCTTGAGTTCCGGCA	P31-B	4302	1454	0	0	0.0304509530450953	P31	B	T	1.26779017934307	-8.00035494540926
P31-B_AGGCCGTAGCCAGTAG	P31-B	1541	449	3	3	0.0584036340038936	P31	B	Epithelial	-4.63617135992543	7.13381654049161
P31-B_AGGCCGTAGCTAGTCT	P31-B	13047	2734	13	13	0.0469073350195447	P31	B	Myeloid	3.2969543744038	9.89185982967619
P31-B_AGGCCGTAGTAGTGCG	P31-B	8683	2362	6	6	0.0179661407347691	P31	B	Myeloid	0.336854215354762	13.9539468886972
P31-B_AGGCCGTGTAAAGTCA	P31-B	2027	999	11	11	0.0685742476566354	P31	B	Endothelial	-9.15306999197499	8.52391606594328
P31-B_AGGCCGTGTCTTCGTC	P31-B	11748	2606	7	7	0.017364657814096	P31	B	Myeloid	2.89944766053661	14.1180408599496
P31-B_AGGGAGTAGCGATAGC	P31-B	4497	1727	18	18	0.00733822548365577	P31	B	Mast	4.56160877236827	6.91502171779874
P31-B_AGGGAGTCAGGAACGT	P31-B	14480	3404	3	3	0.0905386740331492	P31	B	Epithelial	-4.33041955938832	8.77967625881437
P31-B_AGGGAGTGTAGCCTCG	P31-B	7772	1594	3	3	0.0620174987133299	P31	B	Epithelial	-2.67542769423024	6.31260949398283
P31-B_AGGGAGTTCAATACCG	P31-B	10131	2213	7	7	0.0377060507353667	P31	B	Myeloid	4.13713381776317	12.2239854934335
P31-B_AGGGAGTTCTTTACAC	P31-B	5891	991	3	3	0.0483788830419284	P31	B	Epithelial	-3.8981905173351	6.58256465221647
P31-B_AGGGATGAGAGTACAT	P31-B	3930	1166	0	0	0.0254452926208651	P31	B	T	3.09726832398876	-6.48909825061556
P31-B_AGGGATGGTGAGGGAG	P31-B	1657	402	3	3	0.0651780325890163	P31	B	Epithelial	-4.62617065420643	6.51793748165372
P31-B_AGGGTGAAGGCGATAC	P31-B	3477	1212	2	2	0.0284728213977567	P31	B	T	-2.57993175497548	-2.24449580882784
P31-B_AGGGTGACAATCCGAT	P31-B	4419	1073	0	0	0.0355284000905182	P31	B	T	1.79881058225139	-8.31818407748934
P31-B_AGGGTGACACGAAGCA	P31-B	5374	1923	3	3	0.0855973204317082	P31	B	Epithelial	-4.28616716375844	8.2276409270883
P31-B_AGGTCCGAGCCAGTTT	P31-B	5821	2470	3	3	0.0187253049304243	P31	B	Epithelial	-3.25719382277028	8.46855241085294
P31-B_AGGTCCGAGCCCAACC	P31-B	5433	1583	3	3	0.0598196208356341	P31	B	Epithelial	-4.59876253119008	7.54210454250577
P31-B_AGGTCCGCAATCGAAA	P31-B	2935	1148	2	2	0.048381601362862	P31	B	T	-1.88795425405995	-2.34178870891329
P31-B_AGGTCCGCAGCTGTGC	P31-B	7039	2512	3	3	0.0623668134678221	P31	B	Epithelial	-4.12358428946034	9.09523087764982
P31-B_AGGTCCGCAGGTTTCA	P31-B	6450	2098	4	4	0.0249612403100775	P31	B	T	6.69053314218028	-5.93728893970248
P31-B_AGGTCCGCAGTCACTA	P31-B	14361	3581	3	3	0.0374625722442727	P31	B	Epithelial	-4.01357223501698	8.51117306972746
P31-B_AGTAGTCTCGGATGTT	P31-B	1315	557	18	18	0.0433460076045627	P31	B	Mast	5.48680303582652	6.81578093792203
P31-B_AGTAGTCTCTTATCTG	P31-B	2038	1061	21	21	0.0333660451422964	P31	B	Glial	-14.2986359786083	-7.71656626437899
P31-B_AGTCTTTAGGACGAAA	P31-B	3209	1408	3	3	0.0320972265503272	P31	B	Epithelial	-3.09404494276539	7.94379407192472
P31-B_AGTCTTTCATTCACTT	P31-B	11424	3177	3	3	0.0438550420168067	P31	B	Epithelial	-3.15167142858998	7.83932763363126
P31-B_AGTCTTTTCTGGGCCA	P31-B	5346	1893	3	3	0.0924055368499813	P31	B	Epithelial	-4.36297895422474	8.73671418453458
P31-B_AGTGAGGGTCTTGATG	P31-B	10903	2662	7	7	0.0405393011097863	P31	B	Myeloid	4.18332908639415	12.0614383819223
P31-B_AGTGGGAGTCCTCTTG	P31-B	9882	2375	6	6	0.029953450718478	P31	B	Myeloid	1.43392453679546	14.0493410232187
P31-B_AGTGTCAGTTAAGTAG	P31-B	2467	952	4	4	0.0563437373327929	P31	B	T	4.4648113060902	-6.84978884433505
P31-B_AGTGTCATCAGCACAT	P31-B	2607	1217	4	4	0.0184119677790564	P31	B	T	5.00125835427745	-6.60385388110873
P31-B_AGTGTCATCCCTGACT	P31-B	3427	1375	2	2	0.0615698861978407	P31	B	T	-1.10069705954091	-1.21453481887576
P31-B_AGTGTCATCGGGAGTA	P31-B	1182	477	3	3	0.0262267343485618	P31	B	Epithelial	-4.18840314856068	6.49441319729093
P31-B_ATAACGCCACGAAGCA	P31-B	8339	2452	6	6	0.0323779829715793	P31	B	Myeloid	1.05455480107769	14.185400784266
P31-B_ATAACGCCACTTAACG	P31-B	12255	2895	6	6	0.0552427580579355	P31	B	Myeloid	1.18200610169872	14.3631876113534
P31-B_ATAACGCCAGGTCCAC	P31-B	6603	2647	11	11	0.060881417537483	P31	B	Endothelial	-10.826183814912	6.93476706768278
P31-B_ATAACGCTCCGTCAAA	P31-B	2719	826	11	11	0.00147112909157779	P31	B	Endothelial	-10.1309704970409	7.2005298736215
P31-B_ATAAGAGCAGATAATG	P31-B	7835	2269	6	6	0.0892150606253989	P31	B	Myeloid	0.0653715390871379	13.2716625335336
P31-B_ATAAGAGCATTAGCCA	P31-B	2938	818	3	3	0.0299523485364193	P31	B	Epithelial	-4.56469919195668	6.89078599239591
P31-B_ATAGACCCATGGTAGG	P31-B	2505	986	0	0	0.0922155688622754	P31	B	T	1.77893982419475	-7.39067333911654
P31-B_ATAGACCCATTAGCCA	P31-B	2985	1029	2	2	0.0680067001675042	P31	B	T	-2.53331520071522	-2.78400105212924
P31-B_ATAGACCGTCTGATCA	P31-B	2412	987	3	3	0.0368988391376451	P31	B	Epithelial	-2.00928523054616	7.01888018871549
P31-B_ATAGACCGTGCGCTTG	P31-B	5000	1154	3	3	0.0984	P31	B	Epithelial	-4.30997611990468	7.58488541866544
P31-B_ATCACGAAGAAGGTTT	P31-B	13945	2991	6	6	0.0311222660451775	P31	B	Myeloid	2.8577933121632	14.1239441039682
P31-B_ATCACGAAGCTGAAAT	P31-B	2442	916	1	1	0.0614250614250614	P31	B	T	2.39703748712047	-2.85874074672457
P31-B_ATCACGACAAGCGAGT	P31-B	1037	279	19	19	0.0270009643201543	P31	B	Plasma	-7.44196607580678	-9.60166567538973
P31-B_ATCACGACACGGTGTC	P31-B	6522	2228	2	2	0.0240723704385158	P31	B	T	-1.41589869967	-0.168971895921197
P31-B_ATCACGAGTGAAAGAG	P31-B	1866	864	3	3	0.00321543408360129	P31	B	Epithelial	-3.05647088995472	6.78139477993253
P31-B_ATCACGAGTTCCTCCA	P31-B	6803	1454	3	3	0.0696751433191239	P31	B	Epithelial	-3.14379431715504	7.77976590420011
P31-B_ATCACGATCCATGAGT	P31-B	3617	1187	0	0	0.0442355543267902	P31	B	T	1.41328332910045	-7.40676611636874
P31-B_ATCATCTAGAGTAAGG	P31-B	2436	627	3	3	0.0389983579638752	P31	B	Epithelial	-3.98101427069203	6.77603703762296
P31-B_ATCATCTCAGTAACGG	P31-B	4019	1384	4	4	0.0365762627519283	P31	B	T	4.98511169442638	-7.00739258502718
P31-B_ATCATCTCATGCAACT	P31-B	4948	1818	16	16	0.0262732417138238	P31	B	MSC	-13.7180524062206	3.99917107845548
P31-B_ATCATGGCATCTATGG	P31-B	10246	2585	3	3	0.0813976185828616	P31	B	Epithelial	-4.18985845556752	8.80336362148527
P31-B_ATCATGGTCCCATTAT	P31-B	1245	707	11	11	0.0763052208835341	P31	B	Endothelial	-10.5974850844432	7.53633004451993
P31-B_ATCATGGTCTCTTATG	P31-B	7699	2537	16	16	0.0562410702688661	P31	B	MSC	-14.5761580657055	3.53336459423307
P31-B_ATCCACCCAGGCGATA	P31-B	3021	1300	3	3	0.0966567361800728	P31	B	Epithelial	-3.09508850088612	8.23767262722257
P31-B_ATCCACCGTTATGCGT	P31-B	3293	1169	1	1	0.0273307014880049	P31	B	T	-1.76064147463337	-1.04392033790347
P31-B_ATCCGAACAACTGCGC	P31-B	5084	1718	4	4	0.0645161290322581	P31	B	T	6.81185815820201	-6.37943667148348
P31-B_ATCGAGTGTCCGACGT	P31-B	3153	1166	0	0	0.0294957183634634	P31	B	T	1.35599349030956	-6.86666840289828
P31-B_ATCGAGTGTGGTTTCA	P31-B	10925	2684	6	6	0.0706636155606407	P31	B	Myeloid	1.06362722405895	13.6215608718515
P31-B_ATCGAGTTCTCTGCTG	P31-B	2297	1025	2	2	0.0356987374836744	P31	B	T	-0.269675601630369	-0.727227866399255
P31-B_ATCTACTGTACCAGTT	P31-B	4255	1371	2	2	0.0538190364277321	P31	B	T	-2.55062510481373	-2.85090464328524
P31-B_ATCTACTGTTCGAATC	P31-B	2321	980	1	1	0.026712623869022	P31	B	T	2.05909619817241	-4.06100577090975
P31-B_ATCTGCCAGGTTACCT	P31-B	5444	1724	6	6	0.0677810433504776	P31	B	Myeloid	-0.528514821438947	12.3332069518686
P31-B_ATCTGCCCAAGACGTG	P31-B	6039	1520	0	0	0.0276535850306342	P31	B	T	1.47603545674785	-8.06270045017001
P31-B_ATCTGCCTCAACCATG	P31-B	3162	1317	2	2	0.0196078431372549	P31	B	T	-0.760309059529462	-1.16771453593966
P31-B_ATCTGCCTCTAACTCT	P31-B	8498	2554	3	3	0.0939044481054366	P31	B	Epithelial	-4.3359346579601	8.26994305874113
P31-B_ATGAGGGGTACACCGC	P31-B	1425	439	13	13	0.0645614035087719	P31	B	Myeloid	2.7086598683308	10.0021255614877
P31-B_ATGCGATAGAGGTAGA	P31-B	1190	600	3	3	0.0117647058823529	P31	B	Epithelial	-4.05167438498036	6.18544179226163
P31-B_ATGCGATCACCCATGG	P31-B	1176	766	3	3	0.0280612244897959	P31	B	Epithelial	-2.84345008841054	6.55424577022794
P31-B_ATGCGATCAGTGACAG	P31-B	1848	858	1	1	0.0411255411255411	P31	B	T	0.764557759852252	-3.89551132892367
P31-B_ATGCGATGTCGGATCC	P31-B	3276	1138	7	7	0.0357142857142857	P31	B	Myeloid	4.81654022225841	12.0011785628915
P31-B_ATGCGATTCTGTTGAG	P31-B	3099	1183	1	1	0.0400129073894805	P31	B	T	1.65477357396587	-2.4982976314902
P31-B_ATGGGAGCAAACGTGG	P31-B	6847	1943	6	6	0.0689353001314444	P31	B	Myeloid	2.52803037652477	13.6624754073739
P31-B_ATGGGAGCAAATACAG	P31-B	9005	2949	2	2	0.0262076624097723	P31	B	T	0.605504225582919	0.201884553086791
P31-B_ATGGGAGCACGTTGGC	P31-B	7216	2416	11	11	0.0446230598669623	P31	B	Endothelial	-9.32864143362538	8.48315030361417
P31-B_ATGTGTGTCGACGGAA	P31-B	1275	639	3	3	0.00941176470588235	P31	B	Epithelial	-3.57996584883229	5.73250228191618
P31-B_ATGTGTGTCGCCTGTT	P31-B	2810	1109	3	3	0.0925266903914591	P31	B	Epithelial	-3.64188482275502	8.3471158149362
P31-B_ATGTGTGTCGGTTCGG	P31-B	1269	460	9	9	0.00551615445232467	P31	B	MSC	-11.263611335664	1.33503758932355
P31-B_ATGTGTGTCGTCACGG	P31-B	13120	3300	4	4	0.0269817073170732	P31	B	T	5.43363569268688	-4.77033919070956
P31-B_ATTACTCAGCGACGTA	P31-B	4726	1735	4	4	0.0522640710960643	P31	B	T	7.56823490151866	-5.64821308826205
P31-B_ATTATCCAGGAACTGC	P31-B	1073	598	3	3	0.0959925442684063	P31	B	Epithelial	-3.51118185034291	6.02399998928312
P31-B_ATTATCCAGGTGATAT	P31-B	12214	3229	4	4	0.0464221385295562	P31	B	T	6.46130893716319	-4.63871878360507
P31-B_ATTATCCAGTCATCCA	P31-B	14571	3617	6	6	0.038295243977764	P31	B	Myeloid	-0.259746808915296	11.8701179626108
P31-B_ATTATCCCATCCCACT	P31-B	3756	1557	16	16	0.0511182108626198	P31	B	MSC	-13.264193076997	4.10830050731901
P31-B_ATTATCCGTCCCGACA	P31-B	1063	548	3	3	0.0385700846660395	P31	B	Epithelial	-4.04471637716786	5.73848706508878
P31-B_ATTATCCGTGACAAAT	P31-B	2659	1044	1	1	0.0676946220383603	P31	B	T	2.4608673859547	-2.09810417865511
P31-B_ATTCTACAGAGGTACC	P31-B	1783	709	3	3	0.0745933819405496	P31	B	Epithelial	-3.67794348707692	5.99093705440763
P31-B_ATTCTACCAATGAATG	P31-B	14923	3468	3	3	0.0573611204181465	P31	B	Epithelial	-4.13650943747059	8.75180608059171
P31-B_ATTCTACCATTGAGCT	P31-B	9879	3056	11	11	0.0630630630630631	P31	B	Endothelial	-9.89771797171132	7.0446780326486
P31-B_ATTCTACTCTCTTGAT	P31-B	9010	1848	3	3	0.0806881243063263	P31	B	Epithelial	-4.0189533423473	7.49360257412199
P31-B_ATTGGACAGTAGGCCA	P31-B	8928	2810	3	3	0.0306899641577061	P31	B	Epithelial	-3.00831486692921	7.1751163604379
P31-B_ATTGGACCACCGAAAG	P31-B	2980	977	3	3	0.0661073825503356	P31	B	Epithelial	-3.0036888312389	7.95136195446256
P31-B_ATTGGACCAGCTCGCA	P31-B	1025	421	3	3	0.0682926829268293	P31	B	Epithelial	-4.26996948233143	6.18441373134855
P31-B_ATTGGTGAGAGCTGGT	P31-B	7802	2447	6	6	0.0510125608818252	P31	B	Myeloid	0.202529120833716	12.172404110682
P31-B_ATTGGTGAGAGTACCG	P31-B	2631	1164	3	3	0.0136830102622577	P31	B	Epithelial	-3.48979379644887	7.06859618450407
P31-B_ATTGGTGAGATATACG	P31-B	5146	1759	6	6	0.0715118538670812	P31	B	Myeloid	1.08320734986766	13.4707134368539
P31-B_ATTGGTGCACATTAGC	P31-B	3774	1479	3	3	0.0389507154213037	P31	B	Epithelial	-1.98879696836964	6.00376302028898
P31-B_ATTGGTGTCCTAGAAC	P31-B	9846	2863	14	14	0.0317895592118627	P31	B	Plasmablast	0.699811260790667	4.55053883816007
P31-B_ATTTCTGGTATTCTCT	P31-B	2738	1165	3	3	0.00328707085463842	P31	B	Epithelial	-2.15809990873829	5.9214223029733
P31-B_ATTTCTGGTCTAGTGT	P31-B	11694	3036	3	3	0.0524200444672482	P31	B	Epithelial	-4.32354785910145	8.71721822048429
P31-B_ATTTCTGTCAGGTTCA	P31-B	1377	689	1	1	0.0791575889615105	P31	B	T	1.52349231729015	-3.00006073688265
P31-B_CAACCAACAAGGACAC	P31-B	1114	593	3	3	0.0197486535008977	P31	B	Epithelial	-4.42855073919789	7.30327063823942
P31-B_CAACCAAGTCCCTTGT	P31-B	4369	1271	3	3	0.0622568093385214	P31	B	Epithelial	-2.73200537672535	6.4670241477609
P31-B_CAACCTCGTACCAGTT	P31-B	7599	2482	16	16	0.0310567179892091	P31	B	MSC	-14.0649409483959	4.12171584392789
P31-B_CAACCTCTCGAGAGCA	P31-B	2217	726	5	5	0.0063148398737032	P31	B	B	9.04354713448986	4.31093817974332
P31-B_CAAGAAATCTTAGCCC	P31-B	8336	2677	11	11	0.043426103646833	P31	B	Endothelial	-9.58460380545155	6.77930480266813
P31-B_CAAGATCCACAGCGTC	P31-B	13579	3416	3	3	0.0557478459385816	P31	B	Epithelial	-3.38380863180653	7.85811597133878
P31-B_CAAGATCGTCAGAGGT	P31-B	1019	531	3	3	0.0245338567222767	P31	B	Epithelial	-3.225921888261	6.55395585323576
P31-B_CAAGATCGTGACGGTA	P31-B	4064	1498	2	2	0.0260826771653543	P31	B	T	-0.168594587950864	-0.653065025556054
P31-B_CAAGATCGTGATAAGT	P31-B	11918	2757	6	6	0.0406108407450915	P31	B	Myeloid	1.59937105664714	14.1560533645273
P31-B_CAAGATCGTTCACCTC	P31-B	7524	2122	7	7	0.0281765018607124	P31	B	Myeloid	4.19572923669322	12.4530094268442
P31-B_CAAGATCTCACATGCA	P31-B	2972	1001	2	2	0.0333109017496635	P31	B	T	-1.69681145658986	-2.36885637019869
P31-B_CAAGGCCGTAAAGTCA	P31-B	2442	1193	16	16	0.0692055692055692	P31	B	MSC	-12.9961142729808	2.92944866443876
P31-B_CAAGGCCTCACATACG	P31-B	4881	1826	4	4	0.0446629788977669	P31	B	T	7.76289461144908	-5.34479445194003
P31-B_CAAGTTGAGGTGCAAC	P31-B	3767	964	0	0	0.0281391027342713	P31	B	T	0.997203688711962	-6.93083828662631
P31-B_CAAGTTGCATCGGAAG	P31-B	3129	1070	4	4	0.0536912751677852	P31	B	T	5.81571720132335	-6.97046631549593
P31-B_CAAGTTGGTACTTAGC	P31-B	15487	3601	3	3	0.036546781171305	P31	B	Epithelial	-3.86414052954213	8.99065190578703
P31-B_CAAGTTGTCGCTTGTC	P31-B	10247	2794	6	6	0.0293744510588465	P31	B	Myeloid	1.05873451718791	13.820977032435
P31-B_CACAAACGTGATGTCT	P31-B	2066	771	3	3	0.0939012584704743	P31	B	Epithelial	-2.43418361654774	6.14086514736417
P31-B_CACAAACGTTTGACTG	P31-B	1973	690	3	3	0.0709579320831221	P31	B	Epithelial	-4.40150596609608	6.62696200634244
P31-B_CACAAACTCACAGTAC	P31-B	3013	1202	4	4	0.054430799867242	P31	B	T	6.07953928002819	-6.71452826236483
P31-B_CACAAACTCGATCCCT	P31-B	5601	1238	7	7	0.0301731833601143	P31	B	Myeloid	4.34262702950939	14.4083650710702
P31-B_CACACAATCATCTGCC	P31-B	1408	702	3	3	0.00355113636363636	P31	B	Epithelial	-3.84691311827199	6.07626849437955
P31-B_CACACCTAGATTACCC	P31-B	5035	1612	7	7	0.0339622641509434	P31	B	Myeloid	3.10278437623485	14.033132374537
P31-B_CACACCTCAGACGCAA	P31-B	9238	2635	9	9	0.0458973803853648	P31	B	MSC	-10.6645341109325	0.588563964021239
P31-B_CACACTCAGATATGGT	P31-B	8502	2545	6	6	0.045989179016702	P31	B	Myeloid	1.87896893510326	12.582300961268
P31-B_CACACTCCAATAAGCA	P31-B	11949	2613	7	7	0.0247719474433007	P31	B	Myeloid	4.21608064660533	11.8887718322397
P31-B_CACACTCCAGGGAGAG	P31-B	4510	1718	2	2	0.070509977827051	P31	B	T	0.204914956928334	-1.05147665714022
P31-B_CACAGGCAGACGCACA	P31-B	3007	1309	16	16	0.0299301629531094	P31	B	MSC	-13.0076985549022	4.0550094249368
P31-B_CACAGGCAGAGTCGGT	P31-B	6273	1979	0	0	0.0304479515383389	P31	B	T	2.97970555314525	-5.27638453220126
P31-B_CACAGGCCATTACGAC	P31-B	5836	1742	7	7	0.0510623714873201	P31	B	Myeloid	4.7502150345753	12.1810787322641
P31-B_CACAGTAAGCGAAGGG	P31-B	3214	1346	2	2	0.0382700684505289	P31	B	T	-0.00655410101906331	-0.516725241887536
P31-B_CACAGTACAAGCGTAG	P31-B	14774	3574	3	3	0.036144578313253	P31	B	Epithelial	-4.36900808325306	8.9387529494882
P31-B_CACAGTAGTCATGCCG	P31-B	6515	2142	6	6	0.0474290099769762	P31	B	Myeloid	0.994287531466326	13.4324901702524
P31-B_CACAGTAGTGACAAAT	P31-B	6393	1772	0	0	0.0334741123103394	P31	B	T	3.1443652916859	-7.07002085422274
P31-B_CACAGTAGTTTCCACC	P31-B	1276	670	3	3	0.00626959247648903	P31	B	Epithelial	-2.71237852087513	5.80663710857633
P31-B_CACAGTATCATCGGAT	P31-B	1306	317	7	7	0.0130168453292496	P31	B	Myeloid	3.90442655572399	14.2457492950082
P31-B_CACATAGCACGAAATA	P31-B	3135	1070	2	2	0.0370015948963317	P31	B	T	-2.38303853979603	-1.79870623325106
P31-B_CACATAGTCTTGTCAT	P31-B	15727	3424	3	3	0.0728047307178737	P31	B	Epithelial	-4.16370298376576	9.18651562954191
P31-B_CACATTTAGAGGGATA	P31-B	5124	1214	3	3	0.0663544106167057	P31	B	Epithelial	-3.71131040564076	7.71588259960416
P31-B_CACATTTCACGGTAGA	P31-B	4173	1592	6	6	0.0311526479750779	P31	B	Myeloid	1.84960518369182	13.9892137649179
P31-B_CACCACTGTGAAAGAG	P31-B	2115	871	1	1	0.0534278959810875	P31	B	T	2.17964838036998	-3.38832563136813
P31-B_CACCACTTCTGATACG	P31-B	3362	1586	16	16	0.0104104699583581	P31	B	MSC	-13.0606370162059	3.9807804229379
P31-B_CACCAGGCAGCGAACA	P31-B	2730	831	3	3	0.0769230769230769	P31	B	Epithelial	-3.72646905890004	7.28803950573209
P31-B_CACCAGGCAGCTCCGA	P31-B	4868	1990	6	6	0.0425225965488907	P31	B	Myeloid	0.53043074497684	12.8642013671518
P31-B_CACCAGGCATCTCGCT	P31-B	2130	1057	0	0	0.0375586854460094	P31	B	T	2.53091786393627	-7.51016539310214
P31-B_CACCAGGGTCCAAGTT	P31-B	1690	851	3	3	0.0437869822485207	P31	B	Epithelial	-2.30852963438527	6.81158238674406
P31-B_CACCAGGTCCAAGCCG	P31-B	5309	1602	7	7	0.023168204935016	P31	B	Myeloid	3.57226179131969	13.3793876769662
P31-B_CACCTTGAGTCATCCA	P31-B	1365	643	3	3	0.0564102564102564	P31	B	Epithelial	-3.64288689604298	6.24961549068693
P31-B_CACCTTGTCGGAATCT	P31-B	8879	2398	7	7	0.0326613357360063	P31	B	Myeloid	3.63483498582347	13.7874248626352
P31-B_CACCTTGTCTTCTGGC	P31-B	3101	1329	7	7	0.0228958400515963	P31	B	Myeloid	2.37561080941661	13.9139650466562
P31-B_CACTCCAAGGGATGGG	P31-B	3635	926	0	0	0.0286107290233838	P31	B	T	0.676349978537402	-7.59011095737216
P31-B_CACTCCAAGTTTAGGA	P31-B	4422	1313	3	3	0.0472636815920398	P31	B	Epithelial	-4.21344282141224	6.55982190395597
P31-B_CACTCCACACTGAAGG	P31-B	1027	440	3	3	0.0107108081791626	P31	B	Epithelial	-3.6445214938213	5.63417369152311
P31-B_CAGAATCCATGCAACT	P31-B	11741	2983	6	6	0.050251256281407	P31	B	Myeloid	0.115170582772336	12.3787868621469
P31-B_CAGAATCGTAAAGTCA	P31-B	10187	2728	6	6	0.0258172180229705	P31	B	Myeloid	1.38493667134746	13.8839996459604
P31-B_CAGAATCGTATATGAG	P31-B	3389	1196	2	2	0.043375627028622	P31	B	T	-2.50998236647145	-2.3743905422568
P31-B_CAGAATCGTGGTCCGT	P31-B	2985	920	3	3	0.0321608040201005	P31	B	Epithelial	-3.11193658819691	7.74595052028898
P31-B_CAGAGAGAGCCACGCT	P31-B	11357	2700	6	6	0.0442018138592938	P31	B	Myeloid	1.00567940959438	13.556551754725
P31-B_CAGAGAGCATGTCGAT	P31-B	4628	1651	6	6	0.0328435609334486	P31	B	Myeloid	1.71471605786785	11.8386238219858
P31-B_CAGAGAGTCGGAGCAA	P31-B	10532	2563	3	3	0.0854538549183441	P31	B	Epithelial	-4.22818519583241	9.14318639065031
P31-B_CAGATCATCACATAGC	P31-B	1049	575	3	3	0.0810295519542421	P31	B	Epithelial	1.13701675424083	-6.53513115619418
P31-B_CAGCAGCCACATTAGC	P31-B	4095	1547	4	4	0.0266178266178266	P31	B	T	6.06448171624645	-6.06221550678011
P31-B_CAGCATAAGACCGGAT	P31-B	1114	525	3	3	0.00807899461400359	P31	B	Epithelial	-4.0807905386974	6.53203564907316
P31-B_CAGCATAAGAGTGAGA	P31-B	1112	564	3	3	0.012589928057554	P31	B	Epithelial	-2.66312028875844	5.58922654415372
P31-B_CAGCATAAGCTCCTTC	P31-B	2409	1036	6	6	0.0448318804483188	P31	B	Myeloid	-0.25995867362515	11.8100898864389
P31-B_CAGCATACAACTGCTA	P31-B	1788	896	11	11	0.0950782997762864	P31	B	Endothelial	-9.31323482504384	8.65809994961027
P31-B_CAGCATACAATCTACG	P31-B	4681	1182	10	10	0.0303353984191412	P31	B	T	0.171064471469364	-6.66621988986727
P31-B_CAGCATATCCTCATTA	P31-B	7521	2723	14	14	0.0261933253556708	P31	B	Plasmablast	0.681719880194506	3.79987031246427
P31-B_CAGCCGAAGCTCCCAG	P31-B	3444	1393	12	12	0.0267131242740999	P31	B	T	3.94694064149364	-5.68803995822665
P31-B_CAGCCGACACGGTAGA	P31-B	1466	571	3	3	0.0784447476125512	P31	B	Epithelial	-4.39642717352406	6.67172366405729
P31-B_CAGCGACGTTGGTGGA	P31-B	1824	992	11	11	0.0921052631578947	P31	B	Endothelial	-10.5312457274486	7.1224253776193
P31-B_CAGCTAACAAAGCAAT	P31-B	5731	1960	6	6	0.0710172744721689	P31	B	Myeloid	0.493647675604663	13.1220634582162
P31-B_CAGCTAACATGGATGG	P31-B	1033	550	3	3	0.0232333010648596	P31	B	Epithelial	-4.30253459921376	7.04921466137174
P31-B_CAGCTAAGTTAAGAAC	P31-B	5985	1979	6	6	0.0750208855472013	P31	B	Myeloid	-0.32602604141728	11.9061468246103
P31-B_CAGCTAATCGCCATAA	P31-B	1100	627	3	3	0.0227272727272727	P31	B	Epithelial	-3.66455389967457	5.97301226879362
P31-B_CAGCTGGGTGTTTGGT	P31-B	3614	1342	4	4	0.0373547315993359	P31	B	T	5.93284414300426	-6.86643475269076
P31-B_CAGGTGCAGGGAAACA	P31-B	1203	714	3	3	0.0764754779717373	P31	B	Epithelial	-3.1164682101299	7.36046057964567
P31-B_CAGGTGCCAGCTTCGG	P31-B	6774	1678	7	7	0.0218482432831414	P31	B	Myeloid	4.61808298120006	13.7288492324472
P31-B_CAGGTGCGTCCGAATT	P31-B	4784	2005	11	11	0.0380434782608696	P31	B	Endothelial	-9.94660617819325	6.8547776343942
P31-B_CAGGTGCTCACTTATC	P31-B	9229	2389	6	6	0.0224292989489652	P31	B	Myeloid	2.57773588189586	13.7994440200448
P31-B_CAGTAACAGTAATCCC	P31-B	2483	981	1	1	0.0414820781312928	P31	B	T	1.93886600026592	-2.33648437236544
P31-B_CAGTAACGTATTACCG	P31-B	3795	1187	3	3	0.0563899868247694	P31	B	Epithelial	-3.07010342588917	8.01418381954435
P31-B_CAGTAACGTCCGCTGA	P31-B	2439	1075	0	0	0.0721607216072161	P31	B	T	3.19398425111278	-7.0289852020621
P31-B_CAGTAACGTCTTCGTC	P31-B	6038	2012	16	16	0.0248426631334879	P31	B	MSC	-13.9307160567333	3.47012549663785
P31-B_CATATGGCAAGAAAGG	P31-B	11355	3065	3	3	0.051783355350066	P31	B	Epithelial	-3.20706560125844	8.34909564281705
P31-B_CATATTCAGTTAGGTA	P31-B	3038	1093	1	1	0.0411454904542462	P31	B	T	1.4207758713673	-3.31750887607333
P31-B_CATATTCGTAGCGATG	P31-B	11467	2666	9	9	0.0455219325019622	P31	B	MSC	-10.0990948866893	0.956426322710548
P31-B_CATATTCGTATCACCA	P31-B	8466	2594	4	4	0.0240963855421687	P31	B	T	6.34523723611339	-6.36110180591341
P31-B_CATCAAGAGGCTAGAC	P31-B	6024	1845	6	6	0.0461487383798141	P31	B	Myeloid	1.94639561662181	13.6081264617563
P31-B_CATCAAGCAAGCCCAC	P31-B	3513	1274	1	1	0.0259037859379448	P31	B	T	0.425201486439547	-1.50402992938754
P31-B_CATCAAGCATATACCG	P31-B	8043	2133	7	7	0.0171577769488997	P31	B	Myeloid	2.82352636346324	14.1586664321542
P31-B_CATCAAGCATCGGGTC	P31-B	3765	955	3	3	0.0857901726427623	P31	B	Epithelial	-4.22522451391713	8.42639237667326
P31-B_CATCAAGGTCCAGTAT	P31-B	2485	929	1	1	0.0607645875251509	P31	B	T	1.45845852384075	-2.74401158069369
P31-B_CATCAGACAATAGCAA	P31-B	5857	1642	7	7	0.0274884753286666	P31	B	Myeloid	3.33848379144176	14.015575230372
P31-B_CATCAGATCAGCTTAG	P31-B	5261	2135	11	11	0.073940315529367	P31	B	Endothelial	-10.5322146605541	7.23310309673551
P31-B_CATCAGATCCCATTTA	P31-B	2572	709	3	3	0.0808709175738725	P31	B	Epithelial	-4.62632228842274	7.35568887020353
P31-B_CATCCACTCATCTGTT	P31-B	12975	2828	6	6	0.0443159922928709	P31	B	Myeloid	1.57733784207805	14.3490408065439
P31-B_CATCCACTCTACGAGT	P31-B	3807	1563	3	3	0.020488573680063	P31	B	Epithelial	-3.28743888845936	8.43014794613126
P31-B_CATCGAAGTATTACCG	P31-B	15293	3695	11	11	0.0647354999019159	P31	B	Endothelial	-10.5429911803295	7.25883942867521
P31-B_CATCGAATCTAACTGG	P31-B	5553	1963	4	4	0.0205294435440303	P31	B	T	6.0302820015858	-5.95523613666293
P31-B_CATCGGGCACTCGACG	P31-B	5706	1695	3	3	0.0354013319313004	P31	B	Epithelial	-2.75588657370106	6.20985919262174
P31-B_CATCGGGTCATAACCG	P31-B	2340	948	3	3	0.00341880341880342	P31	B	Epithelial	-4.26902677526967	6.65266782070402
P31-B_CATCGGGTCGCGGATC	P31-B	5875	2234	14	14	0.0195744680851064	P31	B	Plasmablast	0.708293716997943	3.76643329883817
P31-B_CATCGGGTCTCGCTTG	P31-B	15210	3255	13	13	0.0287968441814596	P31	B	Myeloid	2.65555499085887	9.867080509913
P31-B_CATGACACACCGGAAA	P31-B	4487	1691	2	2	0.0670826833073323	P31	B	T	-0.627376515774885	-0.754056036221948
P31-B_CATGACAGTAGCGTGA	P31-B	1578	903	3	3	0.0190114068441065	P31	B	Epithelial	-3.28055645933644	8.6614730956674
P31-B_CATGACAGTCTCGTTC	P31-B	12875	2484	13	13	0.017631067961165	P31	B	Myeloid	2.75732801446422	9.91798192287687
P31-B_CATGCCTCAATGAATG	P31-B	1842	479	3	3	0.0939196525515744	P31	B	Epithelial	-4.06351329794423	6.09188300396207
P31-B_CATGGCGAGAAGAAGC	P31-B	3207	1072	2	2	0.039289055191768	P31	B	T	-2.34554745665089	-3.07982057307955
P31-B_CATGGCGAGTGAACAT	P31-B	4794	1524	0	0	0.025657071339174	P31	B	T	2.1958253193806	-4.40685719226595
P31-B_CATGGCGGTATAAACG	P31-B	3832	1242	3	3	0.0558455114822547	P31	B	Epithelial	-2.36074544897572	6.30605536724332
P31-B_CATGGCGTCCACGACG	P31-B	2303	794	3	3	0.032132001736865	P31	B	Epithelial	-4.6829257201244	6.65123540188077
P31-B_CATTATCAGATGTCGG	P31-B	1295	596	3	3	0.00617760617760618	P31	B	Epithelial	-4.10066415777699	5.84844046856168
P31-B_CATTATCGTCAAAGCG	P31-B	7934	1226	7	7	0.021930930173935	P31	B	Myeloid	4.32870815286144	14.5213058593393
P31-B_CATTATCGTGTCAATC	P31-B	9485	2681	0	0	0.0483921982076964	P31	B	T	2.69141266831859	-5.32544726108309
P31-B_CATTATCTCCAAGTAC	P31-B	6813	1708	3	3	0.0372816674005578	P31	B	Epithelial	-2.23703457823292	6.64019376064542
P31-B_CATTATCTCCAGTATG	P31-B	7355	2614	3	3	0.0942216179469749	P31	B	Epithelial	-4.06784822454945	8.46310693050626
P31-B_CATTCGCAGTACGCCC	P31-B	9236	1450	3	3	0.0299913382416631	P31	B	Epithelial	-4.66099216452138	6.95421439434293
P31-B_CATTCGCCAAGTAATG	P31-B	2708	1118	7	7	0.043943870014771	P31	B	Myeloid	2.54990242013439	13.1956775786996
P31-B_CATTCGCTCTGTACGA	P31-B	2951	994	0	0	0.0525245679430701	P31	B	T	0.58005620131	-7.11224096988436
P31-B_CCAATCCAGCACAGGT	P31-B	3208	1088	1	1	0.0511221945137157	P31	B	T	2.45437977799877	-2.17295759891268
P31-B_CCAATCCAGGCCCTCA	P31-B	5665	2091	4	4	0.0211827007943513	P31	B	T	7.59153316506847	-5.50888317798373
P31-B_CCAATCCCACACAGAG	P31-B	14018	3452	3	3	0.0679840205450136	P31	B	Epithelial	-1.95221354475514	6.63586264873746
P31-B_CCAATCCGTATTACCG	P31-B	1371	858	3	3	0.00510576221735959	P31	B	Epithelial	-3.33750822058217	6.52673989559415
P31-B_CCAATCCTCTGTTGAG	P31-B	2572	455	3	3	0.0649300155520995	P31	B	Epithelial	-4.70074560156361	6.94451791073087
P31-B_CCACCTACACCTATCC	P31-B	3482	1207	2	2	0.0508328546812177	P31	B	T	-1.68557657709614	-2.1585223076224
P31-B_CCACCTACAGTTCCCT	P31-B	3830	1402	6	6	0.0574412532637076	P31	B	Myeloid	-0.0930272679616597	11.7530811431527
P31-B_CCACCTATCGCATGGC	P31-B	8242	2331	7	7	0.0298471244843485	P31	B	Myeloid	2.88528917321666	14.0388029220224
P31-B_CCACGGAAGAGTACCG	P31-B	3820	1382	7	7	0.0345549738219895	P31	B	Myeloid	2.47614143380626	13.7629678847909
P31-B_CCACGGACACTGCCAG	P31-B	6481	1570	0	0	0.0413516432649283	P31	B	T	1.05668894538387	-7.6062442657828
P31-B_CCACGGACATCCGTGG	P31-B	5218	1800	6	6	0.0640091989267919	P31	B	Myeloid	-0.174545366673627	12.3765285613656
P31-B_CCACGGAGTCGCGGTT	P31-B	5669	2055	12	12	0.0539777738578232	P31	B	T	6.64513633737071	-5.4664852020621
P31-B_CCACGGATCACCTTAT	P31-B	3668	510	3	3	0.059432933478735	P31	B	Epithelial	-3.88756610861317	6.26288825298551
P31-B_CCACTACAGAAACCAT	P31-B	9830	2851	11	11	0.0399796541200407	P31	B	Endothelial	-9.6117119978954	8.75304871822599
P31-B_CCACTACCATGAAGTA	P31-B	2942	1213	4	4	0.0645819170632223	P31	B	T	6.12123487481578	-6.21037787173983
P31-B_CCACTACGTCTGCAAT	P31-B	6383	1893	6	6	0.0250665831113896	P31	B	Myeloid	0.38907457479938	12.2554348113656
P31-B_CCACTACGTTACAGAA	P31-B	2938	928	3	3	0.0908781484002723	P31	B	Epithelial	-4.22479488363759	7.20708733822111
P31-B_CCACTACTCAAACCGT	P31-B	3967	1562	4	4	0.0317620368036299	P31	B	T	6.75091264733776	-6.15199583743807
P31-B_CCAGCGACAATACGCT	P31-B	9870	2772	3	3	0.0650455927051672	P31	B	Epithelial	-2.1324422549297	6.93978911663297
P31-B_CCAGCGACAGGTCGTC	P31-B	15289	3085	13	13	0.0315259336778076	P31	B	Myeloid	2.74049876222118	11.1600072982431
P31-B_CCAGCGAGTGCCTTGG	P31-B	12666	2999	3	3	0.0756355597663035	P31	B	Epithelial	-2.98460270872609	7.13942080761198
P31-B_CCATGTCGTGGTGTAG	P31-B	3003	1276	0	0	0.0416250416250416	P31	B	T	2.36676786431774	-5.56331509326693
P31-B_CCATGTCGTTCGCTAA	P31-B	13657	3448	11	11	0.0611408069122062	P31	B	Endothelial	-10.6102690886547	7.35463887478117
P31-B_CCATGTCTCAACCATG	P31-B	3034	1101	4	4	0.0313117996044825	P31	B	T	4.4367384720753	-7.23721379016634
P31-B_CCATTCGCAAAGTCAA	P31-B	2311	704	9	9	0.049762007788836	P31	B	MSC	-12.1814875792553	1.46343439842466
P31-B_CCATTCGTCTGCTTGC	P31-B	2759	728	7	7	0.0224719101123595	P31	B	Myeloid	4.33611867913707	14.4647920730234
P31-B_CCCAATCAGCAGCCTC	P31-B	3384	1349	0	0	0.0410756501182033	P31	B	T	0.216827157528243	-3.97011297916171
P31-B_CCCAATCCACCCAGTG	P31-B	4119	1515	3	3	0.00509832483612527	P31	B	Epithelial	-1.87782694807545	5.78091794277433
P31-B_CCCAATCGTCGCATAT	P31-B	2462	1077	1	1	0.028838342810723	P31	B	T	2.23251841554149	-1.75586146091219
P31-B_CCCAATCGTTCGTCTC	P31-B	10708	2648	6	6	0.0304445274561076	P31	B	Myeloid	1.10364166984066	12.4500988128305
P31-B_CCCAATCTCACCCTCA	P31-B	6373	2011	4	4	0.0203985564098541	P31	B	T	5.27745340356334	-6.66814011310336
P31-B_CCCAGTTCACATTCGA	P31-B	7266	2158	11	11	0.0997797963115882	P31	B	Endothelial	-9.4946294020702	8.40658646847013
P31-B_CCCAGTTGTAGAAGGA	P31-B	2966	1249	0	0	0.0320296695886716	P31	B	T	3.15027521142467	-6.74146431659457
P31-B_CCCAGTTTCCAAAGTC	P31-B	4121	1214	3	3	0.056782334384858	P31	B	Epithelial	-3.6462350081493	6.58658200527433
P31-B_CCCATACAGCGCCTTG	P31-B	4656	1664	16	16	0.0246993127147766	P31	B	MSC	-14.1177020262767	4.1788857581735
P31-B_CCCATACAGGGATGGG	P31-B	5390	1777	7	7	0.0330241187384045	P31	B	Myeloid	3.54661462792858	12.9871957900644
P31-B_CCCATACCAGTGAGTG	P31-B	11065	2821	6	6	0.0239493899683687	P31	B	Myeloid	2.25641749391063	12.1581705215097
P31-B_CCCATACCATCAGTCA	P31-B	8299	2435	7	7	0.0379563802867815	P31	B	Myeloid	4.82690856942638	12.152312100184
P31-B_CCCATACTCTGGAGCC	P31-B	12666	2876	6	6	0.0261329543660193	P31	B	Myeloid	1.76736722478374	13.9867990615487
P31-B_CCCTCCTAGAGCTATA	P31-B	7220	2230	4	4	0.0274238227146814	P31	B	T	6.49854467401012	-6.06218069766757
P31-B_CCCTCCTAGGGAGTAA	P31-B	3848	1407	4	4	0.0870582120582121	P31	B	T	6.33257291802867	-6.59569758151766
P31-B_CCCTCCTCACTAGTAC	P31-B	9723	2601	4	4	0.0281806026946416	P31	B	T	7.10664890298351	-5.97412174915072
P31-B_CCCTCCTGTCTCCCTA	P31-B	5600	1873	22	22	0.0285714285714286	P31	B	Dendritic	8.58671520242198	10.4745624663949
P31-B_CCGGGATGTACGACCC	P31-B	7048	2111	6	6	0.061577752553916	P31	B	Myeloid	0.930159251780352	13.1301792266488
P31-B_CCGGGATGTCAATGTC	P31-B	1300	752	3	3	0.0107692307692308	P31	B	Epithelial	-2.32146121969716	6.18551903988126
P31-B_CCGGGATGTCTAGAGG	P31-B	14537	3394	18	18	0.0356332118043613	P31	B	Mast	4.30725191125377	7.44409734035734
P31-B_CCGGGATGTTGTACAC	P31-B	1478	618	3	3	0.0074424898511502	P31	B	Epithelial	-4.08072521200673	5.72083741451505
P31-B_CCGGGATTCTATCGCC	P31-B	2868	1263	3	3	0.0655509065550907	P31	B	Epithelial	-3.18174864759938	6.94741517330411
P31-B_CCGGTAGGTACAGCAG	P31-B	5493	1714	7	7	0.0566175131986164	P31	B	Myeloid	3.76398871430858	12.99527245785
P31-B_CCGGTAGTCAGCAACT	P31-B	5674	1706	6	6	0.0819527670074022	P31	B	Myeloid	2.15818784722789	13.2796362044931
P31-B_CCGTACTAGACCGGAT	P31-B	5815	1209	3	3	0.0108340498710232	P31	B	Epithelial	-4.13651182165639	5.97990638042692
P31-B_CCGTACTCACACGCTG	P31-B	4750	1418	3	3	0.0231578947368421	P31	B	Epithelial	-2.17783452978627	5.87515240932706
P31-B_CCGTGGAAGCGTGAAC	P31-B	3082	1087	0	0	0.0447761194029851	P31	B	T	0.84273765573009	-7.72093409274813
P31-B_CCGTTCAAGCCACGCT	P31-B	2839	1007	4	4	0.0320535399788658	P31	B	T	4.94881580361827	-7.13404053424593
P31-B_CCGTTCACAAGTACCT	P31-B	5477	1469	0	0	0.0363337593573124	P31	B	T	3.39838264474376	-7.69816035007235
P31-B_CCTAAAGAGAACTGTA	P31-B	1670	642	11	11	0.00898203592814371	P31	B	Endothelial	-10.2073111723949	7.0368393066049
P31-B_CCTAAAGCAACGATGG	P31-B	1728	666	0	0	0.0283564814814815	P31	B	T	1.06892607697948	-7.09545248721835
P31-B_CCTAAAGTCATCTGCC	P31-B	1421	586	3	3	0.0942997888810697	P31	B	Epithelial	-3.97625972738759	6.71238452221159
P31-B_CCTAAAGTCTGCCAGG	P31-B	3038	1061	2	2	0.0348913759052008	P31	B	T	-2.18691946974293	-2.80278438304659
P31-B_CCTACACCAATAACGA	P31-B	3838	1443	7	7	0.0328295987493486	P31	B	Myeloid	4.27536819467052	12.6259296538949
P31-B_CCTACACCACCCATGG	P31-B	2954	1254	3	3	0.0900473933649289	P31	B	Epithelial	-3.1951019953777	7.73527461315397
P31-B_CCTACACCATCAGTAC	P31-B	7035	2453	3	3	0.067093105899076	P31	B	Epithelial	-2.60025550833241	8.29961568142179
P31-B_CCTACACCATCCGGGT	P31-B	10063	2577	12	12	0.0500844678525291	P31	B	T	4.17608831414684	-5.39653271411654
P31-B_CCTACCAAGAGCTGCA	P31-B	8204	2430	6	6	0.0490004875670405	P31	B	Myeloid	0.522500913233599	13.3245952727914
P31-B_CCTACCACACATGTGT	P31-B	8798	2642	3	3	0.0738804273698568	P31	B	Epithelial	-2.41139294615284	6.94921857143644
P31-B_CCTAGCTAGAAACGAG	P31-B	2727	1084	7	7	0.0297029702970297	P31	B	Myeloid	4.06791708955272	12.1480386855722
P31-B_CCTAGCTAGATGCGAC	P31-B	3700	1468	4	4	0.0321621621621622	P31	B	T	4.14919374474986	-6.71535700534579
P31-B_CCTAGCTAGTACCGGA	P31-B	4467	1481	7	7	0.022834116856951	P31	B	Myeloid	3.38298247346385	12.6811655166269
P31-B_CCTAGCTTCATGTCCC	P31-B	2370	823	3	3	0.00759493670886076	P31	B	Epithelial	-4.44903041830556	6.43371278072599
P31-B_CCTATTAAGACAGACC	P31-B	2303	1099	6	6	0.0942249240121581	P31	B	Myeloid	0.920406501383624	13.2840583922983
P31-B_CCTATTAAGAGCCTAG	P31-B	4886	1892	14	14	0.0626279164961113	P31	B	Plasmablast	0.723234872908435	4.20404583240751
P31-B_CCTATTATCCTTCAAT	P31-B	4808	2001	13	13	0.0470049916805324	P31	B	Myeloid	0.94533101806148	11.5875118377328
P31-B_CCTCAGTAGCCCAACC	P31-B	4904	1665	12	12	0.0248776508972268	P31	B	T	3.93722150811656	-5.27748793338534
P31-B_CCTCAGTAGGCTACGA	P31-B	1683	958	3	3	0.0142602495543672	P31	B	Epithelial	-2.13347866049305	6.953825772059
P31-B_CCTCAGTGTAGGCATG	P31-B	8867	2700	11	11	0.046577196346002	P31	B	Endothelial	-9.53035594931141	8.5811336639047
P31-B_CCTCAGTGTCTAACGT	P31-B	6353	2222	4	4	0.0429718243349599	P31	B	T	6.1172485161732	-5.69085854266879
P31-B_CCTCTGAAGTATCGAA	P31-B	2872	1338	11	11	0.0365598885793872	P31	B	Endothelial	-10.5364327620556	7.43451434398893
P31-B_CCTCTGACAAGGCTCC	P31-B	2787	1113	4	4	0.0215285252960172	P31	B	T	5.17210386285289	-7.03778141711947
P31-B_CCTCTGACATCGGTTA	P31-B	2937	1064	7	7	0.0333673816819884	P31	B	Myeloid	5.05356739053234	12.153813183558
P31-B_CCTCTGACATGACGGA	P31-B	4003	1296	7	7	0.0304771421433925	P31	B	Myeloid	5.15392253884777	12.2978828551889
P31-B_CCTCTGAGTACCGAGA	P31-B	8993	2600	6	6	0.0614922717669298	P31	B	Myeloid	-0.0114258717586187	12.9267376067758
P31-B_CCTTACGCACATTCGA	P31-B	3013	1420	16	16	0.029538665781613	P31	B	MSC	-14.2063136290599	4.2516499164224
P31-B_CCTTACGCACTGAAGG	P31-B	3368	1406	4	4	0.0323634204275534	P31	B	T	6.46432683953746	-6.25011557315585
P31-B_CCTTCCCAGGGTGTGT	P31-B	6765	1911	7	7	0.0326681448632668	P31	B	Myeloid	4.42618082055553	12.1115425231576
P31-B_CCTTCCCCAGGAATGC	P31-B	5030	1471	7	7	0.0493041749502982	P31	B	Myeloid	2.69503663072093	14.2130230071664
P31-B_CCTTCCCGTAAATGTG	P31-B	13191	3268	3	3	0.0484421196270184	P31	B	Epithelial	-4.24199392309681	8.80206090236906
P31-B_CCTTCGAGTGTTAAGA	P31-B	6675	2002	0	0	0.0236704119850187	P31	B	T	3.6929640580128	-7.53425806735751
P31-B_CCTTCGATCGCTTAGA	P31-B	4796	1591	16	16	0.0160550458715596	P31	B	MSC	-14.629819412141	3.77578383709196
P31-B_CGAACATAGAAACCTA	P31-B	5428	1519	3	3	0.0681650700073692	P31	B	Epithelial	-3.07376911154286	7.6487811210275
P31-B_CGAATGTAGCTTTGGT	P31-B	3546	1368	1	1	0.0496333897349126	P31	B	T	0.547362874836764	-1.09237247680422
P31-B_CGACTTCCACCGCTAG	P31-B	5717	1415	0	0	0.0503760713661011	P31	B	T	0.77773247251018	-8.05382937167879
P31-B_CGACTTCCATGCCTTC	P31-B	7455	2606	11	11	0.0551307847082495	P31	B	Endothelial	-8.79196884146229	7.04953318859342
P31-B_CGACTTCGTCACAAGG	P31-B	10382	2867	3	3	0.0151223271046041	P31	B	Epithelial	-3.09819843283192	7.76288396145109
P31-B_CGACTTCTCACATGCA	P31-B	3800	1122	0	0	0.0344736842105263	P31	B	T	0.727552573771319	-7.51358336185214
P31-B_CGACTTCTCAGGCGAA	P31-B	2999	1084	0	0	0.0366788929643214	P31	B	T	3.04903433808788	-7.81901091312167
P31-B_CGACTTCTCGCCAAAT	P31-B	5178	1762	3	3	0.00251062186172267	P31	B	Epithelial	-3.12892796507374	6.20123702312711
P31-B_CGAGAAGCAAGTTAAG	P31-B	2670	986	0	0	0.0588014981273408	P31	B	T	1.19971309194072	-8.34881991122958
P31-B_CGAGAAGGTTTGTTTC	P31-B	7404	1943	3	3	0.034170718530524	P31	B	Epithelial	-2.72307397833363	5.93960410381559
P31-B_CGAGCACAGACGCAAC	P31-B	2336	967	3	3	0.011986301369863	P31	B	Epithelial	-3.24233986845509	6.56274634624723
P31-B_CGAGCACAGTATCTCG	P31-B	5870	2183	6	6	0.0296422487223169	P31	B	Myeloid	1.27357469090923	13.5208261611581
P31-B_CGAGCACAGTGAAGTT	P31-B	13167	3004	3	3	0.0682767524872788	P31	B	Epithelial	-4.00466730108754	9.12556821132902
P31-B_CGAGCACAGTGGCACA	P31-B	7383	2667	16	16	0.0372477312745496	P31	B	MSC	-14.2021155547191	4.0586100223184
P31-B_CGAGCACGTCCAGTAT	P31-B	2789	1102	11	11	0.0157762638938688	P31	B	Endothelial	-9.21731330862538	5.91338998104337
P31-B_CGAGCACGTCTTCGTC	P31-B	3510	1163	4	4	0.0518518518518519	P31	B	T	5.13877246865734	-7.00323122714755
P31-B_CGAGCCAAGAGTACAT	P31-B	1812	693	3	3	0.0408388520971302	P31	B	Epithelial	-3.42210556974904	6.52170830990079
P31-B_CGAGCCAAGTCAATAG	P31-B	5794	1860	0	0	0.0350362443907491	P31	B	T	2.93846033105358	-6.69826287006136
P31-B_CGAGCCACACTAGTAC	P31-B	1489	570	3	3	0.0550705171255876	P31	B	Epithelial	-3.8103261183788	5.95147639538053
P31-B_CGAGCCATCAGTGCAT	P31-B	4071	1572	7	7	0.0294767870302137	P31	B	Myeloid	4.68242738732799	12.0635994079233
P31-B_CGAGCCATCTGACCTC	P31-B	2890	894	3	3	0.0737024221453287	P31	B	Epithelial	-3.76918580046193	7.22409421230558
P31-B_CGATCGGGTAGCGTAG	P31-B	3909	1177	2	2	0.0368380660015349	P31	B	T	-2.79481317511097	-2.94421809886691
P31-B_CGATCGGGTAGGACAC	P31-B	3646	1507	4	4	0.0331870543060889	P31	B	T	5.13805721292003	-6.63545197223422
P31-B_CGATCGGGTGCACGAA	P31-B	10780	2777	6	6	0.0348794063079777	P31	B	Myeloid	0.657121281714282	14.1059949996591
P31-B_CGATCGGGTTAGTGGG	P31-B	9192	1469	3	3	0.067993907745866	P31	B	Epithelial	-4.61653282156483	7.25384312893156
P31-B_CGATGGCAGACCTAGG	P31-B	13252	2780	6	6	0.0436160579535165	P31	B	Myeloid	0.922560494036517	14.3691414001108
P31-B_CGATGGCGTCATGCCG	P31-B	1479	750	11	11	0.00743745774171738	P31	B	Endothelial	-10.0580182265331	6.99104481960538
P31-B_CGATGTAGTCTTGTCC	P31-B	2870	1053	2	2	0.0505226480836237	P31	B	T	-1.4280668686916	-3.43503183101412
P31-B_CGATGTATCATTGCGA	P31-B	4232	1631	7	7	0.014413988657845	P31	B	Myeloid	4.49288509377941	12.2585266234994
P31-B_CGATTGATCACTATTC	P31-B	9163	2644	7	7	0.0279384481065153	P31	B	Myeloid	3.16391585359081	11.8536623122812
P31-B_CGCCAAGAGGTTACCT	P31-B	1942	668	20	20	0.00720906282183316	P31	B	MSC	-14.6422276686718	-0.00470823024507983
P31-B_CGCCAAGAGTCCGGTC	P31-B	1447	572	3	3	0.0539046302695231	P31	B	Epithelial	-4.59742595663563	6.52809268261198
P31-B_CGCCAAGCACAGACAG	P31-B	4347	1674	16	16	0.0416379112031286	P31	B	MSC	-14.0597357939769	3.70417505527738
P31-B_CGCCAAGCACCGATAT	P31-B	3257	1641	3	3	0.0638624501074608	P31	B	Epithelial	-3.73137595167653	8.65013104702238
P31-B_CGCCAAGGTAGAAGGA	P31-B	2891	1005	9	9	0.0515392597717053	P31	B	MSC	-9.93611194601552	0.968636572611365
P31-B_CGCCAAGGTTGAGGTG	P31-B	3446	1276	0	0	0.0432385374347069	P31	B	T	2.73502252587779	-5.61595934604403
P31-B_CGCGGTAAGATCTGCT	P31-B	7391	2101	6	6	0.0400487078879719	P31	B	Myeloid	1.6407009173344	13.601060688746
P31-B_CGCGTTTCACCAGGTC	P31-B	2027	675	3	3	0.0823877651702023	P31	B	Epithelial	-4.02400066366688	6.29579335476163
P31-B_CGCGTTTTCCGTCAAA	P31-B	3114	1196	4	4	0.0269749518304432	P31	B	T	5.3644318390797	-6.52253645633456
P31-B_CGCTATCCACTGTCGG	P31-B	6290	1858	7	7	0.0255961844197138	P31	B	Myeloid	3.58888099679454	13.5514486434579
P31-B_CGCTATCTCAGTGCAT	P31-B	1015	630	3	3	0.00886699507389163	P31	B	Epithelial	-3.69302799215809	5.70528107906583
P31-B_CGCTGGACAGGCGATA	P31-B	3865	1152	3	3	0.0623544631306598	P31	B	Epithelial	-2.32117201796071	6.18946963573698
P31-B_CGCTGGAGTAACGTTC	P31-B	4184	1336	7	7	0.0341778202676864	P31	B	Myeloid	5.00629995355113	12.0643423202157
P31-B_CGCTTCAAGTCGTTTG	P31-B	3703	1327	2	2	0.0388873886038347	P31	B	T	-0.484045762925306	-0.941915690648522
P31-B_CGGACACTCTTGTACT	P31-B	3724	1409	7	7	0.026047261009667	P31	B	Myeloid	2.60721133241161	14.3309581878305
P31-B_CGGACTGAGAAAGTGG	P31-B	1779	630	3	3	0.0207982012366498	P31	B	Epithelial	-4.06086828222767	5.78757745052579
P31-B_CGGACTGCAACGCACC	P31-B	1732	890	3	3	0.0796766743648961	P31	B	Epithelial	-2.78792979231373	7.70553237224821
P31-B_CGGACTGCACGAGAGT	P31-B	11032	2618	4	4	0.0345358955765047	P31	B	T	-3.90498735418812	6.19698554302457
P31-B_CGGACTGTCTCCGGTT	P31-B	14287	3605	11	11	0.0587947084762371	P31	B	Endothelial	-10.6018891524364	7.24455910946134
P31-B_CGGAGCTAGCCGGTAA	P31-B	2839	1000	7	7	0.0359281437125748	P31	B	Myeloid	3.41636250504955	13.5609892013193
P31-B_CGGAGCTAGTAGTGCG	P31-B	13726	3097	3	3	0.0745300888824129	P31	B	Epithelial	-4.18384935369984	9.07099801326994
P31-B_CGGAGCTAGTTACCCA	P31-B	4254	1415	7	7	0.0347907851433945	P31	B	Myeloid	4.22396276483043	13.8424728515268
P31-B_CGGAGCTCAGGCTGAA	P31-B	3537	1215	4	4	0.0327961549335595	P31	B	T	4.5645484734486	-6.96677464221713
P31-B_CGGAGTCAGTGCGTGA	P31-B	8957	1440	3	3	0.0574969297755945	P31	B	Epithelial	-4.59629728308217	6.97064572597745
P31-B_CGGAGTCCAGTCCTTC	P31-B	2577	978	1	1	0.0252231276678308	P31	B	T	1.99013875016674	-3.7188774940848
P31-B_CGGAGTCCATGCCACG	P31-B	4198	1851	3	3	0.0233444497379705	P31	B	Epithelial	-3.43748332968251	8.43064767147306
P31-B_CGGAGTCGTTACAGAA	P31-B	1440	759	3	3	0.0861111111111111	P31	B	Epithelial	-3.52902795782582	6.41590911175016
P31-B_CGGAGTCTCTCACATT	P31-B	8179	2521	6	6	0.0550189509720015	P31	B	Myeloid	0.869325857252917	14.3406313064218
P31-B_CGGCTAGCACACCGAC	P31-B	4011	1558	3	3	0.0224382946896036	P31	B	Epithelial	-2.9657843302776	7.63616400982145
P31-B_CGGCTAGCAGGAACGT	P31-B	4561	1294	7	7	0.0306950230212673	P31	B	Myeloid	4.52494905480846	13.6743715407968
P31-B_CGGCTAGTCCCTAACC	P31-B	11895	3061	4	4	0.0373266078184111	P31	B	T	6.64453313836559	-5.79300659869906
P31-B_CGGCTAGTCTACTCAT	P31-B	7951	1869	7	7	0.0871588479436549	P31	B	Myeloid	4.65304086694225	12.1128633620859
P31-B_CGGTTAAAGCAGGCTA	P31-B	1810	814	6	6	0.0353591160220995	P31	B	Myeloid	0.976720790953479	12.5418193938852
P31-B_CGGTTAAAGTACGTTC	P31-B	4763	2366	3	3	0.0764224228427462	P31	B	Epithelial	-3.08257247915761	7.87582141186002
P31-B_CGTAGCGCAACTGCGC	P31-B	12627	3210	9	9	0.0521105567434862	P31	B	MSC	-12.3299012373974	1.56011825824979
P31-B_CGTAGGCGTCTTTCAT	P31-B	6531	1988	6	6	0.0342979635584137	P31	B	Myeloid	0.118392588214121	12.7038705947519
P31-B_CGTCACTAGGTGATTA	P31-B	3980	1131	0	0	0.0180904522613065	P31	B	T	0.569259058327517	-7.40245932315585
P31-B_CGTCACTGTATGAATG	P31-B	8689	2923	3	3	0.0154217976752215	P31	B	Epithelial	-3.03123261442677	8.59802514339689
P31-B_CGTCAGGAGACCACGA	P31-B	6238	2026	6	6	0.0485732606604681	P31	B	Myeloid	1.61521909722789	13.9733923080087
P31-B_CGTCAGGCAACGCACC	P31-B	2840	1162	20	20	0.0616197183098592	P31	B	MSC	-13.9628319930126	0.351692094950784
P31-B_CGTCAGGCAAGCCGTC	P31-B	1437	782	3	3	0.00626304801670146	P31	B	Epithelial	-3.15290858259694	8.49632817531828
P31-B_CGTCAGGCAAGTAATG	P31-B	2811	1203	4	4	0.0345072927783707	P31	B	T	5.28137205132945	-5.9969126579642
P31-B_CGTCAGGGTCCGTGAC	P31-B	1651	885	1	1	0.0296789824348879	P31	B	T	2.35573790559276	-2.75412529681918
P31-B_CGTCCATAGATGAGAG	P31-B	10118	2767	6	6	0.032812808855505	P31	B	Myeloid	0.364435430259547	14.0159805419565
P31-B_CGTCCATAGTCATCCA	P31-B	3345	1475	4	4	0.0325859491778774	P31	B	T	7.22868822106822	-5.89954775546786
P31-B_CGTCCATCAAGAAGAG	P31-B	3055	1451	16	16	0.0304418985270049	P31	B	MSC	-13.115662116914	3.98042041088346
P31-B_CGTCTACCATCACCCT	P31-B	8664	2811	16	16	0.030932594644506	P31	B	MSC	-13.1679034422924	3.94665604854826
P31-B_CGTCTACTCAACGCTA	P31-B	13723	3554	3	3	0.0582962908984916	P31	B	Epithelial	-2.27279521933095	7.1471155288339
P31-B_CGTCTACTCGCAGGCT	P31-B	2245	619	3	3	0.0832962138084632	P31	B	Epithelial	-4.60935165396229	6.54327803875211
P31-B_CGTGAGCAGACGCAAC	P31-B	4334	1400	28	28	0.00853714813105676	P31	B	Plasma	-6.21073820105092	-7.32559365009066
P31-B_CGTGAGCCATCAGTCA	P31-B	5959	1557	7	7	0.0278570229904346	P31	B	Myeloid	4.68856094369396	13.7118671538949
P31-B_CGTGAGCGTTAAGACA	P31-B	11787	2618	6	6	0.0395350810214643	P31	B	Myeloid	0.851878028006396	14.0099304320932
P31-B_CGTGTAACAAGCTGTT	P31-B	3019	1081	0	0	0.0486916197416363	P31	B	T	3.19807408341869	-6.11296194766757
P31-B_CGTGTCTAGTATTGGA	P31-B	2177	922	0	0	0.0367478180983004	P31	B	T	3.2801918793629	-6.06094807361361
P31-B_CGTGTCTCAAGCGATG	P31-B	2429	1197	4	4	0.060930424042816	P31	B	T	7.11354730615123	-6.18990820621249
P31-B_CGTGTCTGTAGAAGGA	P31-B	2343	1076	3	3	0.0819462227912932	P31	B	Epithelial	-2.9027915190746	7.83706408764127
P31-B_CGTGTCTTCTGAAAGA	P31-B	5764	1972	14	14	0.0369535045107564	P31	B	Plasmablast	0.713156442732653	3.77392417217496
P31-B_CGTTAGAAGCTCTCGG	P31-B	3202	1460	11	11	0.0783885071830106	P31	B	Endothelial	-9.2465472411205	8.49230653072599
P31-B_CGTTCTGTCACAAACC	P31-B	1129	564	6	6	0.00620017714791851	P31	B	Myeloid	-0.227050084977308	13.4965227248788
P31-B_CGTTCTGTCCTTAATC	P31-B	3983	1551	2	2	0.0469495355259854	P31	B	T	-3.00720455160634	-1.06042653297183
P31-B_CGTTGGGAGATCCCAT	P31-B	3767	1376	11	11	0.00769843376692328	P31	B	Endothelial	-9.19439651480214	8.39149075771574
P31-B_CGTTGGGTCAGAGCTT	P31-B	1956	737	7	7	0.0322085889570552	P31	B	Myeloid	5.02773759850963	12.8933275344491
P31-B_CGTTGGGTCAGGCGAA	P31-B	3223	1138	0	0	0.0322680732237046	P31	B	T	0.82181720027431	-6.86652487491366
P31-B_CGTTGGGTCTTGTATC	P31-B	3187	1044	0	0	0.0348289927831817	P31	B	T	1.58542261609539	-7.55707806323763
P31-B_CTAACTTAGACTTTCG	P31-B	2738	1135	4	4	0.0328707085463842	P31	B	T	6.16512964257701	-6.77044838641879
P31-B_CTAACTTAGCGCTCCA	P31-B	4014	1000	3	3	0.0695067264573991	P31	B	Epithelial	-2.65356089582936	6.17589408184293
P31-B_CTAACTTCATACTCTT	P31-B	4067	1421	2	2	0.0358986968281288	P31	B	T	-2.40385081282155	-2.55367964481112
P31-B_CTAACTTTCAGCACAT	P31-B	5054	1752	4	4	0.0352196280174119	P31	B	T	4.38958833703502	-6.76159495090243
P31-B_CTAAGACAGCGTTGCC	P31-B	1447	715	16	16	0.0704906703524533	P31	B	MSC	-13.5278744887401	3.83465558315519
P31-B_CTAAGACAGGATGGAA	P31-B	5799	1837	2	2	0.0244869805138817	P31	B	T	-2.48073341360585	-3.82889193271395
P31-B_CTAATGGAGTGAAGTT	P31-B	3668	1493	1	1	0.0234460196292257	P31	B	T	1.03879020699962	-2.64284747813937
P31-B_CTACATTGTCGCATAT	P31-B	1137	607	3	3	0.0158311345646438	P31	B	Epithelial	-3.48808052053944	6.1449010970712
P31-B_CTACATTGTCTAGCGC	P31-B	4615	1236	3	3	0.0106175514626219	P31	B	Epithelial	-4.57660152426259	6.76511842037443
P31-B_CTACCCAAGCCACGTC	P31-B	3745	1362	3	3	0.0299065420560748	P31	B	Epithelial	-4.2953171919872	8.38798218990568
P31-B_CTACCCAGTCCAACTA	P31-B	2186	924	3	3	0.00869167429094236	P31	B	Epithelial	-4.2695317458202	7.61883479381803
P31-B_CTACCCATCATTTGGG	P31-B	2120	795	3	3	0.0273584905660377	P31	B	Epithelial	-3.20613767614857	6.01425153042081
P31-B_CTACGTCAGGCCCTCA	P31-B	5743	1908	4	4	0.017760752220094	P31	B	T	7.62890813836559	-5.44844740604159
P31-B_CTACGTCGTGTTAAGA	P31-B	2766	1307	3	3	0.0046999276934201	P31	B	Epithelial	-3.30068757048146	6.85046130443815
P31-B_CTACGTCTCCACGTTC	P31-B	1005	592	3	3	0.081592039800995	P31	B	Epithelial	-4.24231483450429	6.0736668708444
P31-B_CTAGAGTAGTCTTGCA	P31-B	6974	2137	6	6	0.0121881273300832	P31	B	Myeloid	2.51726577767833	14.1196954848886
P31-B_CTAGAGTGTCGCCATG	P31-B	6474	2257	11	11	0.0502008032128514	P31	B	Endothelial	-10.4733166884472	7.55528765941862
P31-B_CTAGCCTGTAAACGCG	P31-B	4406	1680	6	6	0.0714934180662733	P31	B	Myeloid	-0.380383570103803	12.2489050033212
P31-B_CTAGCCTTCTCTGAGA	P31-B	2730	1172	3	3	0.0421245421245421	P31	B	Epithelial	-2.65992738714711	7.07066279674772
P31-B_CTAGTGAAGAGGTACC	P31-B	9812	2944	2	2	0.0271096616388096	P31	B	T	-0.219799746184507	-0.235787808644738
P31-B_CTAGTGAAGCCGGTAA	P31-B	1829	552	15	15	0.0481137233460908	P31	B	MSC	-12.0704703520824	1.13957232261899
P31-B_CTAGTGAAGCTAAGAT	P31-B	9333	2890	3	3	0.0907532411871853	P31	B	Epithelial	-3.71494318953053	8.75018101955656
P31-B_CTAGTGACAGCTCCGA	P31-B	5765	1295	3	3	0.0534258456201214	P31	B	Epithelial	-3.77597858419911	6.01970988537076
P31-B_CTAGTGACATATGAGA	P31-B	8446	2404	6	6	0.0497276817428368	P31	B	Myeloid	0.18253485077723	13.1868093612314
P31-B_CTAGTGATCAGGCCCA	P31-B	6058	2091	4	4	0.0262462859029383	P31	B	T	7.14279935845836	-6.03266686176058
P31-B_CTCACACCAGACAAGC	P31-B	2627	1149	2	2	0.0323562999619338	P31	B	T	0.51592559704288	-3.12864178394076
P31-B_CTCAGAAAGGACACCA	P31-B	4987	1811	7	7	0.0210547423300582	P31	B	Myeloid	2.38572190293773	12.541885197413
P31-B_CTCAGAAGTAGCTAAA	P31-B	1559	679	1	1	0.0532392559332906	P31	B	T	1.30214164742931	-3.24954241489169
P31-B_CTCAGAAGTCAAGCGA	P31-B	4909	1614	6	6	0.0346302709309432	P31	B	Myeloid	1.07140586862071	11.7650259139657
P31-B_CTCAGAAGTTACGACT	P31-B	3700	1485	4	4	0.0397297297297297	P31	B	T	5.66090820321544	-6.59197396014925
P31-B_CTCAGAAGTTATCCGA	P31-B	7222	2242	6	6	0.067986707283301	P31	B	Myeloid	0.919014673323474	13.2098825576425
P31-B_CTCATTAAGCAGCCTC	P31-B	9988	2686	16	16	0.039647577092511	P31	B	MSC	-12.6973614882518	2.79117733265165
P31-B_CTCATTACAGCGATCC	P31-B	2606	1119	11	11	0.00460475825019187	P31	B	Endothelial	-10.2485490035106	7.21903449321989
P31-B_CTCATTATCCGAAGAG	P31-B	8263	2571	3	3	0.0280769696236234	P31	B	Epithelial	-3.5223143290569	9.13140374447111
P31-B_CTCCTAGAGCTGATAA	P31-B	6886	2022	6	6	0.0519895440023236	P31	B	Myeloid	-0.422728617100873	11.9544036986947
P31-B_CTCCTAGGTTAAGGGC	P31-B	5118	1746	4	4	0.0314576006252442	P31	B	T	4.42584894189342	-6.93007296298739
P31-B_CTCGAAAAGTCTTGCA	P31-B	5424	1526	7	7	0.0385324483775811	P31	B	Myeloid	4.56775234231456	13.6478155257821
P31-B_CTCGAAACAAACTGCT	P31-B	1118	402	9	9	0.056350626118068	P31	B	MSC	-12.1325059126903	1.46459597374204
P31-B_CTCGAAACATGTTGAC	P31-B	2670	1182	6	6	0.0827715355805243	P31	B	Myeloid	0.813658516497454	13.316034138453
P31-B_CTCGAAAGTATCTGCA	P31-B	5018	771	3	3	0.0679553607014747	P31	B	Epithelial	-4.56730224600331	8.01100236202482
P31-B_CTCGAAAGTTTGGGCC	P31-B	13691	3443	3	3	0.0448469797677306	P31	B	Epithelial	-4.23493816366688	8.26535969997648
P31-B_CTCGAAATCATGTGGT	P31-B	4121	1457	7	7	0.0781363746663431	P31	B	Myeloid	2.1640620041798	13.2354057433725
P31-B_CTCGAAATCTTCCTTC	P31-B	9177	2730	16	16	0.0379208891794704	P31	B	MSC	-12.6959433745433	3.97820001865629
P31-B_CTCGAGGAGTCATGCT	P31-B	8109	2271	6	6	0.0363793316068566	P31	B	Myeloid	0.784199755282244	12.2065399291635
P31-B_CTCGAGGCACGTCAGC	P31-B	8136	2094	3	3	0.0578908554572271	P31	B	Epithelial	-3.04812099447743	7.95793515468839
P31-B_CTCGGAGAGCCCGAAA	P31-B	10346	1258	19	19	0.0223274695534506	P31	B	Plasma	-8.17103340139882	-9.30132979129549
P31-B_CTCGGAGGTTACGGAG	P31-B	8776	2566	6	6	0.0327028258887876	P31	B	Myeloid	0.921204607577166	13.7544620635629
P31-B_CTCGGGAAGAATTCCC	P31-B	5357	1944	11	11	0.0420011200298675	P31	B	Endothelial	-10.0084948729564	7.24921494747404
P31-B_CTCGGGAAGTGTCTCA	P31-B	2158	996	16	16	0.0639481000926784	P31	B	MSC	-14.5246386717846	3.41092950130704
P31-B_CTCGGGAGTCGATTGT	P31-B	3124	1324	11	11	0.0220870678617157	P31	B	Endothelial	-9.73650314322011	6.90581733013395
P31-B_CTCGGGAGTCGCGAAA	P31-B	10777	2615	6	6	0.0434258142340169	P31	B	Myeloid	1.10221217164501	11.8256147506357
P31-B_CTCGGGATCTAACCGA	P31-B	2418	1122	1	1	0.0334987593052109	P31	B	T	1.44069991597637	-2.81782597278353
P31-B_CTCGTACAGTGCTGCC	P31-B	8618	2632	6	6	0.0601067533070318	P31	B	Myeloid	-0.3639314960529	12.4769008758188
P31-B_CTCGTACCAGGATCGA	P31-B	7498	2255	7	7	0.0324086423046146	P31	B	Myeloid	2.3835797120045	13.1778572204233
P31-B_CTCGTACTCGGTGTCG	P31-B	5029	1606	6	6	0.0817259892622788	P31	B	Myeloid	-0.187548447756925	12.6991890075326
P31-B_CTCGTCAAGTACGTTC	P31-B	4265	1516	1	1	0.0208675263774912	P31	B	T	1.95918438920482	-1.00572591994997
P31-B_CTCGTCAAGTTTAGGA	P31-B	5549	1808	7	7	0.0205442422058028	P31	B	Myeloid	4.12006924638256	12.2572773101449
P31-B_CTCGTCATCAGCACAT	P31-B	3212	1167	2	2	0.0401618929016189	P31	B	T	-2.27742816916005	-3.39911240314242
P31-B_CTCTAATGTCGCTTCT	P31-B	2879	1118	0	0	0.0736366794025703	P31	B	T	0.947077255339465	-5.42442053531405
P31-B_CTCTAATTCGCCATAA	P31-B	3759	1475	7	7	0.037243947858473	P31	B	Myeloid	2.56606553086742	13.2934063079477
P31-B_CTCTAATTCTTTAGTC	P31-B	12834	3196	26	26	0.0280504908835905	P31	B	Endothelial	-9.04194213858143	5.68617755199674
P31-B_CTCTACGAGTTCGATC	P31-B	6686	1942	7	7	0.0245288662877655	P31	B	Myeloid	3.06504056939586	12.7734916808725
P31-B_CTCTACGCACGCGAAA	P31-B	1205	664	6	6	0.0622406639004149	P31	B	Myeloid	1.43290160188182	13.8177450301767
P31-B_CTCTACGTCATGTCCC	P31-B	4093	981	3	3	0.0371365746396286	P31	B	Epithelial	-3.49901558866993	6.22882443691495
P31-B_CTCTACGTCCACGACG	P31-B	1559	729	3	3	0.0205259781911482	P31	B	Epithelial	-3.34914876928822	6.52387267376188
P31-B_CTCTGGTTCAATCTCT	P31-B	3032	1225	0	0	0.033311345646438	P31	B	T	1.01434038171276	-4.44961184238192
P31-B_CTCTGGTTCGAGAACG	P31-B	9255	2856	3	3	0.0932468935710427	P31	B	Epithelial	-3.79825856199757	8.8058593871713
P31-B_CTCTGGTTCTCTTGAT	P31-B	4188	1529	2	2	0.0238777459407832	P31	B	T	-0.774806339650312	-0.882307588803735
P31-B_CTCTGGTTCTTCAACT	P31-B	12106	3077	3	3	0.00850817776309268	P31	B	Epithelial	-3.2277620028545	7.7213981750131
P31-B_CTGAAACAGGCATTGG	P31-B	10371	3013	3	3	0.0738598013692026	P31	B	Epithelial	-2.34620620718495	6.33964759136442
P31-B_CTGAAACGTCGAAAGC	P31-B	4693	1419	4	4	0.0283400809716599	P31	B	T	4.08623550424083	-7.20086973880526
P31-B_CTGAAGTGTATCAGTC	P31-B	1995	789	1	1	0.0486215538847118	P31	B	T	1.38862309941753	-5.49645823215243
P31-B_CTGAAGTGTCCGTCAG	P31-B	4374	1541	4	4	0.0240054869684499	P31	B	T	7.33942459115489	-5.72039765094515
P31-B_CTGAAGTTCACAATGC	P31-B	1472	743	3	3	0.0896739130434783	P31	B	Epithelial	-3.58031727781788	7.00502806926969
P31-B_CTGATAGAGCCACCTG	P31-B	2142	1009	3	3	0.0485527544351074	P31	B	Epithelial	-3.06927778234974	8.42823869014982
P31-B_CTGATAGCATCAGTCA	P31-B	2529	1286	11	11	0.0411229735073151	P31	B	Endothelial	-10.0443330000927	7.2559064033151
P31-B_CTGATCCAGCGTGTCC	P31-B	1164	748	3	3	0.0489690721649485	P31	B	Epithelial	-3.89515068045155	8.99415093685392
P31-B_CTGATCCAGGCTCAGA	P31-B	3813	1171	1	1	0.042748492001049	P31	B	T	1.37760863790019	-5.79059046481844
P31-B_CTGATCCGTCACCTAA	P31-B	4717	1765	3	3	0.0211999152003392	P31	B	Epithelial	-2.46759106627003	6.55635100628141
P31-B_CTGATCCGTCAGAATA	P31-B	2200	927	3	3	0.005	P31	B	Epithelial	-3.55268146505848	6.53275376583341
P31-B_CTGATCCTCGTTTGCC	P31-B	2419	969	1	1	0.062422488631666	P31	B	T	2.22109101304515	-2.92588347171542
P31-B_CTGCCTATCACATGCA	P31-B	1639	570	3	3	0.012202562538133	P31	B	Epithelial	-4.16502811422841	6.11612015987638
P31-B_CTGCCTATCGGATGGA	P31-B	2624	1162	11	11	0.0823170731707317	P31	B	Endothelial	-9.32788326254384	8.67779523159269
P31-B_CTGCGGAGTAGCAAAT	P31-B	5406	1661	4	4	0.0179430262671106	P31	B	T	5.50965641030773	-6.81091517184969
P31-B_CTGCTGTGTACAGTGG	P31-B	1559	610	3	3	0.0711994868505452	P31	B	Epithelial	-3.44442035666005	6.2253888251901
P31-B_CTGGTCTCACTGCCAG	P31-B	7097	2204	6	6	0.0301535860222629	P31	B	Myeloid	0.394873555393061	11.7607029082895
P31-B_CTGTGCTAGGACAGAA	P31-B	2594	929	0	0	0.0300693909020817	P31	B	T	0.824156205744586	-7.73946017001864
P31-B_CTGTGCTCAAGGTTTC	P31-B	6477	1971	22	22	0.0294889609387062	P31	B	Dendritic	8.48410938271984	10.4080608489633
P31-B_CTGTGCTTCCTGTAGA	P31-B	5411	1918	4	4	0.0417667713916097	P31	B	T	7.53881881722911	-5.73859041904208
P31-B_CTGTGCTTCGTAGGTT	P31-B	5060	1338	0	0	0.0294466403162055	P31	B	T	1.3451332856129	-7.71826380466219
P31-B_CTGTTTACAGATAATG	P31-B	8458	2702	11	11	0.0336959091983921	P31	B	Endothelial	-9.6667018126537	8.55938607479337
P31-B_CTGTTTAGTAAGTGGC	P31-B	11323	2790	9	9	0.0362978009361477	P31	B	MSC	-10.949607391267	0.637860626232658
P31-B_CTGTTTATCCTCAACC	P31-B	9834	2826	9	9	0.0716900549115314	P31	B	MSC	-12.3233399581005	1.4522513749719
P31-B_CTGTTTATCGTGGGAA	P31-B	2035	957	2	2	0.0343980343980344	P31	B	T	0.25588650593265	-1.16016870712039
P31-B_CTTACCGAGCAGACTG	P31-B	4405	1542	0	0	0.0562996594778661	P31	B	T	3.51155255326732	-6.3476297256827
P31-B_CTTACCGCAAGAAAGG	P31-B	1340	599	7	7	0.0365671641791045	P31	B	Myeloid	3.42730544099315	14.2297599914193
P31-B_CTTACCGCAGTTCCCT	P31-B	8658	1473	7	7	0.0221760221760222	P31	B	Myeloid	4.17983768472179	14.4909504058481
P31-B_CTTACCGTCAACACCA	P31-B	14732	3502	16	16	0.0481265272875373	P31	B	MSC	-13.6456637572338	3.72901016498807
P31-B_CTTACCGTCAGTCCCT	P31-B	1813	780	11	11	0.0744622173193602	P31	B	Endothelial	-9.21858455648915	5.92621976162199
P31-B_CTTAGGAAGTGAAGTT	P31-B	1183	670	3	3	0.0169061707523246	P31	B	Epithelial	-4.16003038397328	5.79013234401945
P31-B_CTTAGGATCAGATAAG	P31-B	2356	810	3	3	0.0802207130730051	P31	B	Epithelial	-4.35443593969838	6.72365170742277
P31-B_CTTAGGATCGGAGCAA	P31-B	3415	1332	1	1	0.0216691068814056	P31	B	T	2.31194875726207	-3.03854292606112
P31-B_CTTAGGATCTTCGAGA	P31-B	1302	545	3	3	0.00307219662058372	P31	B	Epithelial	-4.04287101736561	6.01684123302701
P31-B_CTTCTCTAGCTAGTTC	P31-B	3048	1055	0	0	0.0341207349081365	P31	B	T	3.07835410127147	-7.40761393283602
P31-B_CTTCTCTCACGCGAAA	P31-B	2808	984	3	3	0.0950854700854701	P31	B	Epithelial	-3.26524402609364	6.11375981594327
P31-B_CTTCTCTCATCGGGTC	P31-B	7681	2321	6	6	0.0403593282124723	P31	B	Myeloid	0.296118136138758	12.3533266189218
P31-B_CTTGGCTCAGGATTGG	P31-B	3471	1127	0	0	0.0507058484586575	P31	B	T	1.04956797847255	-8.20334643100497
P31-B_CTTGGCTCAGTATGCT	P31-B	5637	1886	6	6	0.0227071137129679	P31	B	Myeloid	2.34495685586437	13.8617866637826
P31-B_CTTGGCTTCTCCCTGA	P31-B	10550	2750	6	6	0.0408530805687204	P31	B	Myeloid	0.677831571192584	13.8726289870859
P31-B_CTTTGCGAGACACTAA	P31-B	7212	2576	16	16	0.043261231281198	P31	B	MSC	-13.9587426375438	4.01932150150541
P31-B_CTTTGCGCACGGACAA	P31-B	2524	823	3	3	0.0729001584786054	P31	B	Epithelial	-4.6023707579662	7.0778000953317
P31-B_CTTTGCGGTGACCAAG	P31-B	2741	985	0	0	0.0248084640642101	P31	B	T	2.99625514039501	-5.75142019962069
P31-B_GAAACTCAGCCCAGCT	P31-B	7679	2190	7	7	0.0220080739679646	P31	B	Myeloid	2.83584473618968	13.8513467910409
P31-B_GAAACTCTCAGCTCTC	P31-B	9298	2466	6	6	0.0424822542482254	P31	B	Myeloid	-0.430088539033094	12.4616659286142
P31-B_GAAATGAAGGGTTTCT	P31-B	3313	1031	0	0	0.0455780259583459	P31	B	T	0.912250201792559	-7.04879540179965
P31-B_GAACATCGTATGAAAC	P31-B	1357	810	3	3	0.056005895357406	P31	B	Epithelial	-1.91067459097401	6.07091408993009
P31-B_GAACATCGTTCGTGAT	P31-B	5715	1787	7	7	0.0213473315835521	P31	B	Myeloid	3.75734255799755	12.3482359054208
P31-B_GAACATCTCAGATAAG	P31-B	9610	2870	12	12	0.0352757544224766	P31	B	T	5.55147073754772	-4.26851433490511
P31-B_GAACATCTCCTTAATC	P31-B	4158	1925	11	11	0.0565175565175565	P31	B	Endothelial	-9.43493320456044	6.9314287307382
P31-B_GAACGGAAGATGTCGG	P31-B	15785	3250	6	6	0.0311688311688312	P31	B	Myeloid	2.19627497682079	14.2952764632821
P31-B_GAACGGAGTCTCTCTG	P31-B	1054	670	11	11	0.0521821631878558	P31	B	Endothelial	-10.233371276765	7.96096783901456
P31-B_GAACGGAGTGTGACGA	P31-B	6490	2094	6	6	0.0285053929121726	P31	B	Myeloid	1.38097451219066	13.3074129226327
P31-B_GAACGGATCCCAAGTA	P31-B	2068	891	1	1	0.0454545454545455	P31	B	T	2.15903256425365	-2.63304537509676
P31-B_GAAGCAGCAGGATTGG	P31-B	2361	783	3	3	0.0504023718763236	P31	B	Epithelial	-4.06576778402821	5.9473617675424
P31-B_GAAGCAGTCTCGAGTA	P31-B	1119	334	3	3	0.00714924039320822	P31	B	Epithelial	-4.06974794378773	5.68821078563932
P31-B_GAAGCAGTCTGGCGAC	P31-B	2648	942	1	1	0.0974320241691843	P31	B	T	2.51126358994945	-2.68045514796969
P31-B_GAATAAGTCCTCGCAT	P31-B	5634	1845	6	6	0.0511182108626198	P31	B	Myeloid	0.761410157770953	12.8706834914804
P31-B_GAATAAGTCTGATTCT	P31-B	2385	1090	0	0	0.0243186582809224	P31	B	T	1.91942832955821	-5.4441348907828
P31-B_GAATGAAAGGATGTAT	P31-B	5525	1802	7	7	0.0257013574660633	P31	B	Myeloid	4.16175411233409	12.3487108352304
P31-B_GAATGAATCCAGTAGT	P31-B	6513	2077	3	3	0.0219560878243513	P31	B	Epithelial	-2.09720637312428	6.61580640102628
[truncated: 198,440 more rows]
