# Supplementary material for: Population-level comparisons of gene regulatory networks modeled on high-throughput single-cell transcriptomics data
Source: Nat Comput Sci. 2024 Mar 4;4(3):237–50. doi: 10.1038/s43588-024-00597-5 (PMC10965443; doi:10.1038/s43588-024-00597-5)
Supplement: Supplementary file 11 — Quantified gene expression levels from the generated PDXs. [file 43588_2024_597_MOESM11_ESM.csv]

	CRC102	CRC147	CRC166	CRC172	CRC243	CRC254	UTCPi5001	UTCPi5011	UTCPi5012	UTCPi5017	UTCPi5018	UTCPi5020	UTCPi5043	UTCPi5052	UTCPi5053
ENSG00000223972.5	0	0	0	0	0	0	0	0	0	0	0.117261262829629	0.238287041405644	0	0	0.171684804922242
ENSG00000227232.5	0.873912173358993	0	0.3479541139644	0.15748169269274	0.33732062239815	0.442445055188547	2.4534303727808	2.37446776553854	2.01319715365608	2.06724803569667	3.19415983912662	2.88768065576409	1.95948569143864	2.33173722710306	2.80992234946243
ENSG00000278267.1	0.577685601235301	0.185572384146306	0.271648302917843	0.293504083601013	0.370450427485636	0.330466355084875	0	0	0	0	0.171108708804189	0.358036244175127	0.21977261024012	0	0
ENSG00000243485.5	0	0	0	0	0	0	0	0.159558909493468	0	0	0.0603484230569	0.149664101856933	0	0	0
ENSG00000284332.1	0	0	0	0	0	0	0	0	0	0	0	0	0	0	0
ENSG00000237613.2	0	0	0	0	0	0	0	0	0	0	0	0	0	0	0
ENSG00000268020.3	0	0	0	0	0	0	0	0	0	0	0	0	0	0	0
ENSG00000240361.2	0	0	0	0	0	0	0	0	0	0	0	0	0	0	0
ENSG00000186092.7	0	0	0	0	0	0	0	0	0	0	0	0	0	0	0
ENSG00000238009.6	0	0	0	0	0.0684040952532846	0.0204018782979565	0	0.0560631314725648	0	0	0	0	0	0	0
ENSG00000239945.1	0	0	0	0	0	0	0	0	0	0	0	0	0	0	0
ENSG00000233750.3	0.105891609573412	0	0	0	0	0.0599978443509641	0.276273695686912	0	0.188170118383408	0	0.171108708804189	0	0.906143626194195	0.406112840513336	0
ENSG00000268903.1	0.963048316229749	0.240493332765078	1.0183818256919	0.15748169269274	1.58798665012677	0.942530579745872	2.6148160398656	0.418039110881478	1.78656803320079	0	3.19160605161923	0.102222025927141	2.72819113135021	2.5319506516388	0.915661868572712
ENSG00000269981.1	0.608547597269664	0.292554359095317	0.855497131871736	0.0818377086163325	2.14337590417039	1.22716264337172	1.66089029655829	0.207548834696514	1.32455666912588	0	2.79514644154466	0	2.45680157025679	2.00914934351477	0.405115788431839
ENSG00000239906.1	0.0543467795433409	0	0	0	0.152888591716969	0	0	0	0	0	0.0603484230569	0	0.179513228937608	0	0
ENSG00000241860.7	0.0543467795433409	0.185572384146306	0.605590854327933	0.0818377086163325	0.354022716666064	0.373940881737892	0.452841883311886	0.379337145265794	0	0	0.40389897217631	0.194957003696426	0.137564791821262	0.477661113979246	0.318167933187487
ENSG00000222623.1	0	0	0	0	0	0	0	0	0	0	0	0	0	0	0
ENSG00000241599.1	0	0	0	0	0	0	0	0	0	0	0	0	0	0	0
ENSG00000279928.2	0.0543467795433409	0.389189234641454	0.0989778243901894	0	0	0.116598792674538	0	0	0	0	0.117261262829629	0.194957003696426	0	0	0.0605629860338165
ENSG00000279457.4	1.40408214999729	0.914417176448771	1.39058829849134	1.92924299419355	2.1153136639934	2.19691682439806	2.37962251659875	2.17955445192276	2.78395192052529	2.40052373419877	3.74343776248691	2.36394622794633	2.7217466118239	2.35841044253604	2.53965159802082
ENSG00000273874.1	0	0	0	0	0	0	0	0	0	0	0	0	0	0	0
ENSG00000228463.10	0.154909299104204	0	0.189035329710334	0.293504083601013	0.0684040952532846	0.0403958285890284	0.119810703939882	0.961112919441764	0	0.329834796632303	1.13623675978557	0	0.684698425554032	0.0541695227050592	0.445909832105829
ENSG00000286448.1	0	0	0	0	0.046118614898746	0	0	0	0.066735742159886	0	0	0.498212127761005	0	0.0541695227050592	0
ENSG00000236679.2	0	0	0	0	0	0	0	0.109149345347194	0	0	0.0603484230569	0	0	0	0
ENSG00000236601.2	0	0	0	0	0	0	0	0	0	0	0	0	0	0	0
ENSG00000237094.12	0.329990419720902	0.240493332765078	0.605590854327933	0.293504083601013	1.48121819818584	1.13878645023178	1.06789587147774	0.455298877014485	0.439611150428623	0.99072990598772	1.72335336685115	0.238287041405644	1.32252521816598	0.665920002560258	0.222933974151664
ENSG00000269732.1	0	0	0	0	0	0	0	0	0	0	0	0	0	0	0
ENSG00000284733.2	0	0	0	0	0	0	0	0	0	0	0	0	0	0	0
ENSG00000233653.3	0	0	0	0	0.0233251497211892	0	0	0	0	0	0	0	0	0	0
ENSG00000250575.1	0	0	0	0	0	0	0.174730451791512	0	0.066735742159886	0.0630903409720623	0.0603484230569	0	0	0	0
ENSG00000278757.1	0	0	0	0	0	0	0	0	0	0	0	0	0	0	0
ENSG00000230021.10	0.105891609573412	0	0	0.227803868741543	0.370450427485636	0.359658351394066	0.276273695686912	0.653694694030234	0.483115116876843	0.713914512084965	0.659124254337323	0.358036244175127	0.7564269667629	0.0541695227050592	0.405115788431839
ENSG00000235146.2	0	0	0	0	0	0	0	0	0	0	0	0	0	0	0
ENSG00000225972.1	0.246276650329177	0.240493332765078	0.0989778243901894	0.227803868741543	0.746293319057361	1.15189994806364	2.28708550804221	1.89478472738109	1.59609689756899	1.90669834618535	2.1505059120852	1.9421071928453	2.14256639788782	2.40469950891831	2.18932493246278
ENSG00000225630.1	4.84725405278034	4.54092857963625	4.94238435190427	4.49255824106435	2.4866448929546	2.88141675273706	1.83773023473435	2.20530555985388	1.88556072470396	1.87724273888857	1.78783952080701	1.81908432330575	2.55694831254605	6.58350260336706	3.58076217890367
ENSG00000237973.1	3.96389194222075	3.89569241329947	3.53495236983157	3.655674508558	4.71416414694296	4.78929385678651	3.84499385593977	4.26760622016834	4.68121463156803	4.09978153629258	4.47126324038481	3.66200535420806	4.89212843700928	4.58575516934872	4.90469707477114
ENSG00000278791.1	0	0	0	0	0	0	0	0	0	0	0	0	0	0	0
ENSG00000229344.1	0.667553264519967	0.518609928152596	0.713154769628861	0.468100349148514	0.463723143125601	0.415603856858074	2.19931758404954	2.31362232403185	2.39852027199552	1.57738165490249	2.05958618825217	1.66868269794411	2.33126887071578	2.83830417393632	2.45756130858867
ENSG00000240409.1	0	0	0	0	0	0	0.0616986053917207	0	0	0	0	0.0524166124910405	0	0.201024056057	0.0605629860338165
ENSG00000248527.1	7.53631178763568	6.77842665640104	6.60045697017233	6.4792977754481	6.66166791848363	6.88660689538006	5.52310717312406	5.83539703187223	6.21798024978614	5.73217986279962	5.987707603599	5.70322544322562	6.12068652400212	6.25790150107695	6.66837177784088
ENSG00000198744.5	1.02504538473987	0.858399834566941	0.980079871216609	0.52012464076924	0.614955939776561	0.748116612155303	2.82793059921545	2.77213598985191	2.49980324406736	2.40052373419877	2.41051282945232	2.61347945901261	2.79646807426763	2.89836043800181	3.03455583755225
ENSG00000268663.1	0	0	0	0	0	0	0	0	0	0	0	0	0	0	0
ENSG00000284662.2	0	0	0	0	0	0	0	0	0	0	0	0	0	0	0
ENSG00000229376.3	0	0	0.0989778243901894	0.227803868741543	0.0684040952532846	0.0403958285890284	0.0616986053917207	0.253340804240143	0.129295087279128	0	0.171108708804189	0	0.0479885892247741	0	0.0605629860338165
ENSG00000228327.5	1.17372824714192	1.71450589382193	1.53502974258821	1.67695876896725	1.74806199087206	1.47239437765791	1.95245489266278	2.15312265739013	1.78656803320079	1.99019176174376	2.1505059120852	2.82585288769477	2.18768455460691	1.59981410395279	1.50326212763496
ENSG00000223181.1	0	0	0	0	0	0	0	0	0	0	0	0	0.258473707018427	0	0
ENSG00000229905.1	0	0	0	0	0	0	0	0	0	0	0	0	0	0	0
ENSG00000237491.10	0.407234325356372	0.735969963658644	0.713154769628861	1.14166909611765	1.39145887321338	1.06341699233718	0.226790399180969	0.793423881487506	1.02759472266605	0.861870128079406	1.30152127138609	1.11348709826304	1.11993816985602	0.894965841717957	1.36976402431608
ENSG00000285268.1	0	0	0	0	0	0	0	0	0	0	0	0	0	0	0
ENSG00000230092.7	0.201636111063834	0	0.0989778243901894	0	0.19259673278983	0.170166965451584	0	0.207548834696514	0.188170118383408	0	0.117261262829629	0.194957003696426	0	0	0
ENSG00000177757.2	0.0543467795433409	0	0	0	0.0902037403763161	0.116598792674538	0	0	0	0	0.270815297300727	0.102222025927141	0.46367376442146	0	0.405115788431839
ENSG00000225880.6	0.72327040397339	0.829168725943683	0.660818364787543	0.963294011359195	1.22587013747748	0.974149569524676	0.875517841039163	0.379337145265794	0.439611150428623	0.775747413962867	1.38276709973396	1.00139257247579	1.53422773537988	0.748236945531707	0.723378930100877
ENSG00000228794.12	1.81454182278224	2.01823544765324	2.37768614150539	2.15058594148277	2.87935055997808	2.30330385367678	1.8275481914588	1.78492667958579	2.76674645760944	2.5785496875547	2.95952121181917	2.52703517080777	2.90979388200492	2.18652571716719	2.9401511425595
ENSG00000288531.1	0.407234325356372	0.59643216337151	0.189035329710334	0.15748169269274	0	0.0204018782979565	0.119810703939882	0.623243253018184	0	0	0.222204164119613	0.0524166124910405	0	0.748236945531707	0
ENSG00000230368.2	0	1.51169142540121	0	0	0	0.0403958285890284	0	0	0.066735742159886	0	0	0.238287041405644	0	0	0
ENSG00000234711.1	0	0.886800697057709	0	0	0	0.0204018782979565	0	0	0	0	0	0	0	0	0
ENSG00000283040.1	0	0	0	0	0	0	0	0	0	0	0	0	0	0	0
ENSG00000272438.1	0	0.389189234641454	0.418847879631635	0	0.0233251497211892	0.134775560927888	0	0	0.603307452747798	0.613345985146316	0	0.194957003696426	0.21977261024012	0	0.171684804922242
ENSG00000230699.2	0	0	1.25190648630066	0	0.478456565013222	0.481402524289964	0	0	1.36060307912705	0.915422499133879	0	0.394964941061552	0.801538289178675	0	0.117666609321997
ENSG00000241180.1	0	0	0	0	0	0	0	0	0.066735742159886	0	0	0	0	0	0
ENSG00000223764.2	0	0	1.05527069789466	0	2.1153136639934	2.12571521758839	0.0616986053917207	0	0.92357803782618	0.941160272928541	0.557601733713657	1.33457032622132	1.51280039942196	0.544430267659051	0.628119577701569
ENSG00000187634.13	0	0	0	0	1.88958699556059	2.78570404971163	0	0	1.2078971411267	0	0.751283262947535	2.07893001666339	1.42218157884207	0.721543838168271	1.03339830602657
ENSG00000188976.11	4.46858796523782	4.2855081021484	4.89447050490465	4.63135787050626	4.3300937109514	4.25972149706872	4.1708271551951	4.45230347840925	4.81062093325835	5.29774631655917	4.37737980846965	4.8996676521474	4.88248924459074	4.82533920178689	5.50682489193313
ENSG00000187961.15	2.43258015636592	1.46567990528507	3.14694788147698	1.50329180470696	3.55283651812891	2.71457624229687	1.8275481914588	2.45684353034604	3.6553502917966	4.00591204800104	3.60464920042548	2.57734288983483	3.54598142336043	2.87665180857783	4.29625135121018
ENSG00000187583.11	2.25603369303638	0.127458941136381	1.57888534183133	0.930207030234021	3.14749784840537	2.15719353420355	0.226790399180969	2.45684353034604	2.82571337964952	3.58090329000839	3.03107459329549	1.98736983209782	3.20059003080158	1.61099176592809	2.4304618440623
ENSG00000187642.10	0.105891609573412	0.185572384146306	0.189035329710334	0	0.73504133122531	0.481402524289964	0	0.0560631314725648	0	0.613345985146316	0.317172529673215	0	0	0	0
ENSG00000272512.1	0.246276650329177	0	0.271648302917843	0.661695885231867	1.33097148516624	1.2858247096737	0.276273695686912	0.109149345347194	1.50843682187395	1.03795800285827	1.23140991882613	0.194957003696426	2.13096145465448	1.93157008697938	0.940344252475365
ENSG00000188290.11	1.63568069284975	0	0.0989778243901894	0.468100349148514	2.87136514805119	2.00285086707414	1.48990024279007	2.7612600798425	3.54412256502713	4.51086025078011	3.36490518584985	2.41331891176667	4.21084353627723	4.39017502396598	3.65772105816819
ENSG00000187608.10	2.96397716103779	0.633184029863102	1.36434800739962	2.20844671514196	3.17252733367005	3.512286045054	2.72495617961108	2.50036193153153	3.43909212995	4.35304782137943	3.90990819804018	4.45215817036248	3.58627347593115	4.02527281933825	2.91677910110812
ENSG00000231702.2	0.0543467795433409	0.240493332765078	0	0.227803868741543	0.0684040952532846	0	0.0616986053917207	0.0560631314725648	0	0.281876725753554	0.0603484230569	0	0	0	0
ENSG00000224969.1	0.289009278751054	0	0.0989778243901894	0	0.13242715266539	0.0403958285890284	0.174730451791512	0	0	0.375597762526117	0.171108708804189	0	0.366327910104387	0.245544939793979	0
ENSG00000188157.15	5.08839372947575	3.91349591874412	4.41865928282404	5.27393140591925	6.49118277636009	5.86717362703416	4.9698337579701	5.2899210157707	6.49182848921477	5.70956004264374	5.82774021891916	5.15479798342696	6.09431404044104	5.4486709492238	5.97498793772308
ENSG00000242590.1	0	0	0	0	0	0	0	0	0	0	0	0	0	0	0
ENSG00000217801.12	2.17691937647781	0.702868129726857	0.271648302917843	0.860555850952845	2.94972339201394	1.46289387655427	0.452841883311886	1.72511317869923	2.22056565907092	2.9701553958623	2.12110834272011	1.75604711102424	1.55520555569653	1.28542006137809	1.83170094435316
ENSG00000273443.1	0	0	0	0	1.11617051593144	0.221010903158761	0	0	0	0.775747413962867	0.521333644280442	0.149664101856933	0	0	0
ENSG00000237330.3	1.77746789214018	0.967462333753618	0.855497131871736	0.785687753985492	1.81941493308954	1.1964885521809	1.08953566598925	2.33617860638685	1.73921632637779	3.0190480696016	2.57492123960637	1.00139257247579	1.33553906985334	1.72634488658456	0.723378930100877
ENSG00000131591.18	2.97544172919636	2.07101231214542	3.23670894039647	2.77316486021978	3.29694873827574	2.83045887522479	2.7817175206152	3.13419584297413	3.73257693359595	3.89571197614217	3.766725921954	3.1406043928387	3.87927191450619	3.42324161165373	4.0711963036983
ENSG00000285812.1	0.0543467795433409	0.477303185839114	0.3479541139644	0.0818377086163325	0.320334823000349	0.0599978443509641	0.174730451791512	0	0.066735742159886	0.461282921820468	0.222204164119613	0	0.733084482060901	0.0541695227050592	0.318167933187487
ENSG00000223823.1	0.826175975734069	0	0.762887763740154	0.227803868741543	0.303055513539582	0.300396495327802	0.763396381682706	0.653694694030234	0.743938737128243	0.941160272928541	0.444595569797645	0.7305844141937	1.1358513577113	0.748236945531707	0.75321694352212
ENSG00000207730.3	0.984143971824596	0	0.713154769628861	0.569575723259081	0.53531094905462	0.152627823958411	0.368449778297819	1.02518031458717	1.16577681676367	1.36877622598572	2.66544985947704	0.358036244175127	0.43226640250926	0.665920002560258	0.362586554481599
ENSG00000207607.3	1.31819848506573	0.240493332765078	0.660818364787543	0.661695885231867	0.418173866268877	0.221010903158761	0.368449778297819	1.00427728886504	1.47742179266151	1.18763214087384	2.66544985947704	0.875127749751014	0.7564269667629	0.894965841717957	0.318167933187487
ENSG00000198976.1	1.40408214999729	1.21755582746265	1.15841402965003	1.31612649100483	0.939051473474506	0.481402524289964	1.15177968357626	1.86843082128202	2.0582538639216	2.1690130180973	2.59833323716361	1.45458264530997	1.33553906985334	1.57707682927586	1.05536910848846
ENSG00000272141.1	3.5298678038072	2.42756927125269	2.97672707093897	3.36925974353425	3.19791004819394	2.51588058282948	2.52725958514586	3.34198815549708	3.94058059545897	4.42419723383439	4.49307089619365	3.25694253060421	4.3552228649911	4.05272646377551	3.38125667640018
ENSG00000205231.1	0	0	0.3479541139644	0.15748169269274	0.492976061223999	0.0980855032122379	0	0.0560631314725648	0.346477498611056	0	0.270815297300727	0.194957003696426	0.46367376442146	0	0
ENSG00000162571.14	0.105891609573412	0.185572384146306	0.3479541139644	0.74604111842238	1.40891395090152	0.73831422611467	0.0616986053917207	0.591835318923546	1.37815045664793	0.915422499133879	0.835661057306327	0.919011481727574	1.000835508096	0.576214207673509	0
ENSG00000186891.14	0.105891609573412	0	0.0989778243901894	0	0.901443911419256	1.30277265977024	0	0	0.188170118383408	0.0630903409720623	0.117261262829629	0.279817301509955	1.93138256501814	0.544430267659051	1.83170094435316
ENSG00000186827.12	0	0	0	0	1.52324690170496	1.74397142721845	0	0	0.29644213752196	0	0.117261262829629	0.0524166124910405	2.05205728324019	0.939452138017972	2.14646636712169
ENSG00000078808.20	4.93653151823923	4.40446397339018	4.9221302901852	4.76999302385176	4.97414689163901	4.95250221324135	4.9614013048923	5.11566962001956	5.95374987930222	6.1256621710204	5.57173454886819	5.54318185287535	5.8030158417795	5.61099954248232	5.97228674363312
ENSG00000176022.7	2.96397716103779	2.75679576898668	3.36685603104673	2.76782371257107	2.88331947999637	2.65262968482133	3.12524484500703	3.67388068432287	3.70918366448876	3.63732027148867	2.86488015160326	3.85723820040555	3.8377869178412	3.71817317654889	3.87666371101695
ENSG00000184163.3	1.82359945510378	0	0.605590854327933	1.29299130128598	1.71038078552975	2.08299695710586	0.276273695686912	0.418039110881478	0.976938204833728	2.85710281657702	2.60295057345127	0.852441929447179	1.50191206112821	1.18851556932359	1.74833392590255
ENSG00000260179.1	0.105891609573412	0	0.0989778243901894	0	0.688722885743347	0.269394332457636	0.226790399180969	0	0.29644213752196	0.889004752834064	1.03104368845764	0.279817301509955	0.21977261024012	0.368322701853663	0.864390646260078
ENSG00000160087.21	3.771530789408	3.25071266801637	3.71747034059885	3.31807860656385	3.55148368039053	3.36980141083714	3.40611553450933	3.58996978457483	4.1449053993181	4.36884389528045	4.2348887753427	4.27641007858002	4.04117974899556	4.21650695909179	4.41855763861829
ENSG00000230415.1	0	0.127458941136381	0.0989778243901894	0	0.249350491221893	0.253525213984452	0.174730451791512	0	0.346477498611056	0.231502308602574	0.171108708804189	0.102222025927141	0.0937793423835889	0.0541695227050592	0.171684804922242
ENSG00000162572.21	0.329990419720902	0.389189234641454	1.84152259496937	0.0818377086163325	2.15984286820844	1.3519583880732	0.875517841039163	0.525895565151034	2.06702661685062	1.78328238917314	0.40389897217631	0.781122817120367	1.410254281738	0.544430267659051	1.54407480095104
ENSG00000131584.19	3.96918069389153	3.34848279153967	4.28039034620811	3.58490525216874	4.75683508565324	4.41226880384744	3.35189736222455	3.28318988932245	5.02342852693772	5.35504308602958	4.75910968061776	4.41445600667406	5.03555674846342	4.53152918214029	5.80352488607122
ENSG00000278073.1	0	0	0	0	0	0	0	0	0	0	0	0	0	0	0
ENSG00000169972.12	2.72037884134408	1.85153038785119	2.62446157275688	1.96573179687997	2.22567791073164	2.01116077759681	1.5456926319997	2.0246880181175	2.44746268516945	3.23301633957359	1.86782180140151	2.46495362954847	2.61614982724918	2.64876695531946	3.00406723097457
ENSG00000127054.22	4.2222741012339	3.89982913737584	4.2180196574212	4.47522888925143	4.63078942260647	4.3046982663005	3.77743035222032	4.16380174797503	4.90850820014805	4.99356888793153	4.74026735842285	4.98234084230949	5.04794634595186	4.73958431560332	5.16410071911906
ENSG00000283712.1	0	0	0	0	0	0	0	0	0	0	0	0	0	0	0
ENSG00000240731.1	0.850328890575908	0.434216404989873	1.41615760599623	1.62795027081082	1.87521759662654	1.2685845673917	0.452841883311886	0.916001006759066	1.76317242662626	1.73850992190516	1.63034468219757	1.30582540077206	1.49090386062615	1.11826823831278	1.75914288093199
ENSG00000224051.7	3.43911501833631	2.50265682284892	2.86463499158641	2.71278195930252	3.28288101548924	3.26053532129228	2.90399554591001	3.45742501719677	4.32366855534659	4.43042121276583	4.21211031351584	3.79145454776778	3.7867356053298	3.75009226201141	4.5146188243497
ENSG00000169962.5	0.105891609573412	1.62494639356314	1.62089816080537	0.52012464076924	2.25332660689295	1.9247803434393	0.602862652799028	0.711949387887652	0.976938204833728	0.461282921820468	0.222204164119613	3.33465813211434	1.4797731295536	1.34517045704014	3.06414232552802
ENSG00000107404.21	4.31004249310241	3.86053755820591	4.5142416565348	4.10868005176635	4.74766794997031	4.1810006825343	4.30230367810564	4.34905655781212	5.24352495248221	5.84310882143666	5.29519640901605	5.10022301547537	5.05078381554426	5.02654043357163	5.47122675538463
ENSG00000284372.1	0	0	0	0	0	0	0	0	0	0	0	0	0	0	0
ENSG00000162576.17	1.67828342927419	0.768011083999728	2.18685747448268	0.930207030234021	5.21756611793035	4.8444927752415	1.69651803390799	0.766996473590518	2.67597714054581	3.13599817537523	1.5277899307168	1.98736983209782	4.44452792062277	3.06472280828255	3.59286223481253
ENSG00000175756.14	4.53484946268293	3.73245289398098	4.3539211057232	3.98821840803483	3.7591601724735	3.8615837579077	4.15498073606718	4.46033381339758	4.75990392519399	5.24661343290076	4.50345466297464	4.69386894999292	4.75682143289366	5.06628125914425	5.18948085268839
ENSG00000223663.2	0.0543467795433409	0	0	0	0.0902037403763161	0.0204018782979565	0	0	0	0.122435412791579	0.117261262829629	0.194957003696426	0	0	0.171684804922242
ENSG00000221978.13	5.03279247840342	5.14676369402705	5.56969108913177	5.42076963232366	5.92894270728774	4.89788075507891	4.52117989882509	4.60180332459318	5.56968721154276	5.55764984548737	6.49009473322847	5.22813843005836	5.48619348415871	5.39328533385516	5.78470130830074
ENSG00000224870.9	2.87352820628295	2.62308714910808	3.28460096690239	2.66051318227758	2.56406040129439	2.36906239199982	2.19223605160549	2.54206519871226	2.76674645760944	2.96345195920909	2.92340144192451	3.02211760323967	3.09062226839034	2.58788761028998	2.90659283627261
ENSG00000242485.6	4.13145090458746	3.40421883139869	4.19476681601759	3.85304336712258	3.37582392233783	3.33517882640778	3.77597307841337	3.79501712207415	3.88401301466655	4.38114058818325	3.57022686490745	4.15240081932329	4.20645866147291	4.50296388685522	4.3972643301828
ENSG00000264293.2	0	0	0	0	0	0	0	0	0	0	0	0	0	0	0
ENSG00000272455.1	1.12052881915247	1.68972533648298	1.8248864649348	1.33873852423875	1.49718667590855	1.44361773143155	1.13145913489979	1.34170439744736	1.75126611162909	2.42386807169536	1.71218948028702	1.73728171661935	1.78591358827515	0.636903090569026	1.80124692629337
ENSG00000235098.9	0.0543467795433409	0	0	0.0818377086163325	2.90551725053528	1.32493216952639	0	0.253340804240143	0	0.375597762526117	0.0603484230569	1.34863876024922	1.24067135212118	0.105554879436695	0.987953271069531
ENSG00000225905.1	0	0	0	0	0	0.0599978443509641	0	0.0560631314725648	0	0	0	0.358036244175127	0	0	0.117666609321997
ENSG00000205116.4	0.154909299104204	0.389189234641454	0	0	2.64265211677748	0.997224535434516	0.226790399180969	0.207548834696514	0	1.24550130840998	1.05298619662011	4.39870333189912	1.16693761810108	0	0.318167933187487
ENSG00000225285.1	0.246276650329177	0.240493332765078	0.547134051526911	0.15748169269274	0.790076381852011	0.601282281361222	0.702239484272882	0.683246182159852	0	1.1675735185308	0.40389897217631	1.86179582248297	2.30709468665193	0.154428330805418	0.837734329826383
ENSG00000179403.12	3.81799792951302	2.53549823837825	3.14694788147698	2.78901923994708	4.91793228159925	4.09383226989041	4.15597852807335	3.9362421212788	3.0151739419847	4.59522291554933	4.89596371518783	5.70070952978277	5.01390698063503	4.28626775258621	5.00959396125686
ENSG00000215915.10	0.329990419720902	1.61147138254201	0.189035329710334	2.3802090032528	2.75831021180913	0.934467112065654	1.90624148443535	0.297127365839769	0	2.36445249540058	1.65442034021413	2.94307511619658	1.24067135212118	0.288167911084907	1.85150028160782
ENSG00000160072.20	3.15257041566356	2.84750010179068	3.55893350631309	3.46704122847003	4.02046111476191	3.36625031310021	3.27791160618874	3.63812757037013	4.27109847545084	4.85753321183172	4.18122562262484	3.86177550442388	4.83323968710257	4.04007379684205	4.94104791483931
ENSG00000284740.2	0.105891609573412	0.185572384146306	0.0989778243901894	0.227803868741543	0.152888591716969	0.0792229965417132	0	0.0560631314725648	0.603307452747798	0	0.317172529673215	0.621132749612807	0.684698425554032	0.105554879436695	0.445909832105829
ENSG00000197785.14	3.73753636163608	3.04694276708845	4.28899117462774	3.57300675587911	3.41769834198976	3.31216399210898	3.74185591932304	3.81554799049162	4.39342382956181	5.18217447271902	4.05149923815205	4.46956524191999	4.6994478697344	4.34065873605461	4.83275868728504
ENSG00000205090.9	0.154909299104204	0.434216404989873	0.189035329710334	0.227803868741543	0.992936986485471	0.708317014598334	0.0616986053917207	0.591835318923546	1.22831016438851	0.0630903409720623	1.07445755091797	0.781122817120367	1.03633655343208	0.607018971048229	1.19697145738648
ENSG00000160075.12	4.56320499321709	4.59248593166434	4.9738171259987	4.14310799153632	4.45220447479729	4.29575095378603	4.34365234932125	4.82351769933931	5.10537407589239	4.96897956147133	4.79421800245072	5.17265239978548	5.06143106790628	5.30219218140866	5.21897527634004
ENSG00000215014.5	0.478937073842169	0.127458941136381	0.485046724216118	0.15748169269274	0.046118614898746	0.38802229056217	0.452841883311886	0.253340804240143	0.29644213752196	0.99072990598772	0.40389897217631	0.430578337483745	0	0.245544939793979	0.117666609321997
ENSG00000274481.1	0	0	0	0	0	0	0	0	0	0	0	0	0	0	0
ENSG00000228594.4	1.40408214999729	0.829168725943683	1.05527069789466	0.785687753985492	1.60234961443474	2.12325226404108	0.226790399180969	1.88607703438799	0	4.18062478358887	1.26707991951737	1.86179582248297	3.40947690189889	2.16759353586094	1.03339830602657
ENSG00000286989.1	0.72327040397339	0	0.0989778243901894	0	0.285472371839564	0.429114509561042	0	0.653694694030234	0	1.30020403927495	0.521333644280442	0.279817301509955	0.925812927450826	0.105554879436695	0
ENSG00000272106.1	1.70908514157253	1.17649288980832	1.09084705487832	0.704757503150027	1.54361688859557	1.70352723559893	0.901688464721947	1.46891949427199	1.47742179266151	2.1690130180973	2.37643323450275	2.03067217296956	2.05835285684363	1.17141092501756	1.80124692629337
ENSG00000197530.13	3.19005387846756	2.53549823837825	3.26094163202891	3.38671594462663	3.88264788177155	4.37949161927006	3.23875932753766	4.61445195667879	4.67865297437028	5.81437316917792	5.3792373676572	4.56136293630038	4.78143839655016	4.56337215077067	5.14244717131231
ENSG00000189409.14	0	0	0	0	0.33732062239815	0.814167889831482	0	0.525895565151034	0.895790781062602	0.681502588222338	0.317172529673215	0.7305844141937	0.258473707018427	0.442526735234053	0.117666609321997
ENSG00000248333.9	3.96918069389153	3.28945592587811	3.87176129250565	3.74621955931441	3.43381690194215	3.6841508507239	3.32479010357744	3.78720805685764	4.30241062746356	4.60112513111494	4.54262040104907	4.58689743429564	4.33867612437918	4.09625416734096	4.04748872551573
ENSG00000272004.1	0	0	0	0	0	0.0204018782979565	0	0	0.394128167528977	0	0.171108708804189	0	0	0	0.117666609321997
ENSG00000189339.12	3.46214914715384	3.68241849401501	4.4009510082913	3.89728066564166	4.10332173456761	4.44230910175054	3.12524484500703	4.11793652563684	4.68759021168023	4.12008451230687	4.44532659725276	5.05732936663951	4.49572474310498	4.1865038355411	4.37157232237063
ENSG00000269737.2	0.246276650329177	0.59643216337151	1.6412606857784	0.616696194913266	0.872279992028814	2.09575168559764	0.530662912737355	0.766996473590518	2.1978356919053	1.20729631402871	1.00860888422521	1.46706996312866	1.410254281738	1.98650089715002	1.47509790861804
ENSG00000215914.4	0	0	0	0	0.0233251497211892	0.134775560927888	0	0.379337145265794	0.67609320522168	0.122435412791579	0.117261262829629	0.591789892117401	0.580280193192629	0	0.117666609321997
ENSG00000008128.23	1.04488538321607	0.735969963658644	1.75542799499011	1.42439607533371	1.1615043576779	1.33039616253279	0.637097374765024	0.207548834696514	1.05199210613258	1.1675735185308	1.73439399581986	1.19816539018142	1.32252521816598	1.13629808894149	1.53065480372167
ENSG00000268575.1	0.545840728367419	0.829168725943683	1.05527069789466	0.74604111842238	1.27321653897618	1.03453762069007	1.00001641683361	0.683246182159852	1.8959785669755	1.18763214087384	1.44332243504244	1.23012603393842	1.6349749328117	0.848408002058889	1.47509790861804
ENSG00000227775.3	1.08342217190101	1.11155266772773	1.12520109575546	1.50329180470696	1.95849090504739	2.1900205116022	2.21333195731757	1.35666539578803	2.29974937144818	1.71534882172966	1.97694607536058	2.32261425022688	2.00021282748211	1.97111184429271	2.80237562175303
ENSG00000215790.8	1.25655032291235	0.967462333753618	1.68078252433433	1.05645350102361	1.86430340162298	1.45330224949519	0.602862652799028	1.44201507214498	1.82066610651123	1.74989236575692	1.90553527173268	1.89469831909235	1.52357145764381	0.848408002058889	1.72635907205945
ENSG00000008130.15	4.37186215762148	3.78474513482548	4.62419370586159	4.02544781609335	4.40346070360915	4.16352336875282	3.60632056806917	4.16200696588431	4.78327643691169	4.72979336512607	4.02740367854219	4.78870524886225	4.76355732969079	4.63880730626108	4.93523008578005
ENSG00000078369.18	5.81742098270653	5.16673137220597	5.83404128612442	5.68132787381559	6.05216534170351	5.68802719198731	5.50074817472126	5.43399669841638	6.13318602652592	6.03028586971181	6.24455436895381	6.52719419813961	5.82299493466425	5.74582883239187	5.87721546515281
ENSG00000231050.3	0.369358014812474	0.702868129726857	0.0989778243901894	0.0818377086163325	0.13242715266539	0.237400200302084	0.452841883311886	0.297127365839769	0.066735742159886	0.375597762526117	0	0.498212127761005	1.03633655343208	0.406112840513336	0.271684213881197
ENSG00000169885.10	0.105891609573412	0.55827789234068	0.762887763740154	0.15748169269274	0.640154401823968	0.415603856858074	0	0.0560631314725648	0.188170118383408	0.178455072746003	0	0.194957003696426	0.607424583764401	0.329048190382489	0.222933974151664
ENSG00000178821.13	0.776046300797362	1.84080211756599	2.58602826991789	1.46462180532211	0.507287755249229	1.09838148284418	1.44591324139747	2.0246880181175	1.66369929912121	3.02222413195677	1.03104368845764	1.30582540077206	2.50210620638261	2.37407941671455	1.62101927084301
ENSG00000142609.20	0.105891609573412	0.886800697057709	1.6412606857784	1.42439607533371	0.549033456455748	0.566802762741715	1.48990024279007	0.339076823740027	0.394128167528977	0.375597762526117	0.0603484230569	0.0524166124910405	0.258473707018427	0.748236945531707	0.271684213881197
ENSG00000233542.2	0.695799834016418	0	0	0.15748169269274	0.19259673278983	0.253525213984452	0	0.455298877014485	0	0	0.222204164119613	0	0.331653120697012	0.0541695227050592	0
ENSG00000187730.9	0	0	0	0	1.34950493459036	0.981900537190966	0	0	0	0	0	0	1.29597814131591	0.544430267659051	0.81034794894612
ENSG00000226969.1	0	0	0	0	0	0.0599978443509641	0	0	0	0.0630903409720623	0	0.0524166124910405	0	0.288167911084907	0
ENSG00000067606.17	3.25460606873625	3.13644996627369	3.68144074874844	3.28030573926949	3.05182000449584	2.97614731099852	2.99399239679574	2.78645561439918	3.41215387158697	3.60597823318334	3.46312844171678	3.54016866649133	2.85190133284353	3.48483037765588	2.80237562175303
ENSG00000271806.1	0.154909299104204	0.185572384146306	0.485046724216118	0.569575723259081	0.111538282036639	0.204348514969623	0.226790399180969	0.109149345347194	0.776209974787661	0.329834796632303	0.222204164119613	0.0524166124910405	0.21977261024012	0.442526735234053	0
ENSG00000182873.5	1.25655032291235	1.75056204717457	1.99423092494322	1.48414371447575	1.76436398937033	1.21500568011518	1.17169551792272	1.21320285463499	1.2078971411267	2.01654246441902	2.53134673384293	1.42913024382005	1.19708658660495	2.01658625290717	1.8216523033653
ENSG00000162585.17	3.06532135244258	2.52467049885791	3.54401282330937	3.1206469145541	3.46897716201958	3.52693370028666	3.27550898885111	3.62284473795242	3.67303453022687	3.86615405602787	3.81448274438412	4.11357212351919	4.24595139434141	4.16512572637471	3.84779095016479
ENSG00000234396.3	0	0	0	0	0	0.0204018782979565	0	0	0	0	0	0	0.0937793423835889	0	0
ENSG00000157933.10	3.884459297585	3.42212791757458	4.4853416368021	3.78955678783254	4.77392479613515	4.31356623381363	4.01482633327777	3.97596746321717	4.63339905563122	4.54186271831349	4.61293350591768	4.83637324893379	4.61500924654147	4.39568102017076	4.78593119359451
ENSG00000287356.1	0	0	0.271648302917843	0.227803868741543	0.33732062239815	0.300396495327802	0.174730451791512	0.559408849990371	1.28716217026905	0	0.985659185912474	0.0524166124910405	0	0	0.660891365289456
ENSG00000116151.14	1.48316964546176	0.967462333753618	2.286816865493	1.64455474230223	2.06572262552184	1.52757652998507	1.80686770336412	1.86843082128202	2.59176484064711	1.56384150309033	1.56749056406677	2.06537804763805	2.63395388427838	1.68592108537956	2.59241738495314
ENSG00000272161.1	0	0	0	0	0	0	0	0	0.29644213752196	0	0	0	0	0.105554879436695	0
ENSG00000269896.2	0.638485576369915	0.992965745770008	1.0183818256919	0.895987728901932	0.478456565013222	0.468584595899419	1.43081017149727	0.491220078301963	1.53851878556192	0.231502308602574	0.592600355720973	0.940251689382992	0.964027601292653	0.154428330805418	1.13872154155891
ENSG00000272420.1	0.105891609573412	0.240493332765078	0.271648302917843	0.15748169269274	0.602114527208932	0.204348514969623	0.0616986053917207	0.109149345347194	0.24377076652372	0.329834796632303	0.171108708804189	0.0524166124910405	0	0.105554879436695	0.594237304710625
ENSG00000157916.20	4.84856845604606	4.32944254770284	5.05066560496212	4.45065101236026	4.82293920905367	4.46840576148484	3.89023159928163	4.4516313638734	4.82124155060333	4.97033650243858	4.88049641236007	4.75174987603302	4.7508900723755	4.6685025088146	5.09500626665473
ENSG00000157911.11	2.48045797531082	2.88615785047892	2.97672707093897	2.51990974536556	2.39415265758909	2.586590854341	2.93827917647182	2.83162700598805	3.18014846402898	3.59351935363384	2.66976811284793	3.53860636704861	2.87157360346151	2.93451275558217	2.84682462066173
ENSG00000149527.18	0.850328890575908	0.94129143746162	1.33740056593173	1.67695876896725	3.6843909568654	1.30835874235182	1.15177968357626	1.27951628827252	1.97563053621764	4.89477951312007	2.71607746361007	1.2911370288967	2.38700853509974	1.97111184429271	3.2522694616809
ENSG00000224387.1	0	0	0	0	0.230788171179197	0	0	0	0.188170118383408	0	0	0.0524166124910405	0	0	0
ENSG00000229393.1	0	0	0	0.15748169269274	0.303055513539582	0.0204018782979565	0	0	0.24377076652372	0	0.270815297300727	0	0	0	0.117666609321997
ENSG00000157881.16	2.6829079269192	2.45127934517306	3.32283023856448	2.59268059675577	3.1259778491125	2.79582409817538	2.44242389224482	2.9620356781214	3.50134531759295	3.20699729468491	3.39038018875915	3.45210404066844	3.6393122321233	3.18913232810936	3.63820877642573
ENSG00000197921.6	0.443728222493144	0	0	0	0.152888591716969	0.253525213984452	0	0	0.188170118383408	0.713914512084965	0.222204164119613	0.0524166124910405	0.29573266786738	0.288167911084907	1.36976402431608
ENSG00000272449.3	0.896952075022385	0.886800697057709	0.810264126802505	0.52012464076924	0.779309015991354	1.34123539037348	0.119810703939882	1.19591386061768	1.14403211919287	1.77227579506364	1.26707991951737	0.394964941061552	2.23612218297356	1.42859257377615	1.74833392590255
ENSG00000238164.6	2.58679747358765	1.1553112957126	2.76493322843274	2.60536097420491	3.38065339483796	2.81329142517874	1.80686770336412	2.63309944473664	4.01301136724547	4.31460965478267	2.52140013772605	1.58404978550434	3.38146120113069	2.67978139062287	3.71102380912634
ENSG00000157873.18	4.1394909342659	3.41768062512145	4.51310155053286	4.14039695669944	4.74889510105386	4.55244853554517	4.05864308401205	4.09515091084272	4.82678636949713	5.19127585143093	5.04838036389877	3.52601931772279	5.52905568764628	4.76599685810091	5.11657744857555
ENSG00000225931.3	0	0	0.189035329710334	0.293504083601013	0.640154401823968	0.468584595899419	0	0	0.776209974787661	0.419357804875115	1.17539950490699	0.530387566001101	0	0.154428330805418	0.445909832105829
ENSG00000228037.1	1.04488538321607	0.0657588201530099	0.3479541139644	0.52012464076924	1.23962796111839	0.566802762741715	0	1.55776338334791	1.05199210613258	0.99072990598772	1.13623675978557	0	1.92423162169526	0.960974507553479	0.445909832105829
ENSG00000289610.2	0	0	0	0	0	0	0	0	0.129295087279128	0	0	0	0	0	0.117666609321997
ENSG00000157870.17	4.43074679088224	3.78010269122325	4.72969594929425	4.22494780096374	4.00380740097435	3.78549003143084	3.93351115378632	4.18684543268177	4.53919461417208	5.58710847448289	5.02902550997889	4.0272469620668	4.59236315375441	4.61208036317831	4.48619436442658
ENSG00000142606.16	2.01949649080023	2.4744402472622	1.55719793714403	1.19469517832476	1.14662026483387	0.518899045977046	1.69651803390799	0.491220078301963	3.04517718904587	2.45789353366135	2.70781553035191	0.430578337483745	1.000835508096	0.799576229810388	1.64540573257475
ENSG00000237058.1	0	0	0.271648302917843	0	0	0	0.119810703939882	0	0.129295087279128	0.122435412791579	0	0	0	0	0
ENSG00000215912.13	0.72327040397339	0.735969963658644	0.605590854327933	0.293504083601013	0.320334823000349	0.38802229056217	0.792627150211536	0.455298877014485	0.24377076652372	1.66735239984771	0.62641538169292	0.102222025927141	0.709184076571694	0.245544939793979	0.271684213881197
ENSG00000285945.1	0	0	0	0	0	0	0	0	0	0	0	0	0	0	0
ENSG00000283259.1	0.0543467795433409	0	0	0	0	0	0	0	0	0	0	0	0	0	0
ENSG00000233234.1	0	0	0	0	0	0	0	0	0	0	0	0	0	0	0
ENSG00000287396.1	0	0	0	0	0	0	0	0	0.066735742159886	0	0	0	0	0	0
ENSG00000231630.1	0	0	0	0	0	0	0	0	0	0	0	0	0	0	0
ENSG00000284745.1	0	0	0	0	0	0	0	0	0	0	0	0	0	0	0
ENSG00000169717.7	0	0	0	0	0	0	0	0	0	0	0	0	0	0	0
ENSG00000177133.14	0.0543467795433409	0	0	0.227803868741543	0.303055513539582	0.253525213984452	0	0.455298877014485	1.12180405972267	0	0	0	0.607424583764401	0.406112840513336	0.594237304710625
ENSG00000142611.17	0.154909299104204	0.518609928152596	0.89877234947609	0.963294011359195	0.712150259314166	0.555040245350792	0.174730451791512	1.00427728886504	2.74481479549032	0.915422499133879	0.222204164119613	0	1.66332088965004	1.48057589876947	0.405115788431839
ENSG00000283572.1	0	0	0	0	0	0	0	0	0	0	0	0	0	0	0
ENSG00000226286.1	0	0	0	0	0	0	0	0	0	0	0	0	0.0479885892247741	0.201024056057	0
ENSG00000279839.1	0	0	0	0	0	0	0	0	0	0	0	0	0	0	0
ENSG00000272235.1	0.105891609573412	0.55827789234068	0.0989778243901894	1.62795027081082	0.211874764150783	0.345168871038467	0.492509221155876	0.892658206012915	0.394128167528977	0	0.171108708804189	2.00201328076856	0.844702118207615	1.1540086129703	0.362586554481599
ENSG00000287828.1	1.89325040203647	2.81546052723216	2.19847045307618	2.08917057476186	0.53531094905462	0.918142457021178	2.40865837540838	2.75760833107903	1.02759472266605	0.540202069874183	1.42852389572538	2.73930011910865	2.49807137692395	3.14217149403089	2.67317265770234
ENSG00000286518.1	0	0	0	0	0.152888591716969	0.0599978443509641	0	0	0	0	0	0	0	0	0
ENSG00000130762.15	4.40036788417307	3.40647508607916	4.7406588525396	4.23734374022887	4.275497686177	3.89358284583487	4.05754323156658	4.15207766793919	5.08422707905144	5.20316421814976	5.31404987339714	4.81696841269389	4.76397682053569	4.55287008998766	4.90469707477114
ENSG00000272088.1	0.0543467795433409	1.0178348765738	0.271648302917843	0.616696194913266	0.768424450891412	0.415603856858074	0	0.109149345347194	0.188170118383408	0.281876725753554	0.117261262829629	0.0524166124910405	0.29573266786738	0	0
ENSG00000162591.17	2.54385489314469	2.25088531436421	4.93268359062235	3.35447646486167	5.83552977830538	4.16288203821012	0.226790399180969	3.81808496279371	5.99636555517329	5.64239009715738	4.68783145233518	2.02358408137537	4.13748369669064	1.49316020887929	4.29964689183774
ENSG00000207776.1	0	0	0	0	0	0	0	0	0	0	0	0	0	0	0
ENSG00000238260.3	0.512948309158161	0.768011083999728	0.3479541139644	0.785687753985492	0.872279992028814	0.67739206923964	0.411535820170088	0.418039110881478	0.837786760105042	1.10486431504494	1.00860888422521	0.430578337483745	1.01874356301922	0.442526735234053	0.271684213881197
ENSG00000158109.15	4.83977295668985	4.11891539492857	5.128213320158	4.23487681465116	4.69212586220094	4.31163307454476	3.6682948453132	4.37406996876329	4.83449782431519	5.04730238023787	5.16934976083544	4.59996537123739	4.08595670589351	4.24324077761359	4.32309822322764
ENSG00000116213.16	3.50164570796942	2.91971647447583	3.67618603496047	3.2867011333762	3.55080657458806	3.13784876980425	2.93827917647182	3.03947335407248	3.73587459999938	4.14927284404744	3.79649105879047	3.86064310700258	4.02198768433388	3.74615765050864	3.90472617631076
ENSG00000078900.15	2.02688178240162	0.477303185839114	0.713154769628861	0.0818377086163325	2.1153136639934	1.34661126198944	0.119810703939882	0.793423881487506	3.15985732670864	3.29283152250664	0.962170402899912	2.9765433617589	2.05205728324019	0.774236016758732	2.30164164967879
ENSG00000227589.1	0.0543467795433409	0	0	0	0	0	0	0	0.24377076652372	0	0	0	0.494124667573099	0	0.117666609321997
ENSG00000235131.1	0	0	0	0	0	0	0	0	0.066735742159886	0.231502308602574	0	0.194957003696426	0	0	0
ENSG00000227372.12	0	1.08893369878871	0	1.02635443003555	2.46481317665963	2.64241086834105	0	0.109149345347194	0.129295087279128	0.122435412791579	0.222204164119613	0	1.52357145764381	0.511602852320538	0.940344252475365
ENSG00000276189.1	0	0	0	0	0	0	0	0	0	0	0	0	0	0	0
ENSG00000162592.10	0	0	0	0	0	0.0204018782979565	0	0	0	0	0	0	0	0	0
ENSG00000235169.11	0.443728222493144	0.518609928152596	0.547134051526911	0.413220281522835	0.230788171179197	0.6454801689454	1.13145913489979	0.766996473590518	0.29644213752196	0.889004752834064	0.557601733713657	0.102222025927141	1.24067135212118	0.0541695227050592	0.0605629860338165
ENSG00000130764.10	3.8541505875828	3.64761497659533	4.36324069473069	3.71969963056403	3.71761323221034	3.56730684264088	3.51973527529793	4.0204031528337	4.32366855534659	4.36056128356953	4.28066837602431	4.42868116051126	4.12722996557287	4.25278765472514	4.57496128254235
ENSG00000266075.2	0.105891609573412	0	0.189035329710334	0	0.0233251497211892	0.0204018782979565	0.276273695686912	0.339076823740027	0	0	0.117261262829629	0	0.137564791821262	0.0541695227050592	0
ENSG00000272153.1	0.443728222493144	0	0.547134051526911	0.293504083601013	0.790076381852011	0.315544445506638	0.0616986053917207	0.109149345347194	0.807472255146357	0.775747413962867	0.361475640902128	0.80546540863612	0.494124667573099	0.511602852320538	0.837734329826383
ENSG00000116198.14	3.45688047624973	2.9086549272743	4.11819609565786	3.45902464206415	3.71875911846618	3.41417559183311	2.99079967820621	3.54438465135754	3.77462098998828	3.54771168222813	3.91859769307394	4.37933171346185	3.59576066938256	3.61130470849978	4.00857403548193
ENSG00000169598.17	2.62392970445184	2.28604757410967	3.64678091908928	2.83512779454043	2.2154312402626	2.30330385367678	2.01376310367343	2.47156109825879	3.12104533082054	3.67103006670933	2.56540077961881	2.5732459051545	2.57208049736563	2.63289140611025	3.28785898948928
ENSG00000198912.12	3.29681489573476	3.21587644896853	4.04077596996355	2.91681520109453	3.75143119505495	2.96770413873294	2.83168699471402	3.2091387676095	3.7618716108461	3.61653510341535	3.16307533062079	3.59484515674984	3.5739418883767	3.40307465095342	3.59971137983747
ENSG00000236423.8	1.00480377940471	0.518609928152596	1.12520109575546	0.15748169269274	0.56257020287838	0.543137722696729	0.452841883311886	0.591835318923546	0.895790781062602	0.329834796632303	0.659124254337323	2.36394622794633	1.19708658660495	1.06214211729797	1.57038629860367
ENSG00000233304.7	0	0	0.0989778243901894	0	0	0	0.174730451791512	0	0	0	0	0.238287041405644	0	0	0.171684804922242
ENSG00000226374.3	0	0	0.0989778243901894	0	0	0	0.174730451791512	0	0	0	0.0603484230569	0.358036244175127	0	0	0.0605629860338165
ENSG00000284668.2	0	0	0	0	0	0.0204018782979565	0	0	0	0.231502308602574	0	0	0	0	0
ENSG00000284703.1	0	0	0.0989778243901894	0	0	0	0	0	0	0	0	0	0	0	0
ENSG00000229280.1	0	0	0	0	0	0	0	0	0	0	0	0	0	0	0
ENSG00000235054.4	0	0	0	0	0	0	0	0	0	0	0	0	0	0	0
ENSG00000284694.1	0	0	0	0	0	0	0	0	0	0	0	0	0	0	0
ENSG00000227169.2	0	0	0	0	0	0	0	0	0	0	0	0	0	0	0
ENSG00000232596.3	0	0	0	0	0	0	0	0	0	0	0	0	0	0	0
ENSG00000196581.11	0	0	0	0	0.418173866268877	0.67739206923964	0	0	0	0	0	0	1.62534487008211	0.368322701853663	1.09791352724858
ENSG00000287586.1	0	0	0	0	0	0	0	0	0	0	0	0	0	0	0
ENSG00000284739.1	0	0	0	0	0	0	0	0	0	0	0	0	0	0	0
ENSG00000284674.1	0	0	0	0	0	0	0	0	0	0	0	0	0	0	0
ENSG00000231510.1	0	0	0	0	0	0	0	0	0	0	0	0	0	0	0
ENSG00000284616.1	0	0	0	0	0	0	0	0	0	0	0	0	0	0	0
ENSG00000284692.2	0	0	0	0	0	0	0	0	0	0	0	0	0	0	0
ENSG00000284666.1	0	0	0	0	0	0	0	0	0	0	0	0	0	0	0
ENSG00000260972.1	0	0	0	0	0	0	0	0	0	0	0	0	0	0	0
ENSG00000283356.1	0	0	0	0	0	0	0	0	0	0	0	0	0	0	0
ENSG00000236948.2	0	0	0	0	0	0	0	0	0	0	0	0	0	0	0
ENSG00000264341.1	0	0	0	0	0	0	0	0	0	0	0	0	0	0	0
ENSG00000289893.1	0	0	0	0	0	0	0	0	0	0	0	0	0	0	0
ENSG00000264101.1	0	0	0.0989778243901894	0	0	0.0204018782979565	0	0	0	0	0	0.358036244175127	0	0	0
ENSG00000131697.18	2.55693239487835	2.25088531436421	3.73749045213483	2.64246498778415	3.54945098601219	2.8231374550438	2.18510401318742	2.70503216858683	2.71784566106281	3.08072834832466	2.9881331502322	5.60465382522094	3.29601994531287	3.0463719897588	3.46080658350461
ENSG00000069424.16	2.17056631204683	2.95572881953292	4.08199220556308	3.28350854894736	3.0406012528792	2.86979569827467	3.50263151686611	3.27885470109581	2.78820742654754	4.10623764545273	3.39247409941451	4.23051581130981	3.97602712046415	3.04901424300032	3.73813321788608
ENSG00000116254.18	0.289009278751054	0.0657588201530099	1.09084705487832	1.02635443003555	0.53531094905462	0.300396495327802	0.792627150211536	0.653694694030234	0.837786760105042	0	0.521333644280442	1.96499457892815	0.46367376442146	0.245544939793979	0.0605629860338165
ENSG00000285629.1	0	0	0	0	0	0	0	0	0	0	0	0	0	0	0
ENSG00000116251.11	5.07031825673489	5.36572940760085	5.56889763084236	4.76637042507795	4.37890793129954	4.54262316502127	4.21409427601161	4.70818500865927	4.84974459499203	4.76814344904266	4.51031775240105	5.0207154486195	4.60522607096747	5.09670222310882	5.26617070622514
ENSG00000226944.1	0.201636111063834	0.185572384146306	0.660818364787543	0	0.402517754230044	0.401908163545975	0	0	0.346477498611056	0.231502308602574	0.0603484230569	0.102222025927141	0.580280193192629	0.442526735234053	0.0605629860338165
ENSG00000158286.13	0.963048316229749	1.81899399056501	2.63943062142322	1.5405219419729	4.41978467856623	3.26841237478694	1.00001641683361	1.35666539578803	3.08383058430786	2.24080273055742	1.11606480965107	0.897310319167484	4.38629395715308	1.96332758838961	1.70389045328713
ENSG00000116237.16	4.35694080138332	4.05383973137675	5.01677810538994	4.29827802990014	4.83125624913658	4.54130579127169	3.77888550547018	4.04796036790554	4.75337954557617	4.71531593142071	3.95022759635668	4.81216717915302	4.92835979118824	4.59479495727827	4.81469512695958
ENSG00000225077.3	0.289009278751054	0.292554359095317	0.547134051526911	0	0.211874764150783	0.728414801305779	0.411535820170088	0.379337145265794	0.564826419685956	0.540202069874183	0	0.621132749612807	0	0.201024056057	0.0605629860338165
ENSG00000173673.8	0	0	0	0	0	0	0	0	0	0	0	0.238287041405644	0	0	0
ENSG00000158292.7	3.95322977922763	3.84175664787399	4.56424587844783	3.59197698190328	4.75175261084487	3.26526899521873	4.53356214376446	4.07673671342526	4.06881790928477	2.10762312952343	4.73917985536507	5.28015907587419	3.73996838935301	4.63341053738278	3.32895908997825
ENSG00000097021.20	4.00238203984943	3.86339587669511	4.43605942298598	3.71969963056403	3.71474275875468	3.54791747236757	3.84226799264003	3.86025695838364	4.43354655332447	4.39167676506792	3.8691940153884	4.24063985954946	4.5328688718256	4.67215316605521	4.72135851486813
ENSG00000271746.1	0.407234325356372	0	0.0989778243901894	0	0.0233251497211892	0.134775560927888	0.411535820170088	0.253340804240143	0.346477498611056	0.178455072746003	0.483700518009096	0.358036244175127	0.865604890500429	0.154428330805418	0.117666609321997
ENSG00000069812.11	3.22396272036976	1.82995750218787	2.41556532614458	2.65453323757709	2.88067528434705	2.94627895906275	0.7332853809	2.84176765095893	3.93923829542385	2.20555195638681	3.30509669382617	1.9421071928453	3.40947690189889	1.70633723253911	3.60311844075294
ENSG00000187017.18	2.31841046064231	2.97672971782119	3.91417543492503	3.0625419493951	2.87669583490387	2.87794459452055	4.29016879512649	4.03274464990013	3.57745963679561	4.52012052898625	2.63021563705532	4.92617150539687	2.8404838031502	4.68611073945514	4.78384461746809
ENSG00000265392.1	0	0	0	0	0	0	0	0	0	0	0	0	0	0	0
ENSG00000231868.1	0	0.0657588201530099	0.485046724216118	0.0818377086163325	0.0684040952532846	0.0204018782979565	0	0.418039110881478	0.066735742159886	0.0630903409720623	0.117261262829629	0	0.331653120697012	0.329048190382489	0.405115788431839
ENSG00000215788.11	2.54385489314469	3.29198621115264	3.61927730653605	3.38959591424638	3.63020434912767	3.10328469289674	2.4479422752631	3.46105253561481	3.08066592490779	2.76714773076039	3.58586370812177	3.68522783101625	3.4663335152926	3.36147800693379	4.09643379088283
ENSG00000171680.23	2.89845900286041	3.15400903425717	4.36324069473069	3.63338827796846	4.21565978738274	3.31591207524565	3.52537213150418	3.89369923089567	3.43465251280057	3.78524230897656	3.72410847479529	4.12058611354384	3.94226364664885	3.8425466097808	4.41554335644576
ENSG00000162408.11	2.49898518212011	2.59304171176987	3.34508539904145	2.9121904047967	3.17252733367005	2.78697467079735	2.68668831299097	3.2276004737204	3.94859677717013	3.61478334630931	3.13370664122986	3.67981203668092	3.2978386491505	3.14217149403089	4.03210409040717
ENSG00000253022.1	0	0	0	0	0	0	0.119810703939882	0	0	0	0	0	0	0.105554879436695	0
ENSG00000229519.2	0	0	0.0989778243901894	0	0.046118614898746	0.0204018782979565	0	0.207548834696514	0.24377076652372	0.745308800378885	0	0.149664101856933	0.0479885892247741	0.105554879436695	0
ENSG00000173662.21	0	0	0	0	0.152888591716969	0.0599978443509641	0	0	0.24377076652372	0	0.117261262829629	0.756172847957131	0	0.0541695227050592	0.222933974151664
ENSG00000204859.13	2.70555853439334	2.76539011502231	2.89385778042229	2.77847763150552	3.16657714359127	3.06363878889023	2.2806009461437	2.73541328616063	3.01178399371866	2.87195335001364	3.61474901316985	3.24861924615557	3.5142941111562	2.87351174428944	3.4410046143042
ENSG00000162413.17	3.39701547336319	2.63290498270588	4.12494590569637	2.89818628168284	4.17549623180707	3.39500370847429	3.03153047145291	3.28102464443941	4.01176291210097	4.0790577918387	4.88989906291553	4.52354869816915	4.08264638256949	3.54123333426404	4.08494561523252
ENSG00000116273.6	3.39139121306171	2.87471662635097	3.65488662848631	2.91681520109453	3.57291248648432	2.97404319169373	2.88994607744363	2.994311525558	3.1149382557883	2.9701553958623	3.89609886644525	3.69597221357706	3.18240191640858	3.23836311648709	2.84682462066173
ENSG00000041988.16	2.18950568826831	1.71450589382193	2.54605860414942	2.07855770719395	2.05065638735223	2.09828322488082	2.06347802729695	2.23041016164682	2.704083346881	2.5015315350107	2.72427169628284	2.56913206611497	2.50210620638261	2.41470133865149	2.66015823715717
ENSG00000007923.17	3.58092331744875	3.37905811740989	4.55225155536395	3.80105720125272	3.72389941935862	3.57426534165664	2.92128427491179	3.6041915901369	4.04493589309403	3.89967574961474	3.55256091646051	4.05187916258066	3.96303199607316	3.7195236793347	4.33951872718275
ENSG00000228750.7	0	0	0	0	0	0	0	0	0	0	0	0	0	0	0
ENSG00000284744.1	0	0	0	0	0	0	0	0	0	0	0	0	0	0.154428330805418	0
ENSG00000237436.1	0.608547597269664	0.967462333753618	0.418847879631635	0.413220281522835	0.172939741364767	0.170166965451584	0.368449778297819	0.711949387887652	0.564826419685956	0	0.521333644280442	0.704323979405345	0.580280193192629	0.368322701853663	0.318167933187487
ENSG00000171735.20	3.577807588513	3.46766793704036	3.57654933785619	3.35745065592773	3.04398011343664	3.04713382897095	2.7895695366733	3.22071721357456	3.19156118056058	2.86826134090376	3.19160605161923	3.95465642606927	3.24562131961279	3.76050949655043	3.07861365519493
ENSG00000227950.1	0	0	0	0	0	0	0	0	0	0	0	0	0	0	0
ENSG00000237365.1	0	0	0	0	0	0	0	0	0	0	0	0	0	0	0
ENSG00000207056.1	0	0	0	0	0	0	0	0	0	0	0	0	0	0	0
ENSG00000237402.1	0.0543467795433409	0	0	0	0	0	0	0	0	0	0	1.04017042923359	0	0	0
ENSG00000237728.2	0	0	0	0	0	0	0	0	0	0	0	0.0524166124910405	0	0	0
ENSG00000225126.1	0	0	0	0	0	0	0	0	0	0	0	0	0	0	0.0605629860338165
ENSG00000270171.1	0	0	0	0	0	0	0	0	0	0	0.317172529673215	0.621132749612807	0	0	0
ENSG00000270035.1	0.201636111063834	0.127458941136381	0.189035329710334	0	0	0.204348514969623	0.0616986053917207	0.0560631314725648	0	0.0630903409720623	0.270815297300727	0.498212127761005	0.137564791821262	0.0541695227050592	0
ENSG00000269978.1	0.154909299104204	0.292554359095317	0.485046724216118	0.15748169269274	0.13242715266539	0.269394332457636	0	0.159558909493468	0	0.0630903409720623	0.117261262829629	0.238287041405644	0.523675649166077	0.406112840513336	0
ENSG00000049245.13	4.74679693691077	4.45231562470546	5.04866441895216	4.37307079497268	4.85451365601462	4.24771203863994	4.48953642768688	4.51480992084492	4.58670298891493	4.65521453059017	5.19829609413852	5.01537371211611	4.34187952572254	4.57606000440662	3.9971716215819
ENSG00000269925.1	0.201636111063834	0.127458941136381	0.0989778243901894	0.569575723259081	1.02731227349862	0.555040245350792	0.119810703939882	0	0.29644213752196	0	1.17539950490699	0.591789892117401	0.844702118207615	0.477661113979246	0.594237304710625
ENSG00000049246.15	1.10214759856214	1.27615196158749	0.980079871216609	0.785687753985492	3.72674376600753	3.03134688554683	0.927191617858172	1.6614931333019	1.62368864700733	1.12620731684687	2.81397403770198	2.10549512773216	1.25478744946585	0.894965841717957	1.36976402431608
ENSG00000236266.1	0	0	0.0989778243901894	0	0.354022716666064	0.187403780392152	0	0	0.29644213752196	0.122435412791579	0.0603484230569	0.279817301509955	0	0	0
ENSG00000049247.14	0.289009278751054	0.342038630360796	0.271648302917843	0	1.15409000302775	0.578428530281421	0.226790399180969	0.0560631314725648	0	0.231502308602574	0.444595569797645	0	0	1.88195882199334	0.117666609321997
ENSG00000049249.10	0.154909299104204	0	0	0.52012464076924	1.30571349113675	1.71842415842454	0.0616986053917207	0.819170825802588	0	0	0.0603484230569	0.940251689382992	1.92423162169526	0.105554879436695	1.01093392273648
ENSG00000270330.1	0	0	0	0	0	0	0	0	0	0	0	0	0	0	0
ENSG00000116288.13	5.36473816198147	4.93039040866162	5.56332572443779	4.87559028107575	4.48360614878695	4.36492137184305	4.35270432246905	4.4516313638734	4.85620842811522	4.89915725960122	4.41494433651547	4.98197171361399	4.73762978769971	5.11859256155219	5.02776113932529
ENSG00000200344.1	0.0543467795433409	0	0.0989778243901894	0	0.19259673278983	0	0	0	0.29644213752196	0.501520822886568	0	0	0.46367376442146	0.329048190382489	0.171684804922242
ENSG00000284747.1	0.201636111063834	0.389189234641454	0.713154769628861	0.227803868741543	1.55364836480537	0.442445055188547	0.174730451791512	0.159558909493468	0.603307452747798	0.0630903409720623	0.444595569797645	0.238287041405644	0.77923698533043	0.665920002560258	0.559166640220573
ENSG00000284716.1	0	0	0.0989778243901894	0	0.230788171179197	0.0204018782979565	0	0	0.346477498611056	0	0	0.0524166124910405	0	0	0.0605629860338165
ENSG00000116285.13	4.81743968179628	4.40778151671254	4.55990093358678	5.1607106940633	6.46264506702526	4.42493658061129	4.90313363479579	4.31341545321496	4.39171660165033	3.95732080410266	5.55815507273607	4.08501360069656	4.7384906165735	5.1979697123477	3.95021556373613
ENSG00000238290.1	0.154909299104204	0	0.0989778243901894	0.15748169269274	1.04406671520456	0.204348514969623	0	0.109149345347194	0.066735742159886	0	0.361475640902128	0	0.494124667573099	0	0
ENSG00000232848.1	0	0	0	0	0.172939741364767	0	0	0	0	0	0	0	0	0	0
ENSG00000229305.1	0	0	0	0	0	0	0	0	0	0	0	0	0	0	0
ENSG00000288816.1	0	0	0	0	0	0	0	0	0	0	0	0	0	0	0
ENSG00000227634.3	0	0	0	0	0.111538282036639	0.116598792674538	0.174730451791512	0	0	0	0	0	0	0	0
ENSG00000200975.1	0	0	0	0	0	0	0	0	0	0	0	0	0	0	0
ENSG00000233645.1	0	0	0	0	0.0902037403763161	0	0	0	0	0	0	0	0	0	0
ENSG00000251977.1	0	0	0	0	0	0	0	0	0	0	0	0	0	0	0
ENSG00000162426.16	0	0.702868129726857	0	0.15748169269274	1.35560719823533	0.623625386939368	0.276273695686912	0.207548834696514	0.483115116876843	0	0.0603484230569	2.30128946736866	0.982600897885475	0.636903090569026	0.271684213881197
ENSG00000252254.1	0	0	0	0	0	0	0	0	0	0	0	0	0	0	0
ENSG00000142599.19	5.06115650433772	4.38686397260805	5.0466592201651	4.49731912952938	4.6444964848152	4.65831914637962	4.34034030102907	4.72264551830296	5.14837842071597	4.0623880636271	6.08463318936549	5.71924976570548	4.68139147861849	4.60820324096192	4.8004165771948
ENSG00000232912.6	0.329990419720902	0.240493332765078	0.0989778243901894	0	0.211874764150783	0.187403780392152	0.0616986053917207	0.0560631314725648	0.24377076652372	0	0.361475640902128	0	0.29573266786738	0.201024056057	0
ENSG00000221083.1	0	0	0	0	0	0	0	0	0	0	0.0603484230569	0	0	0	0.0605629860338165
ENSG00000270282.1	0	0	0	0	0.0684040952532846	0	0	0	0	0	0	0	0	0	0
ENSG00000234619.1	0.105891609573412	0	0	0.0818377086163325	0	0	0	0.0560631314725648	0	0	0	0	0	0	0
ENSG00000224315.2	0.0543467795433409	0	0	0	0	0	0	0	0	0	0	0	0.0937793423835889	0	0
ENSG00000222511.2	0	0	0	0	0	0	0	0	0	0	0	0	0	0	0
ENSG00000226545.1	0	0	0	0	0	0	0	0	0	0	0	0	0	0	0
ENSG00000228423.2	0	0	0.0989778243901894	0	0.0684040952532846	0	0	0	0	0	0.0603484230569	0	0	0	0
ENSG00000229716.2	0.0543467795433409	0	0	0	0.046118614898746	0	0	0	0	0	0	0	0	0	0
ENSG00000074800.16	6.92398828117834	6.70485235369967	7.73472617110326	7.03922806568081	6.88901402420198	6.3295590431833	6.9719488281341	7.07518003641444	7.42709245242049	7.67844764378715	6.5000571509767	7.00257926628615	7.17326718698571	7.09386730123925	7.38457089014484
ENSG00000274258.1	0	0	0	0	0.111538282036639	0	0	0	0	0	0.0603484230569	0	0	0	0
ENSG00000230679.1	0.246276650329177	0.0657588201530099	0	0	0.0902037403763161	0.116598792674538	0.276273695686912	0	0.29644213752196	0.0630903409720623	0	0.102222025927141	0.0479885892247741	0	0
ENSG00000201725.1	0	0	0	0	0	0.0403958285890284	0	0	0	0	0	0.102222025927141	0	0	0
ENSG00000238249.2	0.201636111063834	0.342038630360796	0.271648302917843	0.0818377086163325	0	0	0	0.0560631314725648	0.129295087279128	0	0	0	0.0937793423835889	0	0.171684804922242
ENSG00000232208.2	0	0	0	0.0818377086163325	0	0	0	0	0	0	0	0	0	0	0
ENSG00000232663.2	0	0	0	0	0	0	0	0	0	0	0	0	0	0	0
ENSG00000131686.15	0.201636111063834	0	0	0.413220281522835	0	0.0204018782979565	0	0	0	0	0.0603484230569	2.51839887811222	0.0937793423835889	0	0
ENSG00000290109.1	0	0	0	0	0	0.0403958285890284	0	0	0.066735742159886	0	0	0	0	0	0
ENSG00000265141.2	0	0	0	0	0	0	0	0	0	0	0	0.194957003696426	0	0	0
ENSG00000197241.4	0	0	0.271648302917843	0	0	0	0	0	0	0	0	0	0.258473707018427	0	0.171684804922242
ENSG00000142583.18	0	0	1.84152259496937	0.468100349148514	1.90023014466266	0.79573704126367	0.368449778297819	0	0.129295087279128	3.63903302433436	0.0603484230569	0.102222025927141	2.80244998576258	0.607018971048229	1.79088594113518
ENSG00000252404.1	0	0	0	0	0	0	0	0	0	0	0	0	0	0	0
ENSG00000180758.12	2.89228433103731	3.36271073188288	4.167742935474	3.33947135740348	2.62057519491202	2.50078005026997	3.31558856471573	3.36616622562158	3.319227713012	2.6267853827948	3.84154523181247	3.86177550442388	2.93099558658304	3.81225833737048	2.67317265770234
ENSG00000228526.8	1.78686602625024	0.518609928152596	0.189035329710334	1.52208012372458	2.86868911053265	2.33572706971348	1.31817449673952	1.42828645757644	3.2195358124731	2.28152620125096	2.60295057345127	1.46706996312866	3.49209867280833	1.69618126043758	2.58302838436162
ENSG00000284357.1	0	0	0	0	0	0	0	0	0	0	0	0	0	0	0
ENSG00000289914.1	0	0	0	0	0	0	0	0.0560631314725648	0	0	0	0	0	0	0
ENSG00000234546.5	0.369358014812474	0	0	0	0.492976061223999	0.330466355084875	0.32342341499481	0.339076823740027	0.807472255146357	0.577442632528743	0.0603484230569	0	1.3735943089108	0.0541695227050592	1.30418479658337
ENSG00000049239.13	4.38795311724586	4.43473925215648	4.71582111736393	4.72563087354646	4.47019167840346	4.79374171721972	4.86705838177572	4.95859252656157	4.38915028238611	3.51725376267865	4.69069092479874	5.21535715272202	4.65414865981098	4.33556953734272	4.054010368798
ENSG00000171621.14	2.7529426484281	2.42756927125269	3.52580907336962	2.76245388380553	3.87826377740078	3.55087953036993	2.97142629581795	2.8941799557662	3.36079950395397	3.47177840154216	3.60295593633016	3.00092937613048	3.23212953921701	3.47798062621777	2.83955230513293
ENSG00000284652.1	0	0	0	0	0	0.170166965451584	0	0	0	0.122435412791579	0	0	0	0	0
ENSG00000284693.2	0.0543467795433409	0.240493332765078	0	0	0.463723143125601	0.415603856858074	0	0	0.066735742159886	0	0	0.677355293399094	0	0	0.117666609321997
ENSG00000252956.1	0	0	0	0	0	0	0	0	0	0	0	0	0	0	0
ENSG00000235263.1	0	0.0657588201530099	0	0	0.0684040952532846	0	0	0	0	0	0	0.0524166124910405	0	0	0
ENSG00000171612.7	2.34016169225107	2.17661907345096	3.90163900750933	2.34813598818168	1.63967188309743	2.16668314426173	2.93827917647182	2.7088806702367	2.54953998913938	2.92575761810989	2.32910825562387	3.79023960226796	3.11491448064697	3.61879577213587	3.27613598708263
ENSG00000231181.1	0.105891609573412	0	0.3479541139644	0.227803868741543	0.320334823000349	0.170166965451584	0.0616986053917207	0.253340804240143	0.129295087279128	0	0.222204164119613	0.238287041405644	0.29573266786738	0.576214207673509	0.271684213881197
ENSG00000188807.13	2.8511919524238	2.85925514427919	3.61927730653605	2.89347431773299	2.61713506592572	2.69249166066932	3.24621809735434	3.4185198186449	3.74407150111017	3.81006633666504	2.60295057345127	4.30078203420674	3.58081153549602	3.81471544647483	3.9879551446718
ENSG00000171608.18	1.24052559293667	0.829168725943683	0.713154769628861	1.05645350102361	2.91834823491062	2.7767642074693	0.368449778297819	1.68315266587122	0.24377076652372	2.05897364734546	2.43260396455431	2.46951813241535	3.37978851879193	0.894965841717957	2.24375392215755
ENSG00000179840.5	0	0	0	0	0	0.0204018782979565	0	0	0	0	0	0	0	0	0
ENSG00000233268.3	0	0	0	0	0	0	0	0	0	0	0	0	0	0	0
ENSG00000231789.4	0.608547597269664	0	0.713154769628861	0.52012464076924	0.267574521446848	0.708317014598334	0.174730451791512	1.00427728886504	0	0	0.40389897217631	1.66868269794411	0.331653120697012	0.442526735234053	0
ENSG00000171603.18	5.13022241672562	5.43595601068739	5.53334711443539	5.43611869040521	6.00696214929903	5.20145079045195	4.89364010123759	5.32926091160241	6.23813483693091	5.44698136698211	5.71336484852188	5.62076551556753	5.83786489902191	5.69435728974555	6.10221147501834
ENSG00000271264.1	0	0.185572384146306	0	0.15748169269274	0	0	0	0	0	0	0	0	0	0	0
ENSG00000280113.2	0	0	0	0	0.046118614898746	0.0204018782979565	0	0	0	0	0.171108708804189	0.149664101856933	0	0	0.0605629860338165
ENSG00000178585.15	4.21239670446751	2.99048923010047	3.88681173058908	3.36041602740595	3.79693361612206	3.23409182864848	3.37828916869558	3.2875063647863	3.73916142753229	3.64074284867284	4.24206964826561	4.19627904153631	3.8903849103465	3.69216088399742	3.63820877642573
ENSG00000223989.1	0	0	0	0	0	0	0	0	0	0	0	0	0	0	0
ENSG00000285701.1	0.105891609573412	0	0.271648302917843	0.227803868741543	0.046118614898746	0.0792229965417132	0.119810703939882	0	0	0.0630903409720623	0.117261262829629	0	0.0937793423835889	0	0.117666609321997
ENSG00000162441.12	4.02657908877446	3.91755979447722	4.22565198278743	3.63563938470445	3.66161330621963	3.76038232771727	3.21604329386183	3.33379712385845	3.81039518808256	3.52303573492986	3.87308216877854	4.22737998595985	3.7867356053298	3.4447877815777	3.98331485545592
ENSG00000228150.1	0.667553264519967	0.0657588201530099	0.547134051526911	0.15748169269274	0.172939741364767	0.359658351394066	0.119810703939882	0.297127365839769	0.129295087279128	0.80528682156061	0.222204164119613	0.279817301509955	0.399840543474067	0.245544939793979	0.405115788431839
ENSG00000173614.14	2.89845900286041	2.27213068187497	2.82840166426327	2.51302390474129	2.30877931454062	2.52251942630172	1.78575048499279	2.26692351387911	2.41098226618403	2.05897364734546	2.4701266961762	3.00626866955164	2.7217466118239	2.46799172141051	2.72359995406185
ENSG00000202415.1	0.105891609573412	0	0.418847879631635	0	0	0.0980855032122379	0	0	0	0	0	0.238287041405644	0.21977261024012	0	0
ENSG00000283611.2	0	0	0	0.0818377086163325	0	0	0	0	0.066735742159886	0	0	0.102222025927141	0.366327910104387	0	0.318167933187487
ENSG00000265521.1	0	0	0	0	0	0	0	0	0	0	0	0	0.179513228937608	0	0
ENSG00000241326.1	0	0	0	0	0	0	0	0	0	0	0	0	0	0	0
ENSG00000162444.12	0.246276650329177	0	0.3479541139644	0.15748169269274	2.0166893093613	2.05962028895889	0.119810703939882	0.159558909493468	0	2.77935016954202	0.40389897217631	0.358036244175127	0	0.0541695227050592	0.559166640220573
ENSG00000130939.20	3.81922431427743	2.6665276386488	4.70552247624138	3.88157973280524	4.11917744022371	3.94633387869564	3.53097739158218	3.94632238091286	4.34179336560967	3.71321976832295	3.73901020417991	4.43890108914405	4.34571011076791	3.6232636217445	4.23397875361211
ENSG00000224340.1	0	0	0	0	0	0	0	0	0	0.0630903409720623	0.117261262829629	0	0.29573266786738	0	0
ENSG00000233623.2	0.0543467795433409	0	0	0	0	0.0204018782979565	0	0	0	0	0	0.102222025927141	0	0.0541695227050592	0.271684213881197
ENSG00000201746.1	0	0	0	0	0	0.0403958285890284	0	0	0	0	0	0.149664101856933	0	0	0
ENSG00000054523.20	3.68847384422243	3.48239845363759	4.38162328725955	4.02696936271922	4.37772357910109	4.28672286358336	3.52724404469474	3.83192441722348	4.45060640654665	4.50655718096121	4.36480177255949	5.20684292061353	3.92688378984524	4.12275268013072	4.33788875726536
ENSG00000264881.1	0	0	0	0.0818377086163325	0	0	0	0	0	0	0	0	0	0	0
ENSG00000199562.1	0	0	0	0	0.13242715266539	0.0204018782979565	0.119810703939882	0	0.066735742159886	0	0	0.149664101856933	0.179513228937608	0	0
ENSG00000264501.2	0	0	0	0	0	0	0	0	0	0	0	0	0	0	0
ENSG00000284735.1	0.0543467795433409	0.240493332765078	0.547134051526911	0.293504083601013	0.13242715266539	0.204348514969623	0	0.207548834696514	0.439611150428623	0.745308800378885	0.91346991879344	0.498212127761005	0.982600897885475	0.607018971048229	0.318167933187487
ENSG00000284642.1	0.329990419720902	0.342038630360796	0.713154769628861	0.293504083601013	0.478456565013222	0.359658351394066	0.927191617858172	0.253340804240143	0.710591237880867	1.18763214087384	1.67792996192064	0.279817301509955	0.865604890500429	0.894965841717957	1.25201427685719
ENSG00000142657.21	4.95402070148321	3.64584259447587	5.60858211258872	4.21869172880685	4.55606858733185	4.5798797078437	4.12663052056445	4.20421690705824	5.25331831968865	4.73781010319951	3.56847424792941	5.13630263549288	5.09872895121571	5.22767818315348	4.8004165771948
ENSG00000271989.1	0	0	0	0	0	0.0403958285890284	0	0	0	0	0	0	0	0	0
ENSG00000251503.8	0	0	0	0	0	0.0204018782979565	0	0	0	0	0	0	0	0	0.117666609321997
ENSG00000175279.22	1.13857825981961	1.49658826471386	1.46541467295875	0.74604111842238	0.463723143125601	0.543137722696729	0.530662912737355	0.623243253018184	0.394128167528977	0.461282921820468	0.117261262829629	0.875127749751014	1.10376765199425	0.607018971048229	0.660891365289456
ENSG00000241563.4	0	0.240493332765078	0	0	0.211874764150783	0.0599978443509641	0	0.109149345347194	0.129295087279128	0.419357804875115	0.40389897217631	0.238287041405644	0.552378377022095	0	0.628119577701569
ENSG00000160049.12	3.52329860967453	3.80763946863977	4.28470000717061	3.73406692339081	3.69792954162554	3.19518017581764	3.63862460326578	3.65168522692555	3.57938645666102	3.71639258356481	3.04301234422422	4.50051276845455	3.77327256039015	3.9648323991149	3.98331485545592
ENSG00000203469.2	0	0	0	0	0	0	0	0	0	0	0	0	0	0	0
ENSG00000142655.13	2.8576248102086	2.74812691939537	3.34508539904145	2.64246498778415	3.00148767262917	2.7159404677306	2.9681605918486	3.21146520647541	3.21400314239068	3.27328798694488	3.4938365794456	3.52760139054145	3.18443923139633	3.15412006450328	3.10414574152341
ENSG00000287727.1	0.105891609573412	0	0.418847879631635	0.293504083601013	0.602114527208932	0.204348514969623	0	0.0560631314725648	0.066735742159886	0	0	1.07750053005622	0	0	0.222933974151664
ENSG00000243267.3	0	0	0	0.293504083601013	0.230788171179197	0	0	0	0.129295087279128	0	0.222204164119613	0.279817301509955	0	0	0
ENSG00000130940.15	3.13085167115949	2.65225612771969	2.60926504217246	2.91681520109453	3.49079027382566	3.10420974797076	2.39714500266768	3.24347952279454	4.00171875975128	3.43678500703171	3.61139373019482	3.50522130627835	3.31047779455892	3.15174174458728	3.7888307492479
ENSG00000272078.1	0.577685601235301	0.477303185839114	0.605590854327933	1.05645350102361	1.299298036085	0.997224535434516	0.0616986053917207	0.766996473590518	1.02759472266605	0.96625220158276	1.05298619662011	0.561559935749248	0.964027601292653	1.50558812025993	1.53065480372167
ENSG00000225158.2	0	0	0	0	0	0	0	0	0	0	0	0	0	0	0
ENSG00000175262.15	0.0543467795433409	0.518609928152596	0.189035329710334	0	0.152888591716969	0.345168871038467	0.952060502499194	0	0.129295087279128	0	0	2.13773886888354	0	0.87195785147414	1.28709526596713
ENSG00000215785.2	0	0	0	0.0818377086163325	0.0233251497211892	0.0204018782979565	0	0.109149345347194	0	0.122435412791579	0.0603484230569	0.149664101856933	0	0	0
ENSG00000120948.19	5.00958192912259	5.05183753177996	5.35706184860599	5.13091297792465	5.22024884024612	4.87799665669019	4.76992026987984	4.92774925851885	5.01796276317507	4.83501844536221	4.97076658855028	5.28234870855891	5.03747286024161	5.02398051650542	4.96746933580475
ENSG00000009724.18	0.695799834016418	1.25699889814769	1.6412606857784	1.14166909611765	1.4918921320074	0.698114592920474	0.530662912737355	0.938811327115903	1.50843682187395	1.49324609033998	2.74845906358488	2.00201328076856	1.11993816985602	0.894965841717957	1.25201427685719
ENSG00000116649.10	3.5033280633209	3.50919243770258	4.72324497707028	3.38671594462663	3.32704885127748	3.55736533793542	4.17279041738479	4.07673671342526	4.18876316274262	4.90061225994689	3.16832364689473	4.74381733455703	4.88694965097013	5.42443300884253	5.21185302121179
ENSG00000171824.14	3.93810914751359	3.71770366777624	4.47946003856917	3.97389211122322	4.40605595497418	3.66954837234486	3.31789689925195	3.53265611400508	4.02787250525643	3.98433767445678	4.03733122921492	4.10117800283185	3.88635809556025	3.55086476720377	4.04748872551573
ENSG00000226849.1	0.0543467795433409	0	0.605590854327933	0	0.386612624531344	0.152627823958411	0.0616986053917207	0	0.129295087279128	0.231502308602574	0.521333644280442	0.149664101856933	0.179513228937608	0	0.362586554481599
ENSG00000230337.3	0.246276650329177	0	0.0989778243901894	0.0818377086163325	0.046118614898746	0.116598792674538	0	0.339076823740027	0.129295087279128	0	0	0.102222025927141	0.258473707018427	0.329048190382489	0.445909832105829
ENSG00000198793.14	3.76378786494328	3.69262765487137	4.84496380506609	3.7972384067816	4.46586076213012	4.20650340869156	3.40188463089557	3.69559418136573	3.88259253977567	3.67763777781991	3.84421163174813	4.76376157581457	4.18274229222564	3.78986836990812	4.12408484694538
ENSG00000225602.5	0	0	0	0	0.046118614898746	0.0204018782979565	0	0	0	0	0	0	0	0	0
ENSG00000253086.1	0	0	0	0	0	0	0	0	0	0	0	0	0	0	0
ENSG00000171819.5	0	0.240493332765078	0	0	0.19259673278983	0.0599978443509641	0	0	0	0.122435412791579	0	0	0.21977261024012	0	0
ENSG00000207451.1	0	0	0	0	0	0	0.0616986053917207	0	0	0	0	0	0	0	0
ENSG00000238173.1	0	0	0	0	0	0	0	0	0	0	0	0.0524166124910405	0	0	0
ENSG00000120942.14	3.341275204415	3.23745734814234	4.08549722075717	3.09007823153394	2.69181219812755	2.89859897548475	3.08240721378502	3.42229097665047	2.92677408663265	3.37187709743319	3.34973944455518	3.66062238552718	3.3050805670394	3.27059173901853	3.19766760254385
ENSG00000238199.1	0	0	0.0989778243901894	0.15748169269274	0	0.116598792674538	0	0.109149345347194	0.066735742159886	0.178455072746003	0.0603484230569	0.149664101856933	0	0.105554879436695	0
ENSG00000284646.1	0	0	0	0	0	0	0	0	0	0	0	0.149664101856933	0	0	0
ENSG00000224338.2	0	0	0	0	0	0	0	0	0	0	0	0	0	0	0
ENSG00000204624.8	0.105891609573412	0	0.271648302917843	0	0.507287755249229	0.0403958285890284	0.0616986053917207	1.19591386061768	0.29644213752196	0	0.483700518009096	1.14822349262216	0.46367376442146	0.799576229810388	0
ENSG00000285833.1	0	0	0	0	0	0	0	0	0	0	0	0	0	0	0
ENSG00000235643.2	0	0	0	0	0	0.0792229965417132	0	0	0	0	0	0	0	0	0
ENSG00000284708.1	0	0.342038630360796	0.271648302917843	0	0.046118614898746	0	0.0616986053917207	0	0	0	0	0	0	0.0541695227050592	0
ENSG00000116661.11	0.105891609573412	1.17649288980832	3.18640738689399	1.22018977316287	0.478456565013222	0.65623101917318	3.58005915063063	0.793423881487506	1.28716217026905	2.79936240056726	1.84841793400916	1.36251201611772	0.258473707018427	2.93154948384243	0.117666609321997
ENSG00000132879.14	1.41770543260785	2.06240733754171	3.09650427165584	1.44471119036166	2.17067210296428	2.22180404107776	2.3188921824052	2.54206519871226	2.56558396898058	2.90814256921442	2.8613287021426	3.2955587569006	3.21845323833586	3.35372550546316	1.80124692629337
ENSG00000116670.16	2.81839189877497	2.54620999269203	3.66292716329085	2.24524055150787	2.82346813016742	2.68126373720121	2.6996076680888	2.78645561439918	2.64705807390061	3.55704262287738	2.87896114948485	4.4590328438704	3.01640119213845	3.28736484864331	2.77160594946372
ENSG00000116663.11	1.24052559293667	0.829168725943683	2.29733093584034	0.704757503150027	0.627634539011665	1.33039616253279	1.11071708151314	1.10467913939541	1.26792712201285	2.612557392618	1.30152127138609	1.73728171661935	1.34838573462149	1.82078573021536	0.628119577701569
ENSG00000162490.7	0.246276650329177	0.292554359095317	0.605590854327933	0	0.320334823000349	0.373940881737892	0	0.159558909493468	0	0	0.521333644280442	1.26109675195793	0.982600897885475	0	0
ENSG00000177674.16	3.54126106566747	3.33888377521613	3.7834909855813	2.95750316956492	3.54537315956374	2.9845197925437	2.4643170283576	3.21378624558329	3.66599831805695	3.92699077106558	3.00368191312324	3.52918096435878	4.15691170789003	3.45889823217231	3.86364297824538
ENSG00000215910.8	0.0543467795433409	0	0	0	0	0	0	0	0	0	0.0603484230569	0	0	0	0
ENSG00000177553.6	0	0	0	0	0	0	0	0	0	0	0	0	0	0	0
ENSG00000177000.13	3.26958265775948	2.12114286012336	3.4755806204817	2.97506857997776	3.22078182071128	3.05590567145219	2.48042796307417	2.7612600798425	3.71592348302962	3.41561372272345	3.34316876568484	3.36301100869977	3.61843307467581	3.03840308097228	3.65287856487406
ENSG00000011021.23	2.4943854613166	2.7126799001156	3.33401972904631	2.83512779454043	3.7447584764189	3.22593861343245	2.4534303727808	2.657656453929	3.44791266761392	2.84202841607547	3.3562672312819	2.82903676937094	3.56979733319893	2.77440940131665	3.03755418966869
ENSG00000276470.1	0	0	0	0	0	0	0	0	0	0	0	0	0	0	0
ENSG00000278852.1	0	0	0	0	0	0	0	0	0	0	0	0	0	0	0
ENSG00000175206.11	0	0.0657588201530099	0.0989778243901894	0.355152609769282	0.614955939776561	0.253525213984452	0	0	0.950613992541062	0.375597762526117	0.521333644280442	0.149664101856933	0	0	0.171684804922242
ENSG00000275915.1	0	0	0	0	0	0	0	0	0	0	0	0	0	0	0
ENSG00000120937.9	0	0	0	0	0	0	0	0	0	0	0	0	0.0937793423835889	0	0
ENSG00000224904.1	0	0	0	0	0.046118614898746	0	0	0	0	0	0.0603484230569	0.0524166124910405	0	0	0
ENSG00000285646.2	0.201636111063834	0.185572384146306	0.605590854327933	0.293504083601013	0.13242715266539	0.221010903158761	0.226790399180969	0.109149345347194	0	0.613345985146316	0.690797055907622	0.319691353335524	0.399840543474067	0.665920002560258	0.660891365289456
ENSG00000199347.1	0	0	0	0	0	0	0	0	0	0	0	0	0	0	0
ENSG00000201801.1	0	0	0	0	0	0	0.0616986053917207	0	0	0	0	0	0	0	0
ENSG00000116685.16	4.80836481771783	4.03117147945392	4.88978523471758	4.10164990985071	3.8630141363113	4.27532191109869	4.62621413985103	4.80101683836477	5.29537413526973	5.71815604308376	5.03551884040344	5.39398919120882	4.83558495684344	5.08952629940998	5.56920675242303
ENSG00000083444.17	4.47560596375704	4.3168265008695	4.9916478491643	4.16982161709445	4.80744502947751	4.92907405955102	3.96900134443492	4.16110836542577	5.0674162661305	5.09749947432456	3.80760111964118	4.51180170061416	5.12479413498862	4.55169635687878	5.35878055846502
ENSG00000287384.1	0	0	0	0	0	0.0204018782979565	0	0	0	0	0	0.149664101856933	0	0	0
ENSG00000116688.18	4.38308322017159	4.13644600683708	5.32313681075726	4.51053028219683	4.48865683357029	4.4589079243295	4.19701140964627	4.27163899850785	4.73172443422956	4.81357248855813	5.00052973528822	5.14323926403013	4.68638957546949	4.65641278354396	4.72302470355576
ENSG00000270914.1	0	0	0	0	0	0	0	0	0	0	0	0	0	0	0
ENSG00000116691.11	3.38573514145691	2.60315749300415	3.82520120114149	3.2510092603208	3.19501394138883	3.16170113684669	2.87927790475195	3.16387589010799	3.28364491324155	3.53069339185051	3.87566589761394	3.54794376040057	3.57669541285435	3.78734936609994	3.43900267889379
ENSG00000202461.1	0	0	0.271648302917843	0	0.13242715266539	0.0204018782979565	0	0.109149345347194	0.394128167528977	0	0	0.194957003696426	0.21977261024012	0	0.445909832105829
ENSG00000276869.1	0	0	0	0	0	0	0	0	0	0	0	0	0	0	0
ENSG00000243539.3	0	0	0	0	0.046118614898746	0	0	0	0	0	0	0	0	0	0
ENSG00000120949.15	0.0543467795433409	0	0.0989778243901894	0	0.652519453883659	0.67739206923964	0	0.159558909493468	0	0	0	0	0.77923698533043	0.154428330805418	0.171684804922242
ENSG00000201135.1	0	0	0	0	0	0	0	0	0	0	0	0	0	0	0
ENSG00000227875.2	0	0	0	0	0	0	0	0	0	0	0	0	0	0	0
ENSG00000285604.1	0	0	0	0	0	0	0	0	0	0	0	0	0	0	0
ENSG00000283789.1	0	0	0	0	0	0	0	0	0	0	0	0	0	0	0
ENSG00000028137.19	4.04337118425664	3.57224110315303	4.42116363067679	3.15030880415858	3.2122660909831	3.99378559719567	2.38549752669602	3.71544336869318	3.16278139059989	4.40130491071129	3.44939130071992	4.15998886213214	5.09331270381941	4.33191847268182	3.61663177683232
ENSG00000263676.1	0	0	0	0	0	0.0204018782979565	0	0	0	0	0	0	0.137564791821262	0	0
ENSG00000225196.2	0	0	0	0	0	0	0	0	0	0	0	0	0	0	0
ENSG00000252969.1	0	0	0	0	0	0	0	0	0	0	0	0	0	0	0
ENSG00000048707.15	3.79440621604437	3.50102433558481	4.30737634558398	3.70091880024487	4.41779427400064	4.28870473476277	3.34294300661345	3.76874619786464	3.98774122687198	3.29524782573379	4.13053623849103	4.27865041980432	3.84936791723949	3.41595514143814	3.87666371101695
ENSG00000239149.1	0.154909299104204	0	0.0989778243901894	0	0.172939741364767	0.116598792674538	0	0	0	0	0.361475640902128	0.0524166124910405	0.179513228937608	0	0.271684213881197
ENSG00000229484.3	0.0543467795433409	0	0.0989778243901894	0	0.152888591716969	0.187403780392152	0	0	0.188170118383408	0	0	0	0.179513228937608	0.105554879436695	0.0605629860338165
ENSG00000162496.9	4.3955582167218	3.63514182258725	3.75468518164466	3.65346810351971	4.653081442239	3.90527147972274	3.63190993483089	4.26436824684048	4.17612463122601	3.82864213266254	4.34965691789209	2.83537428184778	3.98612040967315	4.33118665738701	3.33786750189866
ENSG00000221340.1	0.0543467795433409	0	0	0	0.33732062239815	0.0204018782979565	0.119810703939882	0	0	0	0.361475640902128	0	0	0.105554879436695	0
ENSG00000276830.1	0	0	0.189035329710334	0	0.267574521446848	0.0403958285890284	0	0	0	0	0	0	0	0.0541695227050592	0
ENSG00000288927.2	0.512948309158161	0.434216404989873	0.605590854327933	0.413220281522835	0.779309015991354	0.728414801305779	0.32342341499481	0.559408849990371	0.24377076652372	0.231502308602574	0.888200396742809	0.238287041405644	0.494124667573099	0.406112840513336	0.171684804922242
ENSG00000272482.2	0.0543467795433409	0	0.0989778243901894	0	0.354022716666064	0.221010903158761	0.0616986053917207	0	0	0	0	0	0	0	0
ENSG00000204518.3	0	0	0	0	0	0	0	0	0	0	0	0	0	0	0
ENSG00000226166.2	0	0	0	0	0	0	0	0	0	0	0	0	0	0	0
ENSG00000188984.12	0	0	0	0	0.0684040952532846	0	0	0	0	0	0	0	0	0	0
ENSG00000157330.10	0	0.0657588201530099	0	0	0	0	0	0	0	0	0	0	0	0	0
ENSG00000116726.5	0	0	0	0	0	0	0	0	0	0	0	0	0	0	0
ENSG00000116721.9	0	0	0	0	0	0	0	0	0	0	0	0	0	0	0
ENSG00000228338.1	0	0	0	0	0	0	0	0	0	0	0	0	0	0	0
ENSG00000239810.3	0	0	0	0	0	0	0	0	0	0	0	0	0	0	0
ENSG00000231103.2	0	0	0	0	0	0	0	0	0	0	0	0	0	0	0
ENSG00000179172.10	0	0.240493332765078	0	0.15748169269274	0.0684040952532846	0.0403958285890284	0	0	0	0	0	0	0.0937793423835889	0	0.117666609321997
ENSG00000120952.4	0	0	0	0	0	0	0	0	0	0	0	0	0	0	0
ENSG00000243073.4	0	0	0	0	0	0	0	0	0	0	0	0	0	0	0
ENSG00000187545.5	0	0	0	0	0	0	0	0	0	0	0	0	0	0	0
ENSG00000204510.6	0	0	0	0	0	0	0	0	0	0	0	0	0	0	0
ENSG00000207434.1	0	0	0	0	0	0	0	0	0	0	0	0	0	0	0
ENSG00000234064.1	0	0	0	0	0	0	0	0	0	0	0	0	0	0	0
ENSG00000232423.6	0	0	0	0	0	0	0	0	0	0	0	0	0	0	0
ENSG00000274178.2	0	0	0	0	0	0	0	0	0	0	0	0	0	0	0
ENSG00000274764.6	0	0	0	0	0	0	0	0	0	0	0	0	0	0	0
ENSG00000277058.3	0	0	0	0	0	0	0	0	0	0	0	0	0	0	0
ENSG00000229571.7	0	0	0	0	0	0	0	0	0	0	0	0	0	0	0
ENSG00000277862.1	0	0	0	0	0	0	0	0	0	0	0	0	0	0	0
ENSG00000236179.1	0	0	0	0	0	0	0	0	0	0	0	0	0	0	0
ENSG00000275774.3	0	0	0	0	0	0.0204018782979565	0	0	0	0	0	0	0	0	0
ENSG00000229978.1	0	0	0	0	0	0	0	0	0	0	0	0	0	0	0
ENSG00000233336.1	0	0	0	0	0	0	0	0	0	0	0	0	0	0	0
ENSG00000280267.6	0	0	0	0	0	0	0	0	0	0	0	0	0	0	0
ENSG00000179412.11	0	0	0	0	0	0	0	0	0	0	0	0	0	0.154428330805418	0
ENSG00000204505.5	0.0543467795433409	0	0	0	0	0	0	0	0	0	0	0	0	0	0
ENSG00000279169.3	0	0	0	0	0	0	0	0	0	0	0	0	0	0	0
ENSG00000279804.3	0	0	0	0	0	0	0	0	0	0	0	0	0	0	0
ENSG00000250894.1	0	0	0	0	0	0	0	0	0	0	0	0	0	0	0
ENSG00000270601.5	0	0	0	0	0	0	0	0	0	0	0	0	0	0	0
ENSG00000231219.1	0	0	0	0	0	0	0	0	0	0	0	0	0	0	0
ENSG00000207511.1	0	0	0	0	0	0	0	0	0	0	0	0	0	0	0
ENSG00000182330.11	0	0	0	0	0	0	0	0	0	0	0	0	0	0	0
ENSG00000237700.2	0	0	0	0	0	0	0	0	0	0	0	0	0	0	0
ENSG00000204501.7	0	0	0	0	0	0	0	0	0	0	0	0	0	0	0
ENSG00000228229.2	0	0	0	0	0	0	0	0	0	0	0	0	0	0	0
ENSG00000204481.8	0	0	0	0	0	0	0	0	0	0	0	0	0	0	0
ENSG00000204480.9	0	0	0	0	0	0	0	0	0	0	0	0	0	0	0
ENSG00000204479.4	0	0	0	0	0	0	0	0	0	0	0	0	0	0	0
ENSG00000204478.11	0	0	0	0	0	0	0	0	0	0	0	0	0	0	0
ENSG00000162494.6	0	0	0	0	0	0.0403958285890284	0	0	0	0	0	0	0	0	0
ENSG00000259961.1	0	0	0	0	0	0	0	0	0	0	0	0	0	0	0
ENSG00000215909.3	0	0.0657588201530099	0	0	0	0	0	0	0	0	0	0	0	0	0
ENSG00000162493.17	0	0	0	0	3.05293498828003	4.21293131329814	0	0	0	0	0	0	3.39803592026679	2.40971292830753	2.40824077919206
ENSG00000222952.1	0	0	0	0	0	0.0204018782979565	0	0	0	0	0	0	0	0	0
ENSG00000237445.2	0	0	0	0	0	0	0	0	0	0	0	0	0	0	0
ENSG00000253085.1	0	0	0	0	0	0	0	0	0	0	0	0	0	0	0
ENSG00000116731.23	3.68427453864666	3.08184339526199	3.99204174157985	3.81618819677667	4.28789033130238	3.81043915687101	2.91440460959638	3.43723498118433	3.60222327699355	3.17757204245373	3.86267997491198	3.24443148004916	3.79561131508292	3.44122883781811	3.10134082263566
ENSG00000289380.1	0.0543467795433409	0	0.0989778243901894	0.227803868741543	0.13242715266539	0.0204018782979565	0.174730451791512	0	0	0	0.117261262829629	0	0	0	0
ENSG00000189337.17	1.47041516489757	1.43378566626711	2.85270249595194	1.89137217139066	2.88199825614279	2.57567059512444	2.32513389486001	2.67369904003299	2.30664642450502	0.96625220158276	1.79819420957993	1.9421071928453	1.88768914253344	2.06715128682687	1.09791352724858
ENSG00000252151.1	0	0	0	0	0	0	0	0	0	0	0	0	0	0	0
ENSG00000231606.2	0	0	0	0	0	0.0204018782979565	0	0	0	0	0	0	0	0	0
ENSG00000234593.3	0	0	0	0	0.0233251497211892	0	0	0	0	0	0	0	0	0	0
ENSG00000235829.1	0	0	0	0	0	0	0	0	0	0	0	0	0	0	0
ENSG00000287756.1	0	0	0	0	0	0.0599978443509641	0	0	0	0	0	0	0	0	0
ENSG00000175147.13	1.83257578260038	0.914417176448771	1.53502974258821	2.9121904047967	2.46481317665963	1.31943815719997	1.06789587147774	1.92046190148454	1.39539522605903	1.1675735185308	2.17906388764624	1.70845637321987	1.51280039942196	1.91530494805923	1.80124692629337
ENSG00000171729.14	3.4708690444378	2.87471662635097	2.90531190364457	3.054533132976	3.4075884016031	2.954904193279	2.84657304196634	3.2875063647863	3.384469806375	3.29765830451048	3.53639025030274	3.82371223804632	3.5739418883767	3.25996385761697	3.24742703397494
ENSG00000204464.7	0	0	0.189035329710334	0.15748169269274	0.0684040952532846	0.0403958285890284	0.174730451791512	0	0	0	0	0.149664101856933	0.21977261024012	0.245544939793979	0.318167933187487
ENSG00000215720.4	0	0	0	0	0.0233251497211892	0.0204018782979565	0	0	0	0	0	0.0524166124910405	0.179513228937608	0	0
ENSG00000278480.1	0	0	0	0	0	0.0403958285890284	0	0	0.066735742159886	0.122435412791579	0.0603484230569	0.0524166124910405	0	0.105554879436695	0
ENSG00000142621.21	0.695799834016418	0.55827789234068	0.271648302917843	0.963294011359195	1.64424072717009	0.901546878770095	0.276273695686912	0.653694694030234	0.837786760105042	0.231502308602574	0.361475640902128	3.42093712751345	0.865604890500429	0.0541695227050592	0.660891365289456
ENSG00000233485.1	0	0	0	0	0	0	0	0	0	0	0	0	0	0.154428330805418	0
ENSG00000236045.1	0.154909299104204	0	0	0	0.111538282036639	0.116598792674538	0.0616986053917207	0.0560631314725648	0	0	0	0.0524166124910405	0	0	0
ENSG00000228140.2	0.329990419720902	0	0.0989778243901894	0.0818377086163325	0.614955939776561	0.204348514969623	0	0.0560631314725648	0	0	0	0.149664101856933	0	0	0
ENSG00000142634.13	5.55543409813595	4.63888977651578	4.88429119632478	5.12484538511492	5.03276942035044	4.59685762872666	5.11862170263305	5.66614504479416	4.80442020212236	5.693459982986	5.25638839934633	5.40927673524443	5.78323500357103	5.89909047770047	5.28690829799102
ENSG00000162438.12	0.0543467795433409	0	0	0	0.046118614898746	0.0792229965417132	0	0.159558909493468	0.483115116876843	0	0	0.102222025927141	0.494124667573099	0	0
ENSG00000142615.8	0	0.127458941136381	0	0.227803868741543	0	0	0	0	0.24377076652372	0	0.0603484230569	0	0	0	0.171684804922242
ENSG00000215704.10	0	0	0	0.468100349148514	0.402517754230044	0.0792229965417132	0	0.0560631314725648	0.129295087279128	0.178455072746003	0.690797055907622	0.102222025927141	0	0	0.171684804922242
ENSG00000132906.18	2.66751737746182	1.81899399056501	2.48727322620312	2.25423130557873	3.06731776987708	2.69666984199486	1.93422500137957	2.63309944473664	2.3134962338772	2.99326975449135	2.48059386006814	3.10987509193747	2.32648055925926	2.46326279941409	2.48394572690335
ENSG00000116138.13	3.07051745305923	3.25596598714325	3.84319492260011	3.10929288122961	3.43913253261661	3.11524417227891	2.65139774045422	3.21378624558329	3.17439288740904	3.77184637190598	3.01594916573719	3.71187538687544	3.21648412242983	3.23617715641252	3.55075198964314
ENSG00000251866.1	0	0	0	0	0	0	0	0	0	0.281876725753554	0	0	0	0.0541695227050592	0
ENSG00000272510.1	0.0543467795433409	0.185572384146306	0.271648302917843	0	0.0684040952532846	0.0599978443509641	0	0	0	0	0	0	0	0.105554879436695	0.171684804922242
ENSG00000116771.6	2.98112509842498	3.56457400854364	4.67203009671139	3.71555648860971	1.02731227349862	2.60656028079277	3.72511818372757	4.05197909369516	3.36795960936499	5.10740111179214	2.43260396455431	3.45720537863088	3.72467113512165	4.32751952598755	3.09570727123504
ENSG00000237301.1	0.0543467795433409	0.127458941136381	0	0	0.152888591716969	0.373940881737892	0	0.109149345347194	0	0	0	0.194957003696426	0	0	0.271684213881197
ENSG00000235084.3	0.246276650329177	0.185572384146306	0.0989778243901894	0.293504083601013	0.267574521446848	0.116598792674538	0.32342341499481	0.297127365839769	0.394128167528977	0.540202069874183	0.444595569797645	0.591789892117401	0.552378377022095	0.544430267659051	0.271684213881197
ENSG00000252417.1	0	0	0	0	0	0	0	0	0	0	0	0	0	0	0
ENSG00000236500.1	0	0	0	0	0	0	0	0	0	0	0	0	0	0	0
ENSG00000197312.12	3.90828602454472	3.86766809384486	4.67300275391773	4.09882395605255	4.13175922409127	4.01334599946999	3.43524100176033	3.87112870908286	3.66599831805695	3.64244975450148	4.41268457701824	4.35613170261546	3.9063319498556	3.49501782697318	3.8701745369167
ENSG00000215695.2	0	0	0.0989778243901894	0	0.249350491221893	0.152627823958411	0	0	0	0.0630903409720623	0	0	0	0.105554879436695	0
ENSG00000271742.1	0	0	0	0	0	0.0204018782979565	0	0.109149345347194	0	0	0	0	0	0	0
ENSG00000116786.13	3.29681489573476	3.18260589486585	3.64949012906369	3.60828576355581	4.27221077648119	4.03106833975875	3.56396475570988	3.7417664488481	3.97615793722371	3.89306070488494	4.42244019941689	4.40398184342118	4.28665109294553	4.02725898618672	3.98679708945782
ENSG00000237938.5	0.0543467795433409	0.292554359095317	0.605590854327933	0.355152609769282	0.811269424959308	0.442445055188547	0.452841883311886	0.491220078301963	0.29644213752196	0	0.751283262947535	0.149664101856933	0.709184076571694	0.245544939793979	0.405115788431839
ENSG00000162461.8	0.0543467795433409	0.127458941136381	0.605590854327933	0.15748169269274	1.56358020912793	1.46765540950381	0.174730451791512	1.21320285463499	0.895790781062602	0.577442632528743	0.40389897217631	0.394964941061552	0.552378377022095	0.576214207673509	0.522821180919503
ENSG00000224459.2	0	0	0.189035329710334	0	0	0.0403958285890284	0	0	0.066735742159886	0	0	0	0	0	0
ENSG00000162460.7	0.246276650329177	0.240493332765078	0.189035329710334	0.52012464076924	0.0902037403763161	1.14536469447187	1.02315865380224	0.766996473590518	0.603307452747798	2.9834289486757	0.444595569797645	0.194957003696426	0	0.406112840513336	0.940344252475365
ENSG00000162458.13	4.12334570853836	3.69093334963539	3.84542154197775	4.36442887640476	4.35495020044867	4.61946202698176	3.91337741842396	4.50529716312266	4.17824217685722	4.25449408496573	4.87765829039488	4.73676539197827	4.69631144482559	4.46270599419192	4.35727520825149
ENSG00000224321.1	0.329990419720902	0.768011083999728	0	0	0	0.666867516917077	0.492509221155876	0.844271470413004	0.188170118383408	0.178455072746003	0.40389897217631	0.194957003696426	0.0479885892247741	0.201024056057	0.222933974151664
ENSG00000233954.7	2.25016529975897	1.97202186939487	2.23252150409559	2.09967199115323	1.18342318383742	1.40896367946069	1.31817449673952	1.42828645757644	1.59609689756899	1.65498450647192	2.15772222778377	1.18179366684913	1.50191206112821	1.5178634727087	1.81150166135307
ENSG00000178715.8	0.801425228418788	0.240493332765078	0.418847879631635	0.355152609769282	0.152888591716969	0	0.637097374765024	0.207548834696514	0.394128167528977	0.96625220158276	0.171108708804189	1.36251201611772	0.523675649166077	0.511602852320538	0.559166640220573
ENSG00000179743.4	1.9016253178674	1.51169142540121	1.33740056593173	1.22018977316287	1.10841096735593	1.60916093905214	1.43081017149727	1.14217764667693	1.63720418626119	1.66735239984771	1.60567505733196	2.39386136891452	1.98005658258364	0.982043407307571	1.72635907205945
ENSG00000065526.12	4.33815283038768	4.05147765360376	4.74338090180407	4.78649000465478	4.84360353053983	4.44376346525352	4.23826546921054	4.31264315800306	4.66574532267419	4.53769128189398	4.73481797777888	5.02567545589953	4.54599350636855	4.34644342464139	4.64515390233195
ENSG00000270620.1	0	0	0	0	0	0	0	0	0	0	0	0	0	0	0
ENSG00000116809.12	2.81839189877497	2.33328582028581	3.30771345085949	2.88874004602404	3.57753944941668	3.07892790011246	2.61014777982173	3.12410345579539	3.38212783027462	3.15561458482992	3.59102212144396	3.46059187014719	3.86391601215788	3.22959045858549	3.59629267116199
ENSG00000234607.2	0.0543467795433409	0	0	0	0	0.0204018782979565	0	0	0	0	0	0.0524166124910405	0	0	0
ENSG00000231353.1	0	0	0	0	0	0	0	0	0	0	0	0	0	0	0
ENSG00000275503.1	0	0	0	0	0	0	0	0	0	0	0	0	0	0	0
ENSG00000224966.4	0	0	0	0	0	0	0	0	0	0	0	0	0	0	0
ENSG00000183888.4	0	0	0	0	0	0	0	0	0	0	0	0	0	0	0
ENSG00000233078.1	0	0	0	0	0	0	0	0	0	0	0	0	0	0	0
ENSG00000173641.18	0	2.01823544765324	0	0	1.35560719823533	1.83022676993169	0	0	0	0	0.62641538169292	0.102222025927141	0.399840543474067	0	0.782190384732425
ENSG00000186510.12	0.105891609573412	0.0657588201530099	0.189035329710334	0.293504083601013	0.172939741364767	0.221010903158761	0	0.159558909493468	0	0	0	0	0	0.154428330805418	0.0605629860338165
ENSG00000232456.1	0.0543467795433409	0	0	0.0818377086163325	0.211874764150783	0.253525213984452	0	0	0.066735742159886	0.0630903409720623	0	0	0	0	0
ENSG00000184908.20	0	0.240493332765078	0.0989778243901894	0	0.19259673278983	0.748116612155303	0.32342341499481	0.297127365839769	0	0	0	0	0	0	0
ENSG00000185519.9	0.329990419720902	0.292554359095317	0.0989778243901894	0.823822292884558	1.04406671520456	0.981900537190966	0.901688464721947	2.2241928486991	2.57087526559921	1.52208500496101	1.23140991882613	0.194957003696426	0.399840543474067	0.154428330805418	0.117666609321997
ENSG00000142627.13	4.66973525138273	3.4782118295715	4.46160479179172	4.18551383140788	6.0628243779344	4.91269014806993	4.52117989882509	4.50146657665886	5.01062829385862	5.15736624616817	5.63898946194615	4.44712855515804	4.92729173539168	5.74065622108485	4.55086399435621
ENSG00000227959.2	0.941498025908975	0	0.547134051526911	0.616696194913266	1.42606956847933	0.6454801689454	0.276273695686912	0.653694694030234	0.867209269946518	1.26407003242028	1.36703743830266	0.940251689382992	0.801538289178675	0.665920002560258	0.594237304710625
ENSG00000224621.1	0.545840728367419	0.240493332765078	0.418847879631635	0.355152609769282	1.04406671520456	0.345168871038467	0	0.0560631314725648	0.640362403577984	0.419357804875115	0.521333644280442	0.430578337483745	0.523675649166077	0.201024056057	0.318167933187487
ENSG00000234166.1	0	0	0	0	0	0	0	0	0	0	0	0	0	0	0
ENSG00000142632.17	2.31289791590919	3.29702765529249	3.83648516201239	3.27386918069278	3.23852480099604	2.883724845205	3.59064661984147	2.2241928486991	2.47106398817296	2.64081377384169	2.678349077083	4.03869111012664	3.28134999640837	3.03840308097228	2.04677984760253
ENSG00000237276.9	1.31819848506573	0.342038630360796	1.44108939115311	1.22018977316287	1.4484952856681	1.51406383312758	0.0616986053917207	1.0853890525923	1.16577681676367	1.24550130840998	1.13623675978557	1.77446684195686	1.90246675901461	0.665920002560258	0.318167933187487
ENSG00000288398.1	1.5446103430765	1.91358980652264	2.07578507803449	1.83853795543804	1.75216247266513	1.82691569276592	1.8172614067823	2.03227290778973	1.92659631660675	1.77227579506364	1.67792996192064	2.67836733996115	2.08314613949359	1.38775116947461	2.11683825315807
ENSG00000132881.12	1.6465027373915	1.17649288980832	1.71880159130747	1.08567302696699	1.4918921320074	1.22716264337172	1.06789587147774	1.9372208944423	1.78656803320079	1.30020403927495	1.38276709973396	2.45113376538162	1.93138256501814	1.49316020887929	1.70389045328713
ENSG00000233929.1	0	0	0	0	0.0233251497211892	0.0204018782979565	0.276273695686912	0.159558909493468	0	1.03795800285827	0.117261262829629	0.149664101856933	0.523675649166077	0.105554879436695	0.117666609321997
ENSG00000037637.11	3.12104538488768	2.68524491331212	3.33772190784333	3.26413598989426	3.39974137212197	3.13605908705159	2.74150511119912	2.99142002728182	3.30666441914719	3.11598924980541	3.19160605161923	3.82723302839453	3.45241954369043	3.36147800693379	3.215366428601
ENSG00000055070.17	4.37045063003338	4.13209208105956	4.56641129186916	4.24103275526415	4.48600175854377	4.46010009900037	3.91844898280952	4.3856279374684	4.89258585110172	4.8499145357938	4.30195346540006	4.64543778805891	4.66993839589371	4.45884738185041	4.83226130271727
ENSG00000226457.1	0.478937073842169	0.127458941136381	0.189035329710334	0	0	0.0204018782979565	0.174730451791512	0.0560631314725648	0.066735742159886	0	0.171108708804189	0.149664101856933	0	0	0
ENSG00000187144.11	0.105891609573412	0.240493332765078	0	0.227803868741543	0.0902037403763161	0.0599978443509641	0.0616986053917207	0	0	0.178455072746003	0	0.194957003696426	0.21977261024012	0	0
ENSG00000157191.20	4.21817036930809	3.49485417517829	3.80224395889052	3.84578019691338	4.38510287140593	3.87749795730904	3.11963808145552	3.76741435902321	3.84640862056932	3.75217426753108	4.59926084535237	4.06766287112353	3.8409586966456	3.71139316852422	3.78458455922954
ENSG00000226029.1	0.201636111063834	0.55827789234068	0.271648302917843	0.569575723259081	1.10059073701638	0.531091821720327	1.06789587147774	0.0560631314725648	0.066735742159886	0.419357804875115	1.13623675978557	0.677355293399094	1.18212571808784	0.201024056057	0.485104743784507
ENSG00000080947.15	0.826175975734069	0.518609928152596	0.940252246957173	1.24505051985912	2.29698322294929	1.51406383312758	0.702239484272882	1.16041244974542	1.80942877501549	0.941160272928541	2.02734495238908	1.61663222271012	1.96638978001537	1.08120299160309	1.50326212763496
ENSG00000206652.1	0	0	0	0	0.0684040952532846	0	0	0	0	0	0	0	0.0937793423835889	0	0
ENSG00000261135.1	0.0543467795433409	0.0657588201530099	0	0.0818377086163325	0.0233251497211892	0.116598792674538	0	0	0.066735742159886	0	0	0.0524166124910405	0.0937793423835889	0.154428330805418	0
ENSG00000285853.1	0	0	0	0	0	0	0	0	0.129295087279128	0	0	0	0	0	0
ENSG00000224174.2	0	0	0	0	0	0	0	0	0	0	0	0	0	0	0
ENSG00000233421.5	0	0	0	0	0.046118614898746	0.0204018782979565	0	0	0	0	0	0	0	0	0
ENSG00000277344.1	0	0	0	0	0	0	0	0	0	0	0	0	0	0	0
ENSG00000225710.1	0	0.127458941136381	0	0	0	0	0	0	0	0	0	0	0	0	0
ENSG00000219481.11	2.0120562506038	1.86214478295617	2.62446157275688	2.27197388713432	2.58384969984985	2.82680486551851	2.43687488761549	2.69729044534747	3.43242529095727	2.89021165812973	2.43260396455431	3.64808883894777	2.54544698307958	2.08806306093726	2.39694229521041
ENSG00000271732.1	0	0	0	0	0.0684040952532846	0.0204018782979565	0	0	0	0	0.222204164119613	0	0	0.0541695227050592	0.117666609321997
ENSG00000215908.11	3.38573514145691	3.04694276708845	3.42269522808437	3.58962529088036	3.35873469352464	3.17815148506017	2.77776827059314	3.43165711739156	3.67128011314045	4.77090610222605	3.20683185573261	3.57091277933838	4.18349200608412	2.54949764896573	3.76452706245927
ENSG00000283773.1	0	0	0	0	0	0	0	0	0	0	0	0	0	0	0
ENSG00000186301.8	0.72327040397339	1.29494506865846	0.89877234947609	0.895987728901932	1.20487186173593	1.16484370555873	1.21037536206237	0.938811327115903	1.98515532169005	5.07902027029368	1.85816693072575	3.33273904883706	1.69990734056355	1.46783120331624	1.7374068595417
ENSG00000282143.1	0	0	0	0	0	0	0	0	0	0	0	0	0	0	0
ENSG00000207513.1	0	0	0	0	0	0	0	0	0	0	0	0	0	0	0
ENSG00000280114.1	0	0	0	0	0.267574521446848	0	0.0616986053917207	0	0	0.0630903409720623	0.361475640902128	0.981424770567371	0	0.245544939793979	0.171684804922242
ENSG00000236698.1	0.545840728367419	0.858399834566941	0.0989778243901894	0.293504083601013	0.285472371839564	0.0980855032122379	0.602862652799028	0.525895565151034	0.67609320522168	0.329834796632303	0.78020751811281	1.11348709826304	0.258473707018427	0.477661113979246	0.362586554481599
ENSG00000268869.6	0	0.0657588201530099	0.189035329710334	0	0.712150259314166	0.0980855032122379	1.5456926319997	0.0560631314725648	0	0.889004752834064	1.45790516734128	2.48757060695235	0.179513228937608	0.694118621901637	0.559166640220573
ENSG00000279151.1	0	0	0	0	0	0	0	0	0	0	0	0	0	0	0
ENSG00000282740.1	0	0	0	0	0	0	0	0	0	0	0	0	0	0	0
ENSG00000058453.17	2.19573993263863	2.50820583973331	3.28849033467789	2.69566080637449	3.35214691404135	2.86393413218932	3.303966282934	3.0057946293176	4.07704366890851	4.76592781808308	3.71050437486815	3.85496180479787	4.14996102645858	3.54606064625165	4.47202999001096
ENSG00000227684.2	0	0	0	0	0	0.0403958285890284	0	0	0	0	0	0	0	0	0
ENSG00000207389.1	0	0	0	0	0	0	0	0	0	0	0	0	0	0	0
ENSG00000186715.11	0.0543467795433409	0.967462333753618	0.3479541139644	0.569575723259081	0.386612624531344	1.36783032675116	1.44591324139747	1.58176212401449	0.67609320522168	4.19250193033938	0.835661057306327	2.56913206611497	1.93138256501814	0.917456348291707	1.15851758986514
ENSG00000223643.6	0	0	0	0	0	0	0	0	0	0	0	0	0	0	0
ENSG00000230239.1	0	0	0	0	0	0	0	0	0	0	0	0	0	0	0
ENSG00000263811.1	0	0	0	0	0	0	0	0	0	0	0	0	0	0	0
ENSG00000228549.5	0	0	0.0989778243901894	0.0818377086163325	0	0.373940881737892	0	0	0	0.231502308602574	0	1.53888635685722	0.258473707018427	0	0
ENSG00000277234.1	0	0	0	0	0	0	0	0	0	0	0	0	0	0	0
ENSG00000238142.4	0.667553264519967	0.0657588201530099	0.762887763740154	0.468100349148514	0.478456565013222	0.359658351394066	0.368449778297819	0.418039110881478	0	0.231502308602574	1.00860888422521	1.14822349262216	0.523675649166077	0.774236016758732	0
ENSG00000235241.1	0	0	0	0	0	0	0	0	0	0	0	0	0	0	0
ENSG00000207005.1	0	0	0	0.0818377086163325	0	0	0	0	0	0	0	0	0	0	0
ENSG00000272426.1	0.0543467795433409	0	0.271648302917843	0	0.046118614898746	0.134775560927888	0.119810703939882	0	0	0	0.270815297300727	0	0	0	0.362586554481599
ENSG00000290122.1	0.0543467795433409	0	0	0.0818377086163325	0	0	0	0	0	0	0	0	0	0	0
ENSG00000117122.14	0.369358014812474	2.4094103471044	2.56223867888905	1.11406295531611	3.25048585031487	3.31740738385048	2.3188921824052	0	0	1.72699642488886	1.59310820525498	3.06067463521974	2.90442246735802	1.98650089715002	1.87091520395326
ENSG00000286898.1	0	0	0	0	0	0.0204018782979565	0	0	0	0	0	0	0	0	0
ENSG00000226526.1	0	0	0	0.0818377086163325	0.0902037403763161	0.0792229965417132	0	0	0	0.231502308602574	0	0.102222025927141	0.0937793423835889	0	0
ENSG00000159363.19	4.6586790441954	2.90494038612791	4.26442742401038	3.88684081571291	4.24788333146404	4.17214131397037	3.36077224842236	4.31803674100878	4.48231759794158	4.63645642531854	5.30265663540292	4.43890108914405	4.84452454606652	4.81636636754444	4.98768928072717
ENSG00000288636.1	0	0	0	0	0	0	0	0	0	0	0	0	0	0	0
ENSG00000117118.10	4.6586790441954	4.32675247595933	4.55225155536395	4.30520865593013	3.77227243381954	3.82583440838702	3.722044629506	4.15207766793919	4.51229701353616	4.5978504241606	4.16590076001314	4.47754523720612	3.97602712046415	4.26693922279607	4.23578704493059
ENSG00000117115.13	2.70928425333545	2.433549700896	1.90543034401408	1.92924299419355	4.10915180699636	4.76394315044731	0.875517841039163	3.57068717551776	3.94058059545897	4.35304782137943	1.88685631426243	0.238287041405644	3.40785046818864	3.02767811349733	1.03339830602657
ENSG00000204362.6	0.154909299104204	0	0	0	1.5334837612993	0.152627823958411	0	0	0	0	0	0	0.0479885892247741	0	0
ENSG00000282843.1	0.0543467795433409	0	0	0	0.402517754230044	0	0	0	0	0	0	0	0	0	0
ENSG00000142623.11	1.74873162661131	1.0178348765738	0.271648302917843	0.823822292884558	6.39302423255917	1.71842415842454	0.174730451791512	1.34170439744736	1.14403211919287	0.613345985146316	2.8287849834021	0	1.16693761810108	0.105554879436695	0
ENSG00000142619.4	0.105891609573412	0.240493332765078	0	0.52012464076924	3.10504287718031	0.187403780392152	0.0616986053917207	0.0560631314725648	0.29644213752196	2.990000234254	0.222204164119613	0	0.0937793423835889	0	0
ENSG00000266634.1	0	0	0	0	0.0684040952532846	0	0	0	0	0.501520822886568	0	0	0	0	0
ENSG00000159339.13	0	0.185572384146306	0	0	0.0684040952532846	0.67739206923964	0	0	0	0	0	0	1.05362537407941	0.245544939793979	0.222933974151664
ENSG00000276747.1	0	0	0	0	0	0	0	0	0	0	0	0	0	0	0.0605629860338165
ENSG00000227751.1	0	0	0	0	0	0	0	0	0	0	0	0	0	0	0
ENSG00000179051.14	5.12492246920403	4.80278326062857	5.20704037622245	5.05935042965148	5.02674983777722	4.79612854981023	4.72972133307418	4.99595268839681	5.01933200740749	4.84531531236505	4.65877780653917	6.26246304529522	5.3627762949197	4.95108200977472	5.19156707214778
ENSG00000290096.1	0.105891609573412	0	0.189035329710334	0.293504083601013	0.0902037403763161	0.0599978443509641	0	0	0.129295087279128	0	0.317172529673215	0.238287041405644	0.46367376442146	0.201024056057	0
ENSG00000074964.17	4.81517867470143	4.17061135686897	4.62419370586159	4.59584295830402	4.38009088246701	4.21962128431655	4.64351226424273	4.85679573235624	4.63071176696074	5.35227031760407	4.7188447411521	5.00712722529404	5.14905635796047	5.0294580512088	4.94015506432634
ENSG00000236648.2	0	0	0	0	0	0	0	0	0	0	0	0	0	0	0
ENSG00000117148.8	0	0.0657588201530099	0.189035329710334	0.293504083601013	0	0.300396495327802	0	0.418039110881478	0	2.19835019624601	0	0.0524166124910405	0.552378377022095	1.88195882199334	2.2236886116729
ENSG00000284653.1	0	0	0	0	0	0	0	0	0	0	0	0	0	0	0
ENSG00000261781.1	0	0	0	0	0	0	0	0	0	0	0	0	0	0	0
ENSG00000117154.12	0	0	0	0	0.757420107099525	0.518899045977046	0	0	0	0	0	0.149664101856933	1.0706203641963	0.245544939793979	0.559166640220573
ENSG00000280222.1	0	0	0	0	0	0.0204018782979565	0	0	0	0	0	0	0	0	0
ENSG00000230035.2	0	0	0	0	0	0	0	0	0	0	0	0	0	0	0
ENSG00000225387.1	0	0	0	0	0	0.0204018782979565	0	0	0	0	0	0	0	0	0
ENSG00000179023.9	0.608547597269664	0.185572384146306	0.0989778243901894	1.81103578809521	1.93831361625178	1.0845420400196	1.5181854857761	1.3265161636634	1.42901746893808	0	0.659124254337323	1.99471836001734	1.11993816985602	0.694118621901637	0.318167933187487
ENSG00000235282.3	0.0543467795433409	0	0	0	0	0	0	0	0	0	0	0	0	0	0
ENSG00000225478.2	0	0	0	0	0	0	0	0	0	0	0	0	0	0	0
ENSG00000009709.12	0	0	0	0	0	0.601282281361222	0	0	0	0	0	0.102222025927141	0	0	0
ENSG00000179002.6	0	0	0	0	0	0	0	0	0	0	0	1.14822349262216	0	0	0
ENSG00000159423.17	3.56840172818031	1.85153038785119	4.08374624880077	3.91273888510356	2.84975361106901	2.98138832087516	2.30629065050409	2.37446776553854	3.43019309752194	2.92225934410116	3.0280677547171	3.66476556695429	3.00672390686653	4.36643031262558	4.12711051664975
ENSG00000265606.1	0	0	0	0	0	0	0	0	0	0	0	0	0	0	0
ENSG00000221662.1	0	0	0	0	0	0	0	0	0	0	0.171108708804189	0	0	0	0
ENSG00000169991.11	3.82898162105264	2.16108026228454	3.31530040909882	3.36337263144846	4.08958457617148	3.35408137580137	2.91094694647536	3.27885470109581	2.95592110596909	2.33966125013345	3.21934529967379	3.53390477043957	2.79646807426763	4.11004793242258	3.21786945367316
ENSG00000272084.1	0.0543467795433409	0.342038630360796	0.3479541139644	0.413220281522835	1.0927088683316	0.359658351394066	0.226790399180969	0.297127365839769	0.483115116876843	0.122435412791579	0.62641538169292	0.149664101856933	0.77923698533043	0.636903090569026	0.271684213881197
ENSG00000127481.15	4.69046240347792	4.40778151671254	5.48662363708524	5.2951147358951	5.58561068191853	5.26362691389383	4.59841198293529	4.84006720121986	5.06871948655239	5.11915509546423	5.06501391361122	5.16037320035294	5.09150074929361	4.74346976764235	5.52590169532013
ENSG00000230424.3	0.246276650329177	0.389189234641454	0.0989778243901894	0.0818377086163325	0.73504133122531	0.134775560927888	0	0.109149345347194	0.24377076652372	0.122435412791579	0.659124254337323	0.649639091280226	0.258473707018427	0.368322701853663	0.117666609321997
ENSG00000127463.16	3.88675312678121	4.08290436132285	4.38032139278823	3.74420434832885	4.51275833644228	3.82087948078011	3.93848188051741	3.8541656311234	4.23976912688269	4.25910725403138	3.61976092299603	4.5852518691475	4.23177020203481	4.12814854612597	4.66416795164346
ENSG00000053372.5	4.05408830521668	4.18519931662522	4.42241345661377	3.90932431665962	3.60934226131364	3.5389782889632	3.99627965631502	4.02967352554136	4.09214285293473	4.6294893252965	3.4553017690359	4.29785929957864	4.50717623468033	4.32604889972564	4.58584127301175
ENSG00000286064.1	0.289009278751054	0.185572384146306	0.485046724216118	0.413220281522835	0.0233251497211892	0.237400200302084	0.637097374765024	0.418039110881478	0.976938204833728	0.613345985146316	0.270815297300727	0.358036244175127	1.03633655343208	0.511602852320538	1.15851758986514
ENSG00000211454.16	2.04149072494806	1.31339149995611	2.29733093584034	2.08917057476186	1.47042910115135	1.55841369646371	1.57246334705983	1.31109368509703	2.64705807390061	3.43887769043258	1.28444886396355	1.38969414337061	2.75980509286444	1.42859257377615	2.42495269764507
ENSG00000162482.5	3.29681489573476	2.51372423487177	3.54100178425981	3.08228778903357	1.97826911001783	2.6826741412605	1.88714107177752	3.10101613695252	3.01178399371866	4.91073841338303	2.31691859214408	2.29045408560814	4.15921790700573	3.77210061765652	3.86101836262622
ENSG00000270728.1	0.577685601235301	0.702868129726857	0.940252246957173	0.860555850952845	0.507287755249229	0.786392645587581	0.411535820170088	0.711949387887652	0.92357803782618	1.1675735185308	0.808318625344708	1.1310061149969	1.1358513577113	0.665920002560258	0.75321694352212
ENSG00000053371.13	3.48637577190829	3.25071266801637	3.73002980063368	3.62887080477607	3.58803565677952	3.81271808298286	3.08240721378502	3.61975994243875	3.96705502558887	4.66446326237713	3.39664881306601	4.3323806415929	4.2522679039033	3.888037354884	4.11800590423014
ENSG00000200403.1	0.0543467795433409	0	0.271648302917843	0	0.0233251497211892	0.0980855032122379	0.0616986053917207	0	0	0.540202069874183	0	0.0524166124910405	0	0.0541695227050592	0
ENSG00000040487.13	2.46633377142838	1.87264769496763	2.44306186374678	2.01240048699664	2.34335499795279	2.6080799991344	2.08743835417574	2.56005601096767	3.11187067495206	3.00624197493787	3.01594916573719	3.30941810655446	3.27020455554977	2.75689367627436	2.71949345512956
ENSG00000077549.19	5.39890181557414	4.82757501544051	4.76400737281619	4.98693741626197	5.74070474012735	5.44501415507829	4.64718039359262	5.15569746163037	5.38723359438753	5.36879276374799	5.59835250870079	5.38859514695931	5.59658593938907	5.28991854655214	5.27707168530431
ENSG00000240490.3	0.0543467795433409	0	0	0	0	0.0204018782979565	0	0	0	0.122435412791579	0.0603484230569	0	0	0	0
ENSG00000173436.15	3.07310541351761	2.53009902353938	2.5296124230699	2.33995438561339	2.33425107622026	2.01666260054562	1.38408213221416	1.16041244974542	1.75126611162909	1.76114670634138	1.71218948028702	1.82777381237439	1.76087938059781	1.70633723253911	1.72635907205945
ENSG00000201609.1	0	0	0	0	0	0	0	0	0	0	0	0	0	0	0
ENSG00000235185.1	0	0	0	0	0.0233251497211892	0.0204018782979565	0	0	0	0	0	0	0	0	0
ENSG00000158747.15	5.62869484085753	4.77564321128259	3.1992219679674	4.36225667695033	5.42655475072504	5.4438565431451	4.74422474566234	5.35028321187026	5.32099912990941	6.46032862513418	5.57527765700416	4.17333816468009	5.82081084170781	5.46009974007445	5.19883475529964
ENSG00000270136.6	0	0	0	0	0	0	0	0	0	0	0	0	0	0	0
ENSG00000226396.1	1.08342217190101	1.06579124865447	0.3479541139644	1.40365968332822	0.723661293986353	0.373940881737892	0.567414241597824	0.418039110881478	0.439611150428623	0.648004839646242	1.95076096424516	0.238287041405644	1.44561769281104	1.5178634727087	1.076867554253
ENSG00000158748.4	0	0	0.189035329710334	0	0.249350491221893	0.187403780392152	0.0616986053917207	1.21320285463499	0.066735742159886	0.122435412791579	0.0603484230569	0.149664101856933	0.552378377022095	0	0.0605629860338165
ENSG00000162542.14	3.26958265775948	2.80317599253857	3.03341069859348	2.90754412034124	3.41924468528129	3.18670207703958	2.21333195731757	3.38587744521273	3.52804149437852	3.27820979511729	3.28433831655831	3.84119352414737	3.24562131961279	3.05689937020221	3.09287854932501
ENSG00000178828.7	1.27232230579787	1.3492939005327	0.660818364787543	2.03494271670973	0.13242715266539	2.67560214399798	2.39714500266768	3.62898592703113	1.34274228329328	2.0337315830059	2.25363656010625	1.92655263755294	0.0937793423835889	2.63688398396734	1.50326212763496
ENSG00000235434.1	0	0	0	0	0	0	0	0	0	0.0630903409720623	0	0	0	0	0
ENSG00000169914.6	2.6636324423896	3.05977527799786	3.15585220310071	3.23770792517741	3.77172950853921	2.73751869890462	2.97142629581795	2.8780942513209	3.52804149437852	3.64755306013761	3.74784580390178	3.99310004412873	3.11709387959586	3.28528353117676	3.52350317797897
ENSG00000188784.4	0.0543467795433409	0	0	0	0.046118614898746	0	0	0	0	0	0	0	0	0	0
ENSG00000242688.3	0	0	0	0	0	0	0	0	0	0	0	0	0	0	0
ENSG00000188257.12	0.478937073842169	0.185572384146306	2.23252150409559	1.05645350102361	2.63591098164439	4.48875726113548	0.0616986053917207	2.88455961608752	5.2052586264448	4.58796146518983	0.483700518009096	4.78960067149498	3.5417190984028	0.748236945531707	3.19255272141239
ENSG00000127472.11	0	0	0	0	1.21891958928307	1.2685845673917	0	0	0	0	0.171108708804189	0	0.21977261024012	0	0.362586554481599
ENSG00000117215.15	0	0	0	0	0.0902037403763161	1.13878645023178	0	0	0	0	0	0	1.33553906985334	0	0.81034794894612
ENSG00000158786.5	0.154909299104204	0.735969963658644	0	2.5668270261329	1.98801342925021	1.05627496162069	2.16339752685761	0.109149345347194	1.37815045664793	0.375597762526117	0.361475640902128	1.18179366684913	0	0	0
ENSG00000227066.2	0	0	0	0	4.18989857360582	0.0204018782979565	0	0	0.188170118383408	0	0	0.430578337483745	0	0	0
ENSG00000187980.7	0.201636111063834	0.127458941136381	0	0.0818377086163325	1.21891958928307	0.221010903158761	0.0616986053917207	0.0560631314725648	0.710591237880867	0.461282921820468	0	0.464966914872282	0.137564791821262	0.245544939793979	0.222933974151664
ENSG00000162543.6	2.93769097569537	3.25858233381003	0.713154769628861	2.22701284707958	3.60486045857803	2.46813204458349	2.28708550804221	1.77520292141245	3.27324142885103	3.77633165285542	1.56749056406677	4.17994657881828	2.37793168576764	3.15649274143183	3.53266886301197
ENSG00000228105.2	0	0	0	0	0	0	0	0	0	0	0	0	0	0	0
ENSG00000284710.1	0	0	0	0	0	0.0204018782979565	0	0	0	0	0	0	0	0	0
ENSG00000158816.16	0	1.36677302351641	0.0989778243901894	1.42439607533371	2.95342310734198	0.359658351394066	1.11071708151314	0	0	0	0.117261262829629	0.102222025927141	0	0	0
ENSG00000226664.1	0	0	0	0.355152609769282	0	0	0	0	0	0	0	0	0	0	0
ENSG00000236963.9	0	0	0	0	0.0233251497211892	0	0	0	0	0	0	0	0.46367376442146	0.201024056057	0.222933974151664
ENSG00000226487.1	0	0	0	0	0	0	0	0	0	0	0	0	0	0	0
ENSG00000284641.1	0	0	0	0	0	0.0204018782979565	0	0	0	0	0	0	0	0	0
ENSG00000284743.1	0	0	0	0	0	0	0.0616986053917207	0	0	0	0	0	0	0	0
ENSG00000162545.6	5.40393973030771	4.99456944515187	5.08473126470671	4.53277966459856	5.39983705706486	4.65538315861976	5.52183562432426	5.32449745232195	6.07508022611817	5.76333920172622	6.63925283566269	5.80469111665626	4.3869056369706	5.3653094360155	4.9014526012176
ENSG00000289402.2	1.10214759856214	0.94129143746162	0.940252246957173	0.569575723259081	1.49718667590855	0.876125399046233	1.63641315387912	1.0853890525923	1.88556072470396	1.53619846091136	3.44543149128125	1.93436015791803	0.945102798427346	1.13629808894149	0.915661868572712
ENSG00000090432.7	3.50835821382958	2.92702344227477	3.26492393169226	2.95750316956492	3.67486352589577	3.2397597829373	2.88640265039587	3.5258918096928	3.60597922024079	3.3829918909286	3.87049174699195	3.91037258905632	3.27764863463239	3.18913232810936	3.01637444312656
ENSG00000215520.3	0	0.0657588201530099	0	0	0	0	0	0	0	0	0	0	0	0	0
ENSG00000183114.8	0	0	0	0	0.712150259314166	0.116598792674538	0	0.253340804240143	0	0	0	0	0.494124667573099	0	0.445909832105829
ENSG00000158825.6	1.25655032291235	0.240493332765078	2.1015558745318	1.97760473710129	4.09824136432034	3.52329185174846	1.44591324139747	2.24883348161744	3.9459318501353	4.14721598252446	4.63370299567801	3.513271812778	3.20856865405191	1.66507941655401	1.55731708414485
ENSG00000158828.8	2.65973235571475	1.55567868352764	1.93591515651194	1.75365274057203	3.01082945207379	2.97929521195164	1.99662662721453	2.70503216858683	2.83386039491349	2.93962960436792	3.4938365794456	3.34229784709153	2.54544698307958	2.23532627670621	2.37975154801864
ENSG00000284005.1	0	0	0	0	0	0	0	0	0	0	0	0	0	0	0
ENSG00000117242.7	1.27232230579787	1.23747181967849	1.28122419557641	1.19469517832476	1.50769240202036	1.60502898852883	1.67290779958847	1.19591386061768	2.22056565907092	2.09166817162703	2.20682889831718	2.5355975161273	1.6445131412922	1.59981410395279	2.4891400909378
ENSG00000244038.11	5.87630511458989	5.62850566432574	5.91892911599613	5.59768650684968	5.49698329320137	5.33922356786687	5.52691214719271	5.23309335105802	5.68438218910919	5.71815604308376	5.29831160309185	6.10427859524138	5.62162398160932	5.62293946313004	5.70461088342364
ENSG00000117245.13	0.201636111063834	0	0.189035329710334	0.15748169269274	0.88209610627072	0.578428530281421	0	0	0.129295087279128	0	0.659124254337323	0.238287041405644	0.65959814638205	0.0541695227050592	0.782190384732425
ENSG00000235432.1	0	0	0	0	0	0	0	0	0	0	0	0	0	0	0
ENSG00000189410.12	0.105891609573412	0	0.0989778243901894	0.355152609769282	0.433588638059894	1.13878645023178	0.411535820170088	0.455298877014485	0.524805128329201	0.178455072746003	1.6662442372655	0.621132749612807	0.633851586567448	0.477661113979246	0.318167933187487
ENSG00000233069.1	0	0	0	0	0	0.0204018782979565	0	0	0	0	0	0	0	0	0
ENSG00000127483.19	5.02291099273265	5.60227116292075	5.40073247804351	5.63552369055351	5.85566715056781	5.09302654270517	4.48810654150317	4.77362236406966	5.13384146177065	5.02358607671667	5.22575939922548	5.39496680818828	5.04256461445286	4.86860638765487	4.80860069584463
ENSG00000075151.24	4.54201407928503	4.03958284160558	4.62826864330226	4.53094434055198	4.72427082780999	4.53469276398977	3.83404553516895	4.21449676394469	3.91476359467893	3.66270855099217	4.36321833557145	5.10447822642747	4.32640874348132	4.10547111910002	4.20459233521461
ENSG00000251914.1	0	0	0	0	0.13242715266539	0	0	0	0	0	0	0	0	0	0
ENSG00000221808.1	0	0	0	0	0	0	0	0	0	0	0	0	0	0	0
ENSG00000233072.1	0	0	0.0989778243901894	0	0	0.0204018782979565	0	0	0	0	0	0	0	0	0
ENSG00000236073.2	0	0	0	0	0	0.0403958285890284	0	0	0	0	0	0	0	0	0
ENSG00000235112.1	0.0543467795433409	0	0	0	0.0684040952532846	0.0204018782979565	0	0	0	0	0.0603484230569	0	0	0	0
ENSG00000287192.1	0	0	0	0	0	0	0	0	0.24377076652372	0	0	0	0	0	0
ENSG00000117298.16	4.91094537791235	3.9507981406069	4.49816065901144	4.66163281333186	5.35112350802922	4.74995323482658	4.41001232062121	4.67969217643471	4.96014563998847	4.87160128216935	5.86018089965289	5.36647190324352	5.02688851855588	4.75886234548695	5.03955700603343
ENSG00000236936.1	0.0543467795433409	0	0	0	0.230788171179197	0.0204018782979565	0	0	0	0.231502308602574	0.0603484230569	0.0524166124910405	0	0	0
ENSG00000231105.2	0.154909299104204	0.185572384146306	0	0.15748169269274	0.285472371839564	0.170166965451584	0	0.109149345347194	0.129295087279128	0.0630903409720623	0.690797055907622	0.561559935749248	0.258473707018427	0	0
ENSG00000236216.5	0	0	0	0	0.0233251497211892	0	0	0	0	0	0	0	0	0	0
ENSG00000228823.1	0	0	0	0	0	0	0	0	0	0	0	0	0	0	0
ENSG00000236009.1	0	0	0	0	0	0	0	0	0	0	0	0	0	0	0
ENSG00000227001.3	0	0	0.3479541139644	0.569575723259081	0.433588638059894	0.401908163545975	0.7332853809	0	0.129295087279128	0	0.171108708804189	0.897310319167484	0	0.406112840513336	0
ENSG00000187952.9	0.201636111063834	0.0657588201530099	0	0	0	0	0.411535820170088	0.0560631314725648	0.188170118383408	0	0.0603484230569	0.194957003696426	0.0937793423835889	0.0541695227050592	0
ENSG00000186543.7	0	0	0	0	0	0.0599978443509641	0	0	0	0	0	0.0524166124910405	0	0	0
ENSG00000142794.19	0.545840728367419	1.54123018856833	1.85788648699247	1.50329180470696	2.26073635119529	2.47855755153242	2.3497183003588	2.98561182691666	1.37815045664793	1.65498450647192	3.35192011155919	2.76334946063259	2.22023557643353	1.77467977844216	2.2236886116729
ENSG00000176378.8	0	0	0	0	0	0	0	0	0	0	0	0	0	0	0
ENSG00000162551.14	0	0	0.0989778243901894	0.0818377086163325	2.72174162444031	2.06224484668744	0.226790399180969	0.0560631314725648	0	0	0	0.102222025927141	2.84905914839624	1.08120299160309	2.10929200331413
ENSG00000289715.1	0	0	0	0	0	0	0	0	0	0	0	0	0	0	0
ENSG00000233431.1	0	0	0	0	0	0	0	0	0	0	0	0	0	0	0
ENSG00000076864.21	2.46158102107331	2.84355084556116	3.44948749163982	3.25430713218567	3.6985140381791	4.24505639960546	2.50671580305911	3.14169884735996	4.65988207563152	4.26827023489653	4.02295959944372	3.56788055490521	5.57408133766855	2.72091405325685	4.45112858100817
ENSG00000090686.16	3.96283082707601	3.77075264255833	3.70475113204595	4.24715103201063	4.5360397488002	3.81680710791012	3.22113608302638	3.96180356409565	4.3218378745216	4.12219788371053	4.17646178276881	4.1179616290681	4.21302878452054	3.90947161988978	4.27823310516573
ENSG00000231978.2	0.289009278751054	0	0	0	0	0	0	0	0	0	0	0	0	0	0
ENSG00000187942.12	0	0	0.485046724216118	0.15748169269274	1.05233983172345	0.442445055188547	0	0.159558909493468	0.439611150428623	0.231502308602574	0.171108708804189	0	0.494124667573099	0.442526735234053	0.271684213881197
ENSG00000142798.20	2.15773780154808	3.14526803987888	5.03927223143222	4.44466133335682	6.21679160458945	5.89098562556578	3.99510898792491	4.02762085686268	5.50419229286543	4.28634809855205	4.15717618546643	3.88415826113124	5.72544734369632	4.78895443777084	5.20296412479469
ENSG00000232037.3	0	0	0.0989778243901894	0	0	0	0.0616986053917207	0	0	0	0	0	0	0	0
ENSG00000283234.1	0	0	0	0	0	0.0403958285890284	0	0	0	0	0	0	0.29573266786738	0	0.222933974151664
ENSG00000219073.8	0	0	0.0989778243901894	0	0	0.0204018782979565	0	0	0	0	0	0	0	0	0
ENSG00000285959.1	0	0	0	0	0	0	0	0	0	0	0	0	0	0	0
ENSG00000273610.1	0	0	0	0	0	0	0	0	0.066735742159886	0	0	0	0	0	0
ENSG00000201919.1	0	0	0	0	0	0	0	0	0	0	0	0	0	0	0
ENSG00000142789.20	0	0	0	0	0	0.0204018782979565	0	0	0	0	0	0	0	0	0
ENSG00000278124.1	0	0	0	0	0	0	0	0	0	0	0	0	0	0	0
ENSG00000201273.1	0	0	0	0	0	0	0	0	0	0	0	0	0	0	0
ENSG00000228397.3	0	0	0.0989778243901894	0	0.0902037403763161	0.0403958285890284	0	0	0.346477498611056	0.231502308602574	0	0	0	0	0
ENSG00000218510.9	0.201636111063834	0.768011083999728	0.418847879631635	0.963294011359195	1.00164222217276	0.858811466801211	0.0616986053917207	0.868757469190301	1.26792712201285	0.915422499133879	0.985659185912474	1.38969414337061	0.633851586567448	0.774236016758732	0.723378930100877
ENSG00000289694.1	0	0	0	0	0	0	0	0	0	0	0	0	0	0	0
ENSG00000285752.1	0.154909299104204	0.668632941246501	0.271648302917843	0.616696194913266	0.111538282036639	0.221010903158761	0	0	0.710591237880867	0.419357804875115	0.690797055907622	0.530387566001101	0.886079667919019	0.105554879436695	0.171684804922242
ENSG00000285794.1	0	0	0	0	0	0	0	0	0	0	0	0	0	0	0
ENSG00000070831.18	1.10214759856214	1.0178348765738	1.15841402965003	1.42439607533371	2.56587569853355	1.55406618099175	1.06789587147774	0.653694694030234	1.83177856235743	1.33507778560809	2.05162280746918	1.27622968846594	2.00021282748211	1.09990733419275	1.48927916775368
ENSG00000230068.2	0	0	0	0	0.0233251497211892	0.116598792674538	0.0616986053917207	0	0.524805128329201	0.419357804875115	0.0603484230569	0.149664101856933	0.29573266786738	0	0
ENSG00000271428.1	0	0	0	0.0818377086163325	0	0	0	0	0.066735742159886	0	0.171108708804189	0	0	0	0
ENSG00000162552.15	0.201636111063834	0.518609928152596	0.418847879631635	0.785687753985492	0.920424473119967	2.23952256093083	0	0.819170825802588	2.02237236876057	0.231502308602574	1.28444886396355	0.961050117836047	2.63395388427838	1.57707682927586	0.81034794894612
ENSG00000285873.1	0.0543467795433409	0.0657588201530099	0.0989778243901894	0.52012464076924	0	0.170166965451584	0	0	0.24377076652372	0	0.117261262829629	0.498212127761005	0.823353075133269	0	0
ENSG00000266564.1	0	0	0	0	0	0	0	0	0	0	0	0	0	0	0
ENSG00000234397.3	0	0	0	0	0	0	0	0	0	0	0	0	0	0	0
ENSG00000279625.1	0	0	0	0	0	0	0	0	0	0	0	0	0	0	0
ENSG00000184677.18	3.15733340809824	3.49897184264251	3.70730794894763	3.72793477049153	3.78949221229261	3.57195121789653	3.20835514646195	3.40137137093586	3.74407150111017	3.47379919397831	3.90490865926943	3.75686536276193	3.6470308779461	3.12275176205952	3.7033611334632
ENSG00000237200.1	0.0543467795433409	0.240493332765078	0.189035329710334	0	0.53531094905462	0.221010903158761	0.32342341499481	0.159558909493468	0.188170118383408	0	0.222204164119613	0.102222025927141	0.179513228937608	0.201024056057	0
ENSG00000070886.12	0	0.886800697057709	1.25190648630066	0.413220281522835	0	0.0403958285890284	0	0	0	0	0	0	0	0	0
ENSG00000276835.2	0	0	0	0	0	0	0	0	0	0	0	0	0	0	0
ENSG00000173372.18	0	0	0	0	3.11346953127286	3.54554149257715	0	0	0	0	0	0.238287041405644	3.67980655112965	1.69618126043758	3.37913135289489
ENSG00000289692.1	0	0	0	0	0	0	0	0	0	0	0	0	0	0	0
ENSG00000159189.13	0	0.0657588201530099	0	0	3.71128727880327	4.45866931874673	0	0	0	0	0.117261262829629	0.102222025927141	4.52863234541577	2.37924831971054	4.23668996584718
ENSG00000173369.18	0.963048316229749	0.668632941246501	0.485046724216118	0.468100349148514	3.95347396348693	4.61027644581548	0	0	0	0	0	0	4.56919230891983	2.54949764896573	4.5475626083295
ENSG00000133216.17	5.05725496681119	5.3714315576703	5.23291924047201	5.087645751471	3.5107286414765	3.96956311604288	5.37696024392629	5.00989915020224	4.6006649184242	4.90881751123859	4.25892036033353	6.3173583797689	4.98305714942377	5.917689433649	5.562517791089
ENSG00000265422.1	0	0	0	0	0	0	0	0	0	0	0	0	0	0	0
ENSG00000225952.1	0	0.0657588201530099	0	0	0	0	0.174730451791512	0.159558909493468	0	0	0	0	0	0	0
ENSG00000264014.1	0	0	0	0	0	0	0	0	0	0	0	0	0.137564791821262	0	0
ENSG00000215906.9	0	0	0	0	0.172939741364767	0	0	0	0.066735742159886	0	0	0	0	0	0
ENSG00000227868.7	0.0543467795433409	0	0	0	0.111538282036639	0.0204018782979565	0.174730451791512	0	0	0	0	0.279817301509955	0.366327910104387	0	0.0605629860338165
ENSG00000004487.18	4.73411325154611	4.6571228601928	5.23402935782151	4.88594819681846	6.18516652343774	4.48713501912167	4.44048592494153	4.64094967054664	5.01384374543103	4.45720465674699	4.81561381879247	5.29457684836461	4.71366185175005	4.8651787408985	4.72413395568532
ENSG00000240553.1	0	0	0	0	0	0	0	0.0560631314725648	0	0	0.117261262829629	0	0	0	0
ENSG00000263793.1	0	0	0	0	0	0	0	0	0	0	0	0	0	0	0
ENSG00000266802.1	0	0	0	0	0.0902037403763161	0	0	0	0.188170118383408	0	0	0	0	0	0
ENSG00000169641.14	3.79816842468206	3.06613030462686	3.97460320799377	3.99765650457171	4.21879036178889	4.08969934491414	3.26584037433237	3.53434006483946	4.0105128963677	4.07020186314258	4.1123736511185	3.49220415120068	3.63672605372477	3.71817317654889	3.95501163949117
ENSG00000229010.1	0.105891609573412	0	0	0.0818377086163325	0.0233251497211892	0	0	0.159558909493468	0	0	0.171108708804189	0	0	0	0.0605629860338165
ENSG00000206935.1	0	0.240493332765078	0	0	0	0	0	0	0.29644213752196	0	0	0	0	0	0
ENSG00000252578.1	0	0	0	0	0	0	0	0	0	0	0	0	0	0	0
ENSG00000289014.1	0.0543467795433409	0	0.3479541139644	0.227803868741543	0.0233251497211892	0.0403958285890284	0.119810703939882	0.0560631314725648	0	0.0630903409720623	0	0	0	0	0.405115788431839
ENSG00000179546.5	1.15630768573192	0.768011083999728	2.73837327378275	1.05645350102361	0.73504133122531	1.80002483414047	1.21037536206237	1.84136354430295	3.9243528401534	4.10623764545273	2.70781553035191	1.44193742047199	2.43119659769231	0.368322701853663	3.22781936914763
ENSG00000215381.3	0	0	0	0	0	0	0	0	0	0	0.171108708804189	0.0524166124910405	0	0	0
ENSG00000261326.4	1.6465027373915	2.88235863518373	1.57888534183133	2.61164137126253	3.58542191533088	2.09321372135484	1.3350630920393	1.23019801227878	1.75126611162909	1.97223079012124	1.70089955293073	1.91868367982558	2.57956157848331	1.06214211729797	2.36226010227032
ENSG00000284726.1	0	0	0	0	0.230788171179197	0.221010903158761	0.452841883311886	0.109149345347194	0.24377076652372	0	0	0.430578337483745	0.0479885892247741	0.105554879436695	0.0605629860338165
ENSG00000125944.21	5.05012202698886	5.10600287113982	5.21215660650662	5.24377024616273	4.89488405032538	4.84870227377539	5.01265642604372	4.98101730991288	5.01933200740749	5.08064078273771	4.54658583964173	5.44290065172475	4.9947792691542	5.17178339237853	5.09920552059341
ENSG00000125945.15	2.38743819113198	2.64262736283413	2.02216120787946	2.39586782689825	3.26591441594504	2.66561656559952	2.24753198472062	2.50036193153153	2.73590565514127	3.12174705491297	2.60295057345127	2.77348186563559	2.35019607874434	1.85619860338411	2.20321242609976
ENSG00000249087.9	0.919473072677545	1.79669964596626	0.940252246957173	0.704757503150027	1.37965055678398	1.13216464598794	0.567414241597824	1.17832069068063	0.564826419685956	1.56384150309033	0.888200396742809	0.897310319167484	1.08733134464409	0.105554879436695	0.559166640220573
ENSG00000201405.1	0	0	0	0	0	0	0	0	0	0	0	0	0	0	0
ENSG00000271420.1	0.201636111063834	0.342038630360796	0.0989778243901894	0.15748169269274	0.0902037403763161	0.38802229056217	0.0616986053917207	0.159558909493468	1.30603420308225	1.22658125282355	0	0	1.15151527749086	0.245544939793979	1.09791352724858
ENSG00000204219.11	3.80813232745001	4.58349687441837	3.02838837692181	4.27125653845071	2.98730930788567	3.91230206365403	3.89671491550398	4.32873741157821	4.94748409943837	4.80294175561796	3.98783151263827	0.649639091280226	4.90277135527595	3.86846196461388	4.41327666717875
ENSG00000232482.2	0	0	0	0	0.0684040952532846	0.0792229965417132	0.119810703939882	0	0.188170118383408	0.281876725753554	0	0	0.46367376442146	0	0.117666609321997
ENSG00000088280.20	0.72327040397339	2.27911333778313	1.22170322113455	1.76831014494943	3.11031785143329	3.53477916493116	1.99662662721453	1.90341725054188	2.90811613523232	1.70356395150868	1.26707991951737	0.591789892117401	3.40458964333143	1.42859257377615	2.28906419502167
ENSG00000007968.7	2.67524226052486	2.60817726723297	2.6319741058808	2.09967199115323	2.00404588186683	2.4451635185154	2.56222591844336	2.96798202928006	3.36319190662684	3.70684377692647	1.19442035530004	2.6857316237152	3.19456400777663	3.36533183555591	3.55075198964314
ENSG00000235052.1	0.0543467795433409	0	0.0989778243901894	0.293504083601013	0	0.187403780392152	0	0	0.188170118383408	0	0.270815297300727	0.279817301509955	0	0	0.117666609321997
ENSG00000117318.9	3.71738535521745	3.9992948078462	1.88983220696984	1.94155445963626	4.42403653735565	4.61620570064652	3.91718350099604	2.64953760544649	3.40987591456586	1.86722818869407	2.39361820230158	4.14133765148	3.84936791723949	4.98553527346918	3.10134082263566
ENSG00000285802.1	0	0	0	0	0.111538282036639	0.0403958285890284	0	0	0	0	0	0	0	0	0
ENSG00000197880.10	0.201636111063834	0.858399834566941	0.0989778243901894	0	0.0684040952532846	0.134775560927888	0	0.159558909493468	0	0	0.0603484230569	0.464966914872282	0	0	0
ENSG00000229239.2	0	0	0	0	0	0	0	0	0	0	0	0	0	0	0
ENSG00000142676.14	7.45669820387399	6.87684222318905	7.2280816366863	6.80902583393026	6.0648549052261	6.05077299974412	7.06413581126893	6.81637985941849	7.11160820790296	7.31556378613116	6.93315884023783	7.14762248217974	6.52538302139813	7.10302122424811	7.3443575400028
ENSG00000236810.8	0.608547597269664	1.19723511443517	0.189035329710334	0.227803868741543	0.433588638059894	0.578428530281421	0.492509221155876	0.491220078301963	0.976938204833728	0.775747413962867	0.40389897217631	1.09565568456184	0.733084482060901	0.245544939793979	0.915661868572712
ENSG00000011007.13	3.64566549465204	3.32675396227605	4.02044674312494	3.6600727674531	3.99036910097858	3.7627780930046	3.11116854971447	3.40137137093586	2.70869186159858	3.61828379723378	3.70439818922744	4.24141440355686	3.94607193361174	3.5134294649488	3.81393608270538
ENSG00000057757.10	3.9049167675974	3.73407834878647	3.88681173058908	3.56096497883931	3.56426234016707	3.56147087510834	3.47345865487283	3.62438357454617	3.84640862056932	4.21102358601816	4.25185990103918	4.03679282403977	3.75273191872529	3.66971845025684	4.19334590808779
ENSG00000289835.1	0	0	0	0.293504083601013	0.402517754230044	0.170166965451584	0.368449778297819	0.253340804240143	0.439611150428623	0.281876725753554	0.888200396742809	0	0.0937793423835889	0.636903090569026	0.271684213881197
ENSG00000011009.11	4.74047520357795	3.62613620184428	4.20723558161344	4.02848859775769	4.45220447479729	4.09863252576648	3.85447628553942	4.47423357405508	4.69896481352531	4.76426286735881	4.95203435433098	4.44586718873193	4.63620115067627	4.69429089021116	4.79320011345761
ENSG00000117308.15	4.89184105224397	4.13753153273653	4.3855188318864	4.48393110299248	4.17259070380009	4.37379288495371	4.44048592494153	4.47357604340472	4.57254336041366	4.99841502078654	4.92258207942309	4.71915496500256	4.84954222983117	4.5645322672073	4.80400537354745
ENSG00000117305.15	3.69543373592372	3.8519132534411	2.69012515483334	3.63563938470445	3.56493039903844	3.7122280031281	2.74967799713105	3.25466928441236	3.7618716108461	3.79553870488625	3.80898123834534	3.933813269327	3.51867468878509	3.17759724562406	3.39391462510466
ENSG00000179163.12	4.92442925228826	3.81515589842982	3.77398095088973	3.74420434832885	4.24551916366439	4.70023100117623	4.00675445439007	3.98458503308027	4.06763725771293	4.14721598252446	4.15814935007391	3.98111885827883	3.98429282740546	4.47988783589673	4.38333239725595
ENSG00000188822.8	0	0.185572384146306	0.0989778243901894	0	0.13242715266539	0.429114509561042	0.226790399180969	0	0	0	0	0	0.46367376442146	0	0.271684213881197
ENSG00000229106.1	0.0543467795433409	0	0	0	0	0	0	0.109149345347194	0.066735742159886	0	0	0	0	0	0
ENSG00000232557.3	0	0	0	0.15748169269274	0	0	0	0	0	0	0	0	0	0	0
ENSG00000264926.1	0	0	0	0	0	0	0	0	0	0	0	0	0	0	0
ENSG00000230228.2	0.0543467795433409	0.0657588201530099	0	0	0	0	0	0	0.24377076652372	0	0	0	0	0	0
ENSG00000189266.13	4.77781968268274	4.75244990133957	4.86441948998266	4.64701891501262	4.16894688170575	4.38284385131575	4.51493080267084	4.76726798987504	4.83339982204095	4.79543242305883	5.19208933918615	4.63921558080113	4.38445666957814	4.65641278354396	4.95214180000756
ENSG00000188529.15	4.95362659803538	5.27012413079441	5.10007083641271	5.284795286531	5.05031139062282	4.59185711491759	4.52945174082923	4.66187160720714	4.78327643691169	4.84940455430907	4.92529569266844	5.4198168095069	4.6620746919993	4.70643700317159	5.23173561934585
ENSG00000215905.4	0	0	0	0	0	0	0	0	0	0	0	0	0	0	0
ENSG00000225315.2	0.776046300797362	0.292554359095317	0.3479541139644	0.52012464076924	0	0.0792229965417132	0.492509221155876	0.559408849990371	0.439611150428623	0	0.721497412385167	0.875127749751014	0.258473707018427	0.511602852320538	0.660891365289456
ENSG00000142661.19	2.93175456463571	3.7373213534962	2.68303853153698	4.05396859486198	2.33881339722461	2.07007744143663	4.09215201857956	1.85948955332442	2.73142114229788	3.81294670739159	3.61809307585778	3.02211760323967	1.84976049652321	3.44833410416138	2.79477150759015
ENSG00000230703.1	0.0543467795433409	0	0	0.15748169269274	0	0	0	0	0	0	0	0	0	0	0
ENSG00000142677.4	3.80689225543504	3.46978562819861	4.0767115399442	3.70302306244004	1.8458441190568	3.65685997219236	4.27611761298784	3.61356165590457	3.26799881594548	4.55564315728484	5.2449711693553	5.16959670648338	2.89631085718498	4.35147772207884	2.30787154802238
ENSG00000185436.12	2.78102404043011	3.06613030462686	3.02838837692181	3.2673909242944	2.5820667681297	2.954904193279	2.82793059921545	2.7757351654181	1.60998793234928	3.34238684306005	3.9715535119017	3.2955587569006	2.01342809705416	2.93746727227968	1.53065480372167
ENSG00000158055.17	3.24594622307359	0.967462333753618	0.418847879631635	1.72367722868705	3.15356230698513	3.48738617050409	0	2.12597321136394	2.17457703289272	1.82613589257282	2.38219443316722	1.46706996312866	1.1358513577113	1.56551133765476	0.837734329826383
ENSG00000230023.2	0.0543467795433409	0.185572384146306	0	0	0.0684040952532846	0.0980855032122379	0	0.0560631314725648	0.066735742159886	0	0.0603484230569	0	0	0.201024056057	0
ENSG00000232298.2	0	0	0	0.227803868741543	0.111538282036639	0.442445055188547	0	0.525895565151034	0	0.329834796632303	0.0603484230569	0	0	0	0
ENSG00000001460.18	2.41775810820873	2.27213068187497	1.8248864649348	2.28940714963534	3.17844232830322	2.37483145244047	1.78575048499279	2.13282998742184	2.28581089565033	2.88294828960011	1.45790516734128	2.55668802169386	1.87268986843798	1.97111184429271	2.77938758176308
ENSG00000001461.17	3.84821518196056	3.3951425586141	3.45278661041635	3.50105578825964	4.05090709948105	3.72771269810953	3.15824088842582	3.57876683005919	3.87259231407836	4.12746185419231	3.88209616376991	4.00591969217818	3.53170244848353	3.53476045399624	4.07438604214956
ENSG00000288982.1	0.289009278751054	0.292554359095317	0.0989778243901894	0.293504083601013	0.492976061223999	0.300396495327802	0.119810703939882	0.379337145265794	0.188170118383408	0.122435412791579	0.444595569797645	0.358036244175127	0.29573266786738	0.636903090569026	0.723378930100877
ENSG00000286061.1	0	0	0.271648302917843	0	0.230788171179197	0.152627823958411	0.368449778297819	0.253340804240143	0	0	0.117261262829629	0.279817301509955	0	0	0
ENSG00000117602.13	3.59175254939421	3.06929273694012	3.14694788147698	3.39533108961369	3.54264534105032	2.93539173432105	3.31789689925195	3.70981226110651	3.23595249741272	3.16390523349742	3.78101033908487	4.12668325636414	3.04722083592437	3.38814802821446	3.0553579276609
ENSG00000264443.1	0.105891609573412	0	0	0	0	0.0403958285890284	0	0	0	0	0	0.194957003696426	0	0	0
ENSG00000184454.7	2.25603369303638	1.33150381438752	0.3479541139644	1.14166909611765	0.957337843931439	1.23318614854509	2.06347802729695	0.159558909493468	1.2078971411267	0.889004752834064	0.985659185912474	2.51405260018477	0.552378377022095	2.00914934351477	1.71518786619962
ENSG00000227312.2	0	0	0	0	0	0	0	0	0	0	0.0603484230569	0	0	0	0
ENSG00000239106.1	0	0	0	0	0	0	0	0	0	0	0	0	0	0	0
ENSG00000133226.18	4.37467924959238	4.47347276411015	4.3855188318864	4.45759392719399	4.78620856549533	4.33458793256343	4.35679192382148	4.37986565135298	4.78846081008022	4.91933710124453	5.29019182481258	5.00315908391613	4.76229780028608	4.65905344640113	4.58520453990247
ENSG00000284699.1	0	0	0	0	0	0	0	0	0	0	0	0	0	0	0
ENSG00000169504.15	3.35501694578277	3.93895920826829	3.02838837692181	4.76491770306199	5.40621302070671	5.13016436448743	3.73428256924001	3.99631422579883	3.9459318501353	3.18028313255056	3.93210186496517	5.44754687164486	4.71366185175005	4.21568558025024	4.1771937954713
ENSG00000238482.1	0	0	0	0	0	0	0	0	0	0	0	0	0	0	0
ENSG00000020633.19	3.97339164804315	0	1.75542799499011	0.823822292884558	2.3365348385668	3.39638538523623	2.88640265039587	0.109149345347194	0.67609320522168	3.29765830451048	1.26707991951737	3.84003756462298	2.5220397097758	0.894965841717957	1.68090536919642
ENSG00000278034.1	0	0	0	0	0	0	0	0	0	0	0	0	0	0	0
ENSG00000229162.1	0	0	0	0	0.354022716666064	0.152627823958411	0	0	0	0	0.171108708804189	0	0	0	0.222933974151664
ENSG00000261025.1	0	0	0	0	0.0684040952532846	0	0	0	0	0	0	0	0.523675649166077	0	0
ENSG00000264371.1	0	0	0	0	0	0	0	0	0	0	0	0	0	0	0
ENSG00000285823.1	0	0	0	0	0	0.0204018782979565	0	0	0	0	0	0.0524166124910405	0	0	0
ENSG00000233755.1	0	0	0	0	0	0.0204018782979565	0	0	0	0	0	0	0	0	0
ENSG00000233419.3	0	0	0	0.0818377086163325	0	0.0599978443509641	0	0	0	0	0	0.102222025927141	0	0	0
ENSG00000231953.2	0	0	0.189035329710334	0	0	0	0	0	0	0	0	0	0	0	0
ENSG00000117614.10	4.6629053589879	4.27799430180352	4.04806713607022	3.89381281163326	3.75087683263417	3.61391898435073	3.82714146120677	4.06096260922829	4.20124395332068	4.28813803958266	4.59926084535237	4.24835843499763	3.3491916967468	3.71817317654889	4.03982599354436
ENSG00000284602.1	0.443728222493144	0.967462333753618	0.547134051526911	0.74604111842238	0.111538282036639	0.455600232561074	0.7332853809	0.623243253018184	0.24377076652372	0.231502308602574	0.171108708804189	0.852441929447179	0.258473707018427	0.329048190382489	0.81034794894612
ENSG00000284657.1	0	0.185572384146306	0.189035329710334	0	0.111538282036639	0.116598792674538	0	0	0.24377076652372	0	0	0.358036244175127	0	0	0
ENSG00000117616.18	4.22554500449209	4.56172960120919	3.87176129250565	4.79921348696825	5.38263302373803	4.45628012638492	3.1083293564513	3.90305228624602	4.39767919122114	3.67103006670933	4.58983022640126	4.66742138863468	4.62083353797299	4.26927846884428	4.27215414768483
ENSG00000272432.1	0.201636111063834	0.342038630360796	0.0989778243901894	0	0.046118614898746	0.0792229965417132	0.276273695686912	0.253340804240143	0.066735742159886	0.281876725753554	0	0.102222025927141	0	0	0.171684804922242
ENSG00000261349.1	0	0.886800697057709	0.3479541139644	0.468100349148514	0	0.578428530281421	0.976325903339014	1.00427728886504	0.066735742159886	0.681502588222338	1.19442035530004	0.464966914872282	0.823353075133269	0.0541695227050592	0.318167933187487
ENSG00000187010.21	0	0	0	0.468100349148514	0	0.49405823055097	0.226790399180969	0.711949387887652	0.129295087279128	0	0.483700518009096	0.464966914872282	0.684698425554032	0.245544939793979	0.0605629860338165
ENSG00000224183.1	0	0	0	0	0	0.0204018782979565	0.0616986053917207	0.455298877014485	0.188170118383408	0.281876725753554	0.270815297300727	0.194957003696426	0.179513228937608	0	0
ENSG00000259984.1	0.0543467795433409	0	0.189035329710334	0.0818377086163325	0.463723143125601	0.0980855032122379	0	0.339076823740027	0	0	0.361475640902128	0	0	0	0
ENSG00000183726.11	5.03424813312097	4.60480040983193	4.17096038183877	4.4684077540545	4.85193556333864	4.51864075721206	3.78033854432546	4.32721573698112	4.41285027965052	4.16860487289671	4.72050902691566	4.42739629411564	4.31530363169847	4.08788564594516	3.9739691762637
ENSG00000188672.19	0.369358014812474	0	0.0989778243901894	0	0.267574521446848	0.253525213984452	0.174730451791512	0.0560631314725648	0.640362403577984	0.613345985146316	0.592600355720973	0.919011481727574	0.29573266786738	0.0541695227050592	0.222933974151664
ENSG00000238084.4	0.0543467795433409	0	0	0	0	0	0.226790399180969	0.623243253018184	0	0.122435412791579	0.117261262829629	0.319691353335524	0.0479885892247741	0	0.117666609321997
ENSG00000204178.11	4.00238203984943	3.39969099231201	3.5529919215339	3.6013288286073	3.82872576815293	3.2445925904371	3.31558856471573	3.44829822992812	3.64638949833629	3.54018373049192	4.1315356634352	3.73911151775991	3.22824107316149	3.45714527604426	3.63491939056904
ENSG00000157978.12	4.09955477600199	3.11857705847959	3.11051589084012	3.6311320923156	3.62203782888476	3.54017480714633	2.97142629581795	3.68262274117193	4.19398243556139	3.56444519015072	4.29603916539824	2.2286652376227	3.94512122066871	4.15644485316059	3.71711195248089
ENSG00000225643.1	0.289009278751054	0.240493332765078	0	0	0.111538282036639	0.204348514969623	0	0	0.129295087279128	0	0.40389897217631	0	0	0.288167911084907	0.405115788431839
ENSG00000117643.15	0.801425228418788	0.967462333753618	0.547134051526911	0.785687753985492	2.06870882443789	2.25043929959808	0	0.591835318923546	2.55491663423235	0.122435412791579	0.270815297300727	0.358036244175127	2.10733955789874	1.84746225891086	1.55731708414485
ENSG00000233478.1	0	0	0	0	0	0.0792229965417132	0	0	0	0	0	0.0524166124910405	0	0.0541695227050592	0
ENSG00000162430.18	3.83261620495726	3.76918576616097	4.07140284079475	3.94295641103037	4.28626846777616	4.43231393513253	3.86919792342588	4.45028577806787	5.008786240215	3.74450381882368	3.61139373019482	4.25678061874107	4.83402205498537	4.36147091656855	4.68686291415034
ENSG00000255054.3	0	0	0	0	0	0	0	0	0	0	0	0	0	0	0
ENSG00000228172.5	0.289009278751054	0	0.3479541139644	0	0.33732062239815	0.429114509561042	0	0.253340804240143	0.129295087279128	0.122435412791579	0.117261262829629	0.238287041405644	0.21977261024012	0.201024056057	0
ENSG00000117640.18	3.13814378998866	3.10951936916637	2.60926504217246	2.61164137126253	3.2686125647354	3.12615816574366	2.26750429378571	2.83839884891554	2.92677408663265	2.80331723298886	2.96274104390682	3.35927675092988	2.97460987707301	2.87978204371859	3.08434405435066
ENSG00000272478.1	0	0	0	0	0	0	0	0	0	0	0	0	0	0	0
ENSG00000127423.11	1.85903121283443	1.78536327104703	2.03583915617644	1.70834564815798	1.40891395090152	1.44361773143155	1.41547549645813	1.69380900947094	1.50843682187395	1.62978014424709	0.62641538169292	2.00201328076856	2.13096145465448	2.16759353586094	2.20321242609976
ENSG00000236528.3	0.105891609573412	0	0	0	0.0684040952532846	0.0403958285890284	0	0	0.066735742159886	0	0	0.102222025927141	0	0	0
ENSG00000182749.6	1.39027070724862	1.9334489544902	1.99423092494322	2.12034966495154	3.01315132458552	2.45228711116801	2.15605604870888	2.1396400680999	1.28716217026905	2.02517395648251	2.08310276440952	2.72881352973405	2.46519291268001	2.60448790719938	1.11852568171557
ENSG00000207302.1	0	0	0	0	0	0	0	0	0	0	0	0	0	0	0
ENSG00000117632.23	5.28054741875345	5.4651405704727	5.49049442399581	5.0076787590822	5.0057865924066	4.17341175360861	4.50019589602924	4.52172887626109	4.94699390095559	4.7451971067291	4.01513461882173	5.69836764305426	4.53656116627662	4.93919580998014	4.88270805734915
ENSG00000229786.1	0	0	0	0	0	0	0	0	0	0	0.222204164119613	0	0	0	0
ENSG00000223624.1	0	0	0.0989778243901894	0	0	0	0	0	0	0	0.0603484230569	0	0	0	0
ENSG00000283938.1	0	0	0	0	0	0	0	0	0	0	0	0	0	0	0
ENSG00000158006.14	3.31117691910912	2.97326005298123	2.44306186374678	3.11309190080912	3.20559224344669	3.52935425175405	2.38549752669602	2.97094199755028	3.7634742008843	3.51338045769789	3.33876420440484	3.74166716093848	3.15553204057746	2.91659996165407	3.67369541051237
ENSG00000207237.1	0	0	0	0	0	0	0	0	0	0.0630903409720623	0	0	0	0	0
ENSG00000252190.1	0	0	0	0	0	0	0	0	0	0	0	0	0	0	0
ENSG00000252691.1	0	0	0	0	0	0	0	0	0	0	0	0	0	0	0
ENSG00000158008.10	0	0	0	0.0818377086163325	0.957337843931439	0.359658351394066	0	0	0	0	0	0.194957003696426	0	0	0.0605629860338165
ENSG00000158014.15	0.478937073842169	2.93788474936969	1.79076016865524	0.227803868741543	0.354022716666064	2.19691682439806	1.47545183091782	0.109149345347194	0	0	1.94187797600967	0	0	0.0541695227050592	0.405115788431839
ENSG00000284309.1	0.0543467795433409	0.0657588201530099	0	0	0	0.170166965451584	0	0	0	0	0.222204164119613	0	0	0	0
ENSG00000158022.7	0	0.768011083999728	0	0	0.172939741364767	0.187403780392152	0	0	0	0.0630903409720623	0	0	0	0	0
ENSG00000175087.10	2.97544172919636	3.04694276708845	2.99771293161013	2.79945088110444	2.67893732900805	2.86979569827467	2.32513389486001	2.78289488593471	2.87751984853723	2.83822404052041	2.46485173988168	3.17041748821709	3.00184991744958	2.66051037829007	2.99160666199682
ENSG00000197245.6	0.201636111063834	0.240493332765078	0.0989778243901894	0.52012464076924	0.676800116118582	0.876125399046233	0	0	0.066735742159886	1.03795800285827	0	0.358036244175127	1.21182692283705	0.0541695227050592	0.628119577701569
ENSG00000282872.2	0	0	0	0	0	0.0204018782979565	0	0	0	0	0	0	0	0	0
ENSG00000236782.8	0.0543467795433409	0	0.189035329710334	0	0.13242715266539	0.116598792674538	0.276273695686912	0	0.066735742159886	0.231502308602574	0	0.149664101856933	0	0	0.0605629860338165
ENSG00000142684.9	0	0	0	0	0	0	0	0	0	0	0	0	0	0	0
ENSG00000142675.18	4.09025156017062	3.21587644896853	3.83198684543149	3.76615141170385	4.12377097106406	3.51535538352902	3.08532085870887	3.79889890503665	4.16974495666613	4.15541816571776	5.02289947992833	3.89406933833315	3.94321707891326	3.96904752358148	3.43900267889379
ENSG00000188782.9	0	0	0.0989778243901894	0	0	0	0	0	0	0	0.171108708804189	0.238287041405644	0.0937793423835889	0	0
ENSG00000236155.8	0	0.59643216337151	0	0.355152609769282	0.19259673278983	0.481402524289964	0.276273695686912	0	0.29644213752196	0.775747413962867	0	1.58404978550434	0.137564791821262	0.201024056057	0.0605629860338165
ENSG00000278572.1	0	0	0	0	0	0	0	0	0.066735742159886	0.0630903409720623	0	0.319691353335524	0	0	0
ENSG00000130695.16	2.90459578196682	3.25334277724608	3.45278661041635	3.13187347972947	3.34218315025129	2.883724845205	2.84657304196634	2.97683577881582	3.42346646446636	3.64415375176655	2.75639323699667	3.88194239578277	3.59035044216765	3.0463719897588	3.32447494625997
ENSG00000270733.1	0	0	0.189035329710334	0	0.0233251497211892	0.0204018782979565	0	0	0.346477498611056	0.419357804875115	0	0.0524166124910405	0	0	0.117666609321997
ENSG00000142669.15	5.30940577232119	4.24444094482042	4.36588755904484	4.4982685933258	4.97071432336493	5.005537836698	3.37175622883644	4.73030705361905	5.10621072448216	5.66159351593261	5.28453156667482	4.19059297252004	5.70142934733709	5.16098608930868	5.13402072153023
ENSG00000158062.21	3.0627131421374	3.36271073188288	2.6468319486007	3.1206469145541	3.92732417462254	2.96451947944508	2.67798174019711	2.95904919010231	3.57938645666102	4.19838801921026	2.88592798677493	3.14756364907436	4.54076430505855	3.34982659964003	4.17239309548335
ENSG00000169442.9	0.0543467795433409	0	0	0.0818377086163325	2.05972334165251	1.82691569276592	0	0	0	0	0.317172529673215	0	1.68178142682432	0.245544939793979	0.837734329826383
ENSG00000176092.17	4.00950019604064	2.27213068187497	2.35819453549419	3.16481620767239	4.38715935240788	4.01780611654301	2.67798174019711	3.75264585204552	4.0605239249517	3.49970451106913	5.01094833910059	3.59926940575642	2.68888591418707	3.23398640744627	2.45219984789482
ENSG00000225854.2	0.105891609573412	0	0	0.293504083601013	0.746293319057361	0.221010903158761	0	0.207548834696514	0.524805128329201	0.375597762526117	1.35105639520829	0.102222025927141	0.0937793423835889	0.406112840513336	0
ENSG00000176083.18	0	0	0	0	0.230788171179197	0.253525213984452	0	0	0	0	0	0	1.25478744946585	0	0.837734329826383
ENSG00000131914.11	0	0	0	0	0	0.0599978443509641	0.119810703939882	0	0	0.281876725753554	0	0	0	0	0
ENSG00000117682.18	3.44981212117093	2.67593006738758	3.15585220310071	3.31188138159197	3.99819395505881	3.76373479431278	2.74967799713105	3.51908143777554	3.88967482231731	3.78819497020558	3.72260601529492	3.7668706703424	3.63801997896364	3.49501782697318	3.58076217890367
ENSG00000223583.1	0.201636111063834	0	0.189035329710334	0.0818377086163325	0	0.0792229965417132	0.0616986053917207	0	0	0.231502308602574	0	0	0.0479885892247741	0	0
ENSG00000225891.2	0.105891609573412	0	0.0989778243901894	0.227803868741543	0.285472371839564	0.269394332457636	0.276273695686912	0	0.188170118383408	0	0.117261262829629	0.561559935749248	0	0.0541695227050592	0.271684213881197
ENSG00000198830.11	5.2280251396676	5.23707457863279	4.51538046417517	5.09394258473191	5.03829397908244	4.5509264707945	5.15416320322582	5.53972615489626	5.55884338456076	5.56465976594866	4.5279444255495	5.94177201538986	5.66785817633959	5.74511695749807	6.08487615131655
ENSG00000224129.1	0	0	0	0	0.0684040952532846	0	0	0	0	0	0	0	0	0	0
ENSG00000117676.14	4.72325379985864	3.9283167421444	4.46040302965249	4.40482869874478	3.97320223535887	4.36098230849255	3.75831810881654	4.71647374404448	5.18072212832228	4.98157330525955	4.57903356059415	3.85950942580348	5.04794634595186	4.75119567270387	4.67877513796028
ENSG00000238705.1	0	0	0	0	0	0	0	0	0	0	0	0	0	0	0
ENSG00000243905.3	0	0	0	0	0	0	0	0	0	0	0	0	0	0	0
ENSG00000252802.1	0	0	0	0	0	0	0	0	0	0	0	0	0	0	0
ENSG00000252429.2	0	0	0	0	0	0	0	0	0	0	0	0	0	0	0
ENSG00000289452.1	0	0	0	0	0	0	0	0.0560631314725648	0	0.178455072746003	0	0	0	0	0
ENSG00000229247.2	0	0	0	0	0	0	0	0	0	0	0	0	0	0	0
ENSG00000238316.1	0	0	0	0	0	0	0	0	0	0	0	0	0	0	0
ENSG00000235069.2	0	0	0	0	0	0	0	0	0	0	0	0	0	0	0
ENSG00000260063.1	0.154909299104204	0.185572384146306	0.271648302917843	0	0.0684040952532846	0.285015550844508	0.452841883311886	0	0.24377076652372	0.231502308602574	0	0.238287041405644	0.684698425554032	0.105554879436695	0.171684804922242
ENSG00000290006.1	0	0	0	0	0	0	0	0	0	0	0	0	0	0	0
ENSG00000117713.21	4.19318790756865	4.06323264061221	4.70175106261278	4.76999302385176	4.87975617609788	4.72503552756057	4.21597448303997	4.44488525541239	4.74200891839552	4.74802379506224	4.51645451687652	5.21301563041158	4.75343639311911	4.56162944869914	4.89352906079862
ENSG00000060642.12	2.67138727820209	3.25858233381003	2.286816865493	2.84012215818122	2.97654203240381	2.95597713542049	2.44242389224482	2.82138247395557	2.9043424039418	2.6728010688445	2.58903410875869	3.52760139054145	2.91246880839425	2.41470133865149	2.85404443122037
ENSG00000241188.3	0	0	0	0	0	0.0204018782979565	0	0	0	0.0630903409720623	0.117261262829629	0	0	0	0
ENSG00000287810.1	0	0	0	0	0	0.0204018782979565	0	0	0.066735742159886	0	0	0.102222025927141	0	0	0
ENSG00000204160.12	2.50356384232804	3.06613030462686	2.8034955630748	2.82506360755303	3.45042890420022	3.75074145377558	2.92811693363783	3.15898998684097	3.46316383898581	3.22786640814813	3.61976092299603	3.81899848493323	3.72822209747527	3.39563918983369	3.54895832118259
ENSG00000175793.12	5.37771893476845	4.25221014227626	3.86087058468873	4.35680544497453	5.12319410110486	4.40120929329452	4.18835928122204	5.08901392323448	5.7433568420511	5.83571662176978	5.82001685998318	4.84403096338397	5.69632464251247	5.51289564516677	5.26617070622514
ENSG00000142751.15	3.29474623571129	3.12457025800567	3.22436876799384	3.10547937404415	3.14952342375441	3.02536193054183	3.11963808145552	3.27668003885651	3.75381990835391	3.75978632803474	3.80344929822742	3.98912224408386	3.65469040232179	3.31605739461007	3.89968213616991
ENSG00000226698.1	0	0	0	0	0	0	0	0	0	0	0	0	0	0	0
ENSG00000289554.1	0.608547597269664	0.702868129726857	1.22170322113455	0.52012464076924	0.891816800310678	0.49405823055097	0.670198772561634	0.938811327115903	1.66369929912121	2.11550615258231	1.74531405920906	1.30582540077206	2.02647099868927	1.34517045704014	1.72635907205945
ENSG00000198746.13	2.32934521479046	2.32001533185048	2.38729130036048	1.96573179687997	2.32966784500744	2.15719353420355	2.07951519630357	2.23041016164682	2.58137459892462	2.75479455116748	2.56540077961881	3.01422453465442	2.56075287999768	2.04579285335599	2.65578218395413
ENSG00000090273.14	4.54971825534344	4.38770912933568	4.32817831654486	4.53735329177552	4.51353455839807	4.25738948585771	4.29278155234427	4.57065807528602	4.73959853818697	5.297420462183	4.63912935235987	5.42243456078473	4.92479516000625	4.97942830286297	5.36668338530465
ENSG00000131910.5	0	0.55827789234068	1.41615760599623	2.0237351195234	0	0.134775560927888	1.67290779958847	1.44201507214498	0.976938204833728	3.29524782573379	0.317172529673215	1.1651494426961	0.0937793423835889	1.04271085470729	0.81034794894612
ENSG00000175707.10	3.14778462851761	3.00068602775806	2.69012515483334	2.87920372737575	2.61368306158749	2.87096389978609	2.60545762487496	3.10360787481862	3.71760136382608	3.36289544907638	3.32319364530803	3.31334289477905	3.26270464628975	3.14696806797736	3.21034150427932
ENSG00000172746.6	1.04488538321607	0.735969963658644	0.3479541139644	0.860555850952845	0.0233251497211892	0.0403958285890284	0.226790399180969	0	0	0.375597762526117	0	0	0.179513228937608	0	0.0605629860338165
ENSG00000224064.1	0	0	0	0.0818377086163325	0	0	0	0.109149345347194	0	0	0	0	0	0	0
ENSG00000225294.1	0.246276650329177	0	0.0989778243901894	0	0.0233251497211892	0.0403958285890284	0.0616986053917207	0	0	0	0	0	0.331653120697012	0.0541695227050592	0
ENSG00000253368.4	0.154909299104204	0	1.09084705487832	0.74604111842238	3.06401697975897	3.34103314366019	0.702239484272882	1.58176212401449	3.98003396097108	3.02854615380609	1.82863009370187	3.41917681870329	4.0104713336094	0.0541695227050592	2.06277804100387
ENSG00000158246.8	0.105891609573412	0.292554359095317	0.0989778243901894	0	1.6487887918086	1.62552009837683	0.119810703939882	0.207548834696514	1.44541395737485	1.1675735185308	0.985659185912474	1.04017042923359	0.580280193192629	0.0541695227050592	0.81034794894612
ENSG00000090020.11	3.64712236100255	2.81138242713191	2.99771293161013	3.55122605216277	3.88167529602692	4.54152547411757	2.98438349697981	4.17627582914048	4.59091207400909	4.45493683445954	4.10419427759696	4.19059297252004	4.40328112878035	4.00923985077385	4.2456746167811
ENSG00000229985.2	0	0	0	0	0	0	0	0	0	0	0	0	0	0	0
ENSG00000214973.3	0.608547597269664	0.94129143746162	0.271648302917843	0.355152609769282	0	0	0.0616986053917207	0.297127365839769	0.24377076652372	0	0	0.102222025927141	0.0479885892247741	0	0.0605629860338165
ENSG00000225159.1	1.12052881915247	1.04210051177363	1.15841402965003	1.08567302696699	0.19259673278983	0.253525213984452	0.637097374765024	0.683246182159852	0.129295087279128	0.80528682156061	0.444595569797645	0.498212127761005	0.399840543474067	0.544430267659051	0.522821180919503
ENSG00000225990.2	0	0	0	0	0	0	0	0	0	0	0	0	0	0	0
ENSG00000224311.1	0	0	0	0	0	0	0	0	0	0	0	0	0	0	0
ENSG00000142784.16	4.34759093871832	3.53924201929655	3.13796356003222	3.93964364759966	4.2579526454336	4.05564922211612	3.95324750942864	4.40271821118849	4.67993462322988	3.63043977327774	5.12522083963294	5.29430673011007	4.50282921040196	4.39499442627043	4.21016847087254
ENSG00000252098.1	0	0	0	0	0	0.0204018782979565	0	0	0	0.281876725753554	0	0	0	0	0
ENSG00000243659.1	0	0	0	0	0	0	0	0	0	0	0.222204164119613	0	0	0.0541695227050592	0
ENSG00000186501.15	3.72683971228859	3.2843760669185	3.26094163202891	3.35745065592773	3.62707126737766	3.33884178909722	3.31327488944058	3.63660975481159	3.95654921039287	3.86068474632765	4.21026542298689	3.85837445791247	3.8377869178412	3.71411069043917	3.7246703756987
ENSG00000206888.1	0	0	0	0	0.0684040952532846	0.0403958285890284	0	0	0	0	0	0	0	0.154428330805418	0
ENSG00000241547.1	0.105891609573412	0	0.271648302917843	0.293504083601013	0.230788171179197	0.152627823958411	0.276273695686912	0.297127365839769	0.346477498611056	0	0.483700518009096	0.238287041405644	0.258473707018427	0.201024056057	0.117666609321997
ENSG00000142765.18	1.28784939076724	1.63824224022898	1.36434800739962	2.66051318227758	4.62825595305577	3.43697216545439	1.94338148756299	1.53317451170865	1.44541395737485	5.31358449115844	3.48243124811424	4.06026626657989	5.34791767138053	2.49590504388894	3.67685988608635
ENSG00000142733.18	3.35306536344902	1.3839518678536	2.41556532614458	2.47068240719153	4.28269108174629	3.62441622090831	2.11851775657622	2.90370862570312	3.68523001504721	3.57179336184221	3.68896758140189	2.59356501079456	4.62131736783571	2.60448790719938	4.02655170876884
ENSG00000142748.14	0	0	0	0.293504083601013	0.939051473474506	0.981900537190966	0	0	0.066735742159886	0	0	0	1.08733134464409	0	1.13872154155891
ENSG00000174950.11	0.0543467795433409	0.55827789234068	0	0.355152609769282	0.939051473474506	0.518899045977046	0	0.591835318923546	0.439611150428623	0.889004752834064	0.171108708804189	0.149664101856933	1.22635313401156	0.288167911084907	0.171684804922242
ENSG00000231207.1	0	0	0	0	0	0	0	0	0	0	0	0	0	0	0
ENSG00000181773.7	0.407234325356372	0.342038630360796	0.0989778243901894	0.355152609769282	0.386612624531344	0.698114592920474	0.411535820170088	0.766996473590518	1.50843682187395	1.41728583528569	0.62641538169292	1.60588893707644	1.97324652880436	1.34517045704014	1.5960232127319
ENSG00000158195.11	5.02804691323423	4.68008726252086	4.52782249400349	5.00596665087309	5.37991795454578	4.71529820343245	4.81735466922742	5.24593622225067	5.27085013713778	5.61619807414924	5.80887897624735	5.21330862071257	4.92050076182104	5.05675893978386	5.16231405792688
ENSG00000241169.1	0	0	0	0	0	0.0204018782979565	0	0	0	0.281876725753554	0.0603484230569	0	0.179513228937608	0	0
ENSG00000237429.1	0.105891609573412	0.799057364273784	0.189035329710334	0.468100349148514	0.13242715266539	0.221010903158761	0.670198772561634	0.109149345347194	0	0.122435412791579	0	0.319691353335524	1.11993816985602	0.477661113979246	0
ENSG00000126705.15	2.44718571630485	2.46870011740558	2.41556532614458	2.97941214251747	3.85804487117133	3.65045488361394	2.95829899922241	3.06669764541773	3.78720986662256	3.86887753412041	4.08029891032321	3.01949349657638	3.89639489123589	3.06990463582095	3.43699672769731
ENSG00000000938.13	0.246276650329177	0	0	0.293504083601013	2.75381160411707	2.37674710020389	0	0	0	0	0.117261262829629	0.430578337483745	4.00511103011558	0.665920002560258	2.95975853854785
ENSG00000235912.1	0.638485576369915	0.342038630360796	0.3479541139644	0.227803868741543	0.046118614898746	0.0204018782979565	0.174730451791512	0.159558909493468	0.346477498611056	0.329834796632303	0.0603484230569	0.319691353335524	0.0937793423835889	0.329048190382489	0.445909832105829
ENSG00000233975.2	0	0	0	0	0	0.116598792674538	0	0	0	0	0	0.0524166124910405	0	0	0
ENSG00000126709.16	1.67828342927419	1.80790894670411	0.485046724216118	1.44471119036166	2.0716861325132	4.30497658395486	2.4643170283576	3.26793378753838	2.81336703751272	1.77227579506364	1.78783952080701	4.27341512797094	5.05172785239468	2.85446143726794	2.53965159802082
ENSG00000225886.3	0	0	0	0	0.0233251497211892	0.415603856858074	0.276273695686912	0.253340804240143	0	0	0	0.149664101856933	0.580280193192629	0.105554879436695	0.171684804922242
ENSG00000206767.1	0	0	0	0	0	0	0	0	0	0	0	0	0	0	0
ENSG00000226662.2	0	0	0	0	0	0	0	0	0	0	0	0	0	0	0
ENSG00000207095.1	0	0	0	0	0	0	0	0	0	0	0	0	0	0	0
ENSG00000287244.1	0.105891609573412	0	0	0	0	0.0599978443509641	0	0	0	0	0	0.149664101856933	0	0	0
ENSG00000009780.16	2.64397809890567	2.70815935354111	1.95081600368198	2.38806906460714	2.85655752364715	2.67843694729894	2.11851775657622	2.42163601172219	2.63227875428094	2.52265660307346	3.01594916573719	2.84480587342783	2.96957642281184	2.35841044253604	1.76983625069524
ENSG00000231344.1	0.407234325356372	0.0657588201530099	0.3479541139644	0.293504083601013	0.046118614898746	0.0792229965417132	0.0616986053917207	0.159558909493468	0.29644213752196	0	0	0	0	0.201024056057	0.171684804922242
ENSG00000230833.1	0	0	0	0	0	0	0	0	0	0	0	0	0	0	0
ENSG00000117758.14	3.62504331840874	3.53131667482448	3.43282663283788	3.76219669687351	4.31032447960646	3.88260540157652	3.01917368827223	3.60262134089592	3.74243748721238	3.66604547158273	4.09698203026607	3.97406296269514	3.70430730383	3.52004144093152	3.61327052393407
ENSG00000269971.1	0	0	0	0.0818377086163325	0	0.0599978443509641	0	0.0560631314725648	0.188170118383408	0	0	0	0	0	0
ENSG00000270031.1	0.105891609573412	0	0	0.15748169269274	0.13242715266539	0.0980855032122379	0.276273695686912	0	0.066735742159886	0.0630903409720623	0	0	0.0937793423835889	0	0.117666609321997
ENSG00000223062.1	0	0	0	0	0	0	0	0	0	0	0	0	0	0	0
ENSG00000286433.1	0	0	0	0	0	0	0	0	0	0	0	0	0	0	0
ENSG00000117751.18	4.03451638735825	3.83883571210589	3.62206195863017	3.655674508558	3.61697892666466	3.49554683283159	3.28983885967541	3.5122243664707	3.70239811238372	3.52303573492986	3.66377239257219	4.14560721275886	3.56841198881093	3.51176961732535	3.78032026216824
ENSG00000252947.1	0	0	0	0	0	0	0	0	0	0	0.171108708804189	0.0524166124910405	0	0.105554879436695	0.0605629860338165
ENSG00000130775.16	1.37626583387528	1.41744878770248	1.05527069789466	1.7387772968389	3.10504287718031	3.03333393699793	0.821027691653976	1.94549623033303	0	1.28230023527583	3.12554500668702	3.12653887939914	4.02110650456376	1.94757489974917	2.7276896586033
ENSG00000117748.10	3.97967501704373	3.83590621947187	3.19496866082383	3.45094327029345	3.51985231771448	3.41823646495864	3.19801146511023	3.29608381877067	3.6282233656733	3.16665357867435	3.25836745882337	4.06858361173479	3.58763431236283	3.34394958912898	3.21786945367316
ENSG00000130768.15	2.52167167789501	2.46292684814216	2.13900804942692	2.54028726878504	2.63591098164439	2.68969647638273	2.34362862831299	2.92249782987947	2.72691642797124	3.41561372272345	2.62572277141226	1.93436015791803	2.57956157848331	2.8317674569751	2.10929200331413
ENSG00000227050.1	0	0	0	0	0	0	0.226790399180969	0	0	0.0630903409720623	0	0	0.179513228937608	0	0
ENSG00000158156.9	1.98172904448277	2.18429886161061	1.60011236971348	1.7387772968389	2.18138532064917	2.39005485648174	2.55730496259872	2.0980660536259	2.45341543678912	2.14643114161796	2.45421761068123	2.67094842093348	2.77830459593211	2.92559646660519	2.473475347021
ENSG00000158161.16	3.29681489573476	3.48030733258058	3.38111085470152	3.30876830725033	3.78467904478351	3.30613768476504	3.42286238374739	3.39944770783451	3.31672764942702	2.74228685982772	3.57720677671507	4.18159188121308	3.69457891793714	3.6438536417852	3.64801250768436
ENSG00000238231.2	0	0	0	0	0.285472371839564	0.134775560927888	0	0	0	0	0	0.194957003696426	0.0937793423835889	0.201024056057	0.117666609321997
ENSG00000240750.3	0	0	0	0	0.0233251497211892	0.0599978443509641	0	0	0.066735742159886	0	0	0	0	0	0
ENSG00000228589.3	0.750006473898002	0.668632941246501	0.3479541139644	0.413220281522835	0.0233251497211892	0.116598792674538	0.7332853809	0.961112919441764	0.640362403577984	1.1675735185308	0.117261262829629	0.677355293399094	0.43226640250926	0.721543838168271	0.485104743784507
ENSG00000228943.1	0	0	0	0	0	0	0	0	0	0	0	0	0	0	0
ENSG00000289576.2	0	0	0	0	0	0.0204018782979565	0	0	0	0	0	0	0.0937793423835889	0	0.117666609321997
ENSG00000214812.3	0	0	0	0	0	0	0	0	0	0	0	0	0.0479885892247741	0	0
ENSG00000253005.1	0	0	0	0	0	0	0	0	0	0	0	0	0	0	0
ENSG00000169403.12	0.246276650329177	0.342038630360796	0.810264126802505	1.31612649100483	3.4630790671975	2.64826297240779	0.567414241597824	0.491220078301963	0.776209974787661	0.419357804875115	0.117261262829629	3.03513583073224	3.94797065222148	0.544430267659051	2.64253793853491
ENSG00000126698.11	4.41601015334337	4.41438376652892	4.19162518005571	4.14581169653029	4.34459175173599	3.99188446807914	4.09850990540171	4.18947046964617	4.02787250525643	4.24706846135944	4.11033507126018	4.74475384735566	4.08925610712274	4.06235150065415	4.16272199718423
ENSG00000290123.1	1.25655032291235	0.914417176448771	0.547134051526911	0.0818377086163325	0	0.285015550844508	0.276273695686912	0.339076823740027	0.346477498611056	0.419357804875115	0.317172529673215	0.194957003696426	0.46367376442146	0.0541695227050592	0.271684213881197
ENSG00000130770.18	4.24093734082346	3.9586136054231	3.7325228741758	3.75023783882726	3.66705508808475	3.63860459628426	2.92128427491179	3.19032980592736	3.66776201794141	3.73210739250999	3.20431026626096	3.61242590748801	3.56563552916992	3.67537645344513	3.81531251361882
ENSG00000270605.1	0.850328890575908	1.79669964596626	1.0183818256919	1.50329180470696	1.50769240202036	1.23318614854509	1.26572680829381	0	0.524805128329201	0.889004752834064	0.91346991879344	0.852441929447179	2.41375497594587	1.0026775525735	1.23400121840861
ENSG00000271398.1	0.105891609573412	0	0	0	0	0.0599978443509641	0.174730451791512	0	0.066735742159886	0	0	0	0	0	0.171684804922242
ENSG00000130766.5	2.75649625077387	2.6665276386488	2.73162157885194	2.77847763150552	1.83460274593929	3.57368731257003	2.83542933249533	2.96798202928006	3.13615181306068	3.8729488940612	3.02505184778655	3.78536500532115	3.3730696695825	3.48993707527388	3.4782991703485
ENSG00000130772.14	3.33134275982737	2.96977830763972	2.46098164048172	2.66645757970487	2.4866448929546	2.53566633579196	2.72495617961108	3.12410345579539	3.31672764942702	2.81508874321362	3.04597464693913	3.31920134496332	3.01399063632488	2.48668690532238	3.1874115437105
ENSG00000204138.13	3.71057709531991	3.68412727523936	3.73749045213483	3.79148273158028	3.78414281554872	3.94673212374729	4.18254932521998	3.79889890503665	4.21152692564555	3.78524230897656	3.48624749699781	4.73108781211902	4.09827372740625	3.78102395489077	4.08284260214698
ENSG00000206779.1	0	0	0	0.15748169269274	0	0	0	0	0	0	0	0	0	0	0
ENSG00000229820.2	0.0543467795433409	0.240493332765078	0	0	0.0233251497211892	0.0204018782979565	0	0	0	0	0	0	0	0	0
ENSG00000221216.1	0	0	0	0	0	0.0403958285890284	0	0	0.066735742159886	0	0.0603484230569	0	0	0	0.171684804922242
ENSG00000180198.17	4.23932820688336	4.58141095112666	4.49235419384195	4.24837020815412	3.71646603139271	3.91271409212297	4.60288708437462	4.0204031528337	4.51002254503094	4.52224539306425	3.3987296524414	4.42803893367364	4.38812787529206	4.21486352619083	4.73680269433117
ENSG00000242125.3	3.50500759310579	3.52932548543558	3.56778021127323	3.60828576355581	3.48790920401847	3.2365248867318	3.65686079101104	3.24347952279454	4.03400005023863	4.02586914560301	2.92005220183193	4.12581450868863	4.51688849432483	4.35004193565912	4.08073515707525
ENSG00000274266.1	0	0	0	0	0	0	0	0	0	0	0	0	0	0	0
ENSG00000200087.1	0.289009278751054	0.434216404989873	0.810264126802505	0.293504083601013	0.746293319057361	0.901546878770095	0.7332853809	0.109149345347194	0.743938737128243	0.281876725753554	0.222204164119613	0.621132749612807	1.55520555569653	1.25415045312703	0.987953271069531
ENSG00000231468.2	0.0543467795433409	0.0657588201530099	0.0989778243901894	0	0.0684040952532846	0.0403958285890284	0	0	0.29644213752196	0	0	0.194957003696426	0	0.0541695227050592	0.222933974151664
ENSG00000279443.1	0.201636111063834	0	0.189035329710334	0	0.13242715266539	0.204348514969623	0.226790399180969	0.109149345347194	0.776209974787661	0	0.521333644280442	0.279817301509955	0.523675649166077	0.201024056057	0.318167933187487
ENSG00000180098.9	3.14778462851761	2.6665276386488	2.396805077182	2.59904088434221	3.31768607773354	2.55506819605967	2.76982267058015	2.79353925921854	3.43687478514832	3.03795487254226	3.24391200454245	3.0556187863714	2.37793168576764	2.51409024970197	2.63808392113683
ENSG00000197989.15	2.91069513060122	2.87854493078696	2.66871282113563	3.20711682164857	2.70136072243412	2.62165452434741	2.8165760002677	2.16642588208467	3.29649888993388	3.0190480696016	3.08938732247279	3.10987509193747	3.66355298912196	3.34982659964003	3.53994140043414
ENSG00000221539.1	0.407234325356372	0.914417176448771	0.0989778243901894	0.413220281522835	0.832022628410615	0.300396495327802	0.0616986053917207	0.207548834696514	0.439611150428623	0.281876725753554	0.483700518009096	0.149664101856933	0.633851586567448	0.665920002560258	0.222933974151664
ENSG00000278274.1	0	0	0	0	0	0	0	0	0	0	0	0	0	0	0
ENSG00000273544.1	0	0	0	0	0	0	0	0	0	0	0	0	0	0	0
ENSG00000280498.1	0	0	0	0	0	0	0	0	0	0	0	0	0	0	0
ENSG00000274582.1	0	0	0	0	0	0	0	0	0	0	0	0	0	0	0
ENSG00000120656.14	3.25028551999149	3.27670756398718	2.80978048381268	2.28940714963534	2.74626865812903	2.91213530474476	3.05279410482804	2.45188914274541	2.72691642797124	2.83057159232905	2.66111287789158	3.26519710945174	2.8404838031502	2.66439440505216	2.899743888057
ENSG00000188060.8	0	0.633184029863102	0.418847879631635	0.355152609769282	1.26658847287013	1.26277116518117	0.602862652799028	0.683246182159852	0	0.375597762526117	0	0.649639091280226	1.18212571808784	0.154428330805418	1.32098717555862
ENSG00000229388.1	0.0543467795433409	0.389189234641454	0.0989778243901894	0	0.13242715266539	0.187403780392152	0.276273695686912	0	0	0.231502308602574	0.117261262829629	0.102222025927141	0.0479885892247741	0.201024056057	0
ENSG00000270103.3	0	0	0	0	0	0	0	0	0	0	0	0	0	0	0
ENSG00000274978.1	0	0	0	0	0	0	0	0	0	0	0	0	0	0	0
ENSG00000162419.13	3.03356466177698	2.39091556827069	2.96069350834215	2.32338758416141	2.88595670230987	2.60959741143628	2.73739348245838	2.70503216858683	3.33655530660557	2.97681419550786	3.03706128239123	2.99016449646349	3.18443923139633	2.62485810777111	3.24499699822468
ENSG00000252777.1	0	0	0	0	0.0233251497211892	0	0	0.339076823740027	0	0	0	0	0	0	0
ENSG00000289291.1	0.478937073842169	0.633184029863102	0	0	0.111538282036639	0.300396495327802	0.226790399180969	0.297127365839769	0.066735742159886	0	0.270815297300727	0.7305844141937	0	0.105554879436695	0.117666609321997
ENSG00000198492.16	4.59134505063602	4.28363493829293	4.128303802265	4.29711824120539	4.30173082973154	3.92214419137029	4.27257374991774	4.30566552929593	4.5228433298119	4.3852061119037	4.3111772657089	4.61659592165117	4.1104408839189	4.08695147247949	4.32144124505847
ENSG00000116329.12	0.0543467795433409	0	0.418847879631635	1.48414371447575	0	0.0980855032122379	1.44591324139747	0.253340804240143	0.188170118383408	0	0	3.67981203668092	1.60580198383408	0.748236945531707	2.16095761210117
ENSG00000233427.1	0	0	0	0	0	0.0403958285890284	0	0	0	0	0	0	0.258473707018427	0	0
ENSG00000199756.1	0	0	0	0	0	0	0	0	0	0	0	0	0	0	0
ENSG00000159023.22	3.86357456354014	3.95341008825992	5.33373701999606	4.54643826627864	3.77930376894284	3.96527296595765	3.89282997194962	3.97488502659286	4.0105128963677	4.06797557218304	4.06653589654841	4.94281866883441	3.99339752018374	3.94993795342705	4.42156286219214
ENSG00000225616.2	1.5446103430765	1.08893369878871	0.762887763740154	1.08567302696699	0	0.0403958285890284	0.174730451791512	0.109149345347194	0.24377076652372	0.231502308602574	0.117261262829629	0	0	0.368322701853663	0.171684804922242
ENSG00000206704.1	0	0	0	0	0	0	0	0	0	0	0	0	0	0	0
ENSG00000277958.1	0	0	0	0	0	0	0	0	0.066735742159886	0	0	0	0	0	0
ENSG00000253304.2	0	0	0	0.0818377086163325	1.72309960522828	2.19920506697312	0.226790399180969	0.159558909493468	0.066735742159886	1.40137600411039	0.751283262947535	0.0524166124910405	1.29597814131591	0.0541695227050592	0.75321694352212
ENSG00000225750.1	0	0	0	0	0.0902037403763161	0	0	0	0.129295087279128	0	0	0	0	0	0
ENSG00000116350.18	4.37115664287868	4.23168582709843	4.23924506840321	4.55454476736324	4.95935220043706	4.27761252384804	4.25646908831464	4.13099225104762	4.67092839333099	4.55495862687857	4.88144066584722	4.90765305808338	4.64285092524379	4.8443624095051	4.57044665105258
ENSG00000277916.1	0	0	0	0	0	0	0	0	0	0	0	0	0	0	0
ENSG00000116353.16	2.87981941696735	2.73056046293039	2.6468319486007	2.80462617627724	3.07388684319026	2.59431866746976	3.41870189081525	2.97389323025896	3.14213108224461	3.25586835167434	2.61667602533688	3.27948066788347	3.06113112699142	3.0928962050273	2.96620982458343
ENSG00000237934.1	0	0	0	0	0.386612624531344	0.0792229965417132	0.276273695686912	0	0.066735742159886	0	0.117261262829629	0.102222025927141	0	0	0
ENSG00000060656.20	2.27916883150411	2.03613901492581	0.271648302917843	1.11406295531611	4.68648516820563	4.26204808265362	2.17792074319306	0.793423881487506	5.24243085649317	5.13231136975948	2.29208423605228	0.7305844141937	3.36460712389495	0.636903090569026	3.07861365519493
ENSG00000230523.1	0	0	0	0	0	0	0	0	0	0	0	0	0	0	0
ENSG00000225011.4	0	0	0	0	0	0	0	0	0	0	0	0	0	0	0
ENSG00000228176.1	0	0	0	0	0	0	0	0	0	0	0	0	0	0	0
ENSG00000284676.1	0	0	0	0	0	0	0	0	0	0	0	0	0	0	0
ENSG00000270927.1	0	0	0	0	0	0	0	0	0	0	0	0	0	0	0
ENSG00000233399.2	0.105891609573412	0	0.271648302917843	0	0	0.0204018782979565	0.530662912737355	0.653694694030234	0	0	0	0	0.43226640250926	0.544430267659051	0
ENSG00000233372.1	0	0	0	0	0	0	0	0	0	0	0	0	0	0	0
ENSG00000231251.1	0	0	0	0	0	0	0	0	0	0	0	0	0	0	0
ENSG00000236335.1	0	0	0	0	0	0	0	0	0	0	0	0	0	0	0
ENSG00000231949.1	0	0	0	0	0	0	0	0	0	0	0	0	0	0	0
ENSG00000289710.1	0	0	0	0	0	0	0	0	0	0	0	0	0	0	0
ENSG00000162510.6	0.201636111063834	0.389189234641454	0.0989778243901894	0	0.152888591716969	0.152627823958411	0.174730451791512	0.109149345347194	0.29644213752196	0	0	0.498212127761005	0.494124667573099	0.0541695227050592	0.117666609321997
ENSG00000186056.11	1.08342217190101	0.886800697057709	1.69997272812174	0.995321215407792	0.910979224308955	0.867505903986916	1.19122244462818	1.00427728886504	1.32455666912588	1.31779292701147	0.91346991879344	1.05900966158498	1.08733134464409	0.982043407307571	0.171684804922242
ENSG00000287510.1	0	0	0.0989778243901894	0	0	0	0	0	0	0	0	0.0524166124910405	0	0	0
ENSG00000162511.8	0.941498025908975	1.31339149995611	0.547134051526911	1.02635443003555	4.1218595635241	4.20987555884132	1.08953566598925	0.0560631314725648	0	0.281876725753554	0.659124254337323	0.498212127761005	5.39787284126816	2.27615658744434	4.2528046651191
ENSG00000264773.1	0	0	0	0	0.152888591716969	0.221010903158761	0	0	0	0	0	0	0.179513228937608	0	0
ENSG00000229607.1	0	0	0	0	0	0	0	0	0	0	0	0	0	0	0
ENSG00000223382.6	0.105891609573412	0	0	0	0	0.0599978443509641	0.226790399180969	0	0	0	0.0603484230569	0	0	0	0
ENSG00000222784.1	0	0	0	0	0	0	0	0	0	0	0	0	0	0	0
ENSG00000235143.1	0	0	0	0	0	0	0	0	0	0	0	0	0	0	0
ENSG00000162512.16	3.41370091520041	4.10780061967998	3.38111085470152	4.02544781609335	4.12262456501334	4.26899553665613	4.5437648358206	4.13376786741156	4.43926556972084	3.62177203773114	3.93210186496517	4.764220695299	4.53971517542526	3.79238104427666	3.61495256263516
ENSG00000266210.2	0	0	0	0	0	0	0	0	0	0	0	0	0	0	0
ENSG00000134644.16	4.68635119982255	4.69697097264929	4.96223631721985	4.86578131952047	4.85653464777292	4.70769996962177	4.88646033320918	4.67163126444288	4.86049455453285	4.14618596307966	4.68783145233518	5.18448117787483	4.6564863741482	4.24643320768546	4.70905422456208
ENSG00000237329.2	0.0543467795433409	0	0.0989778243901894	0.0818377086163325	0.111538282036639	0.0403958285890284	0	0	0.188170118383408	0	0	0	0.137564791821262	0	0
ENSG00000232768.1	0.0543467795433409	0	0	0	0	0	0	0	0	0	0	0	0	0	0
ENSG00000215900.4	0.105891609573412	0	0	0	0	0.0204018782979565	0	0	0	0	0	0	0	0	0
ENSG00000225142.2	0.105891609573412	0	0	0	0	0	0	0	0	0	0	0	0	0	0
ENSG00000084628.10	0.154909299104204	0.240493332765078	0	0.355152609769282	0.211874764150783	0.152627823958411	1.5456926319997	1.26334561874435	0.439611150428623	0	0.171108708804189	0.498212127761005	0	0.0541695227050592	0.0605629860338165
ENSG00000060688.13	3.75989380370727	3.56649630026671	4.01295061798391	3.44823490123838	3.46011692296159	3.17384861462321	3.71121218130374	3.44646283394116	3.34145139665409	3.21487433772445	2.96914977204331	3.88083261911215	3.5142941111562	3.60072204049313	3.64475526484198
ENSG00000229447.2	0	0.185572384146306	0.605590854327933	0.413220281522835	0.507287755249229	0.187403780392152	0.226790399180969	0.109149345347194	0.29644213752196	0	0.317172529673215	0.0524166124910405	0.633851586567448	0.0541695227050592	0.75321694352212
ENSG00000121766.16	3.37049398992584	3.1334932436915	3.02838837692181	2.86472653538517	2.92723296134467	2.76903735611114	2.90050164050895	2.52835644530704	2.64705807390061	2.55858451569761	2.95629097891495	2.95435611511929	2.28732556003476	2.77440940131665	2.74789099605453
ENSG00000229044.1	0	0	0	0	0	0.0204018782979565	0.119810703939882	0	0	0	0	0	0	0	0
ENSG00000121769.8	0.919473072677545	2.88994268635056	3.81836919712333	2.98804307446561	1.97826911001783	1.34123539037348	0.637097374765024	0.683246182159852	0.564826419685956	0.461282921820468	1.31830709750243	1.1651494426961	1.4571329476037	0.917456348291707	1.48927916775368
ENSG00000168528.12	5.29213469044592	4.51076176813074	4.69511666848209	5.03134548702916	5.57161368404696	5.4301306822357	5.6429575996427	5.38604123109774	6.23665075479277	5.84631403968082	6.50369773611743	5.50080155657764	5.26378002305927	5.62314061107888	4.79733018163563
ENSG00000215899.3	0	0	0	0.0818377086163325	0	0	0	0	0	0	0	0	0	0	0
ENSG00000206981.1	0	0	0	0	0	0	0	0	0	0	0	0	0	0	0
ENSG00000260386.6	0.105891609573412	0	0	0.0818377086163325	0.249350491221893	0.116598792674538	0	0	0	0	0.222204164119613	0.279817301509955	0	0	0.362586554481599
ENSG00000265961.1	0	0	0	0	0	0	0	0	0	0	0	0	0	0	0
ENSG00000284543.1	0.776046300797362	0.914417176448771	0.485046724216118	1.44471119036166	1.62118485762848	0.555040245350792	1.30099576985927	1.34170439744736	1.16577681676367	0.122435412791579	1.11606480965107	1.18179366684913	1.24067135212118	1.6544933952515	0.117666609321997
ENSG00000229167.2	1.41770543260785	1.84080211756599	1.95081600368198	1.98933836306561	2.17871775697476	1.2858247096737	1.76417769194516	2.03980069971902	1.09907065960332	0	1.26707991951737	1.78355101785771	1.72649468495356	1.9554822621486	0.559166640220573
ENSG00000142910.16	5.03715310114483	4.58001791440595	4.68460144028188	4.97581465235795	5.71606779939488	4.71971930775959	5.48291730954898	5.14567178467479	6.14908062115904	4.22350148542296	6.50982869236769	5.13154537674905	5.27491277707074	5.51356912673194	5.00374358860731
ENSG00000121764.12	0	0.185572384146306	0.0989778243901894	0	0.211874764150783	0.221010903158761	0	0	0	0.231502308602574	0.40389897217631	0	0	0.245544939793979	0.117666609321997
ENSG00000162517.13	4.02458488105176	3.4782118295715	3.88467548668657	3.60597215873597	3.87091395246263	3.86590992833315	3.32935931593502	3.51394304740375	3.85813053765492	3.81006633666504	4.05581854726712	3.94637122256652	3.43038328570263	3.61879577213587	3.91473856530191
ENSG00000235790.7	0	0.389189234641454	0.713154769628861	0.15748169269274	1.24643653871281	0.623625386939368	0	0.297127365839769	0.129295087279128	0	0.40389897217631	0	0.494124667573099	0.329048190382489	0.0605629860338165
ENSG00000264078.1	0	0	0.0989778243901894	0	0.046118614898746	0.0204018782979565	0	0	0	0	0	0	0	0	0
ENSG00000084636.18	2.4710640399559	2.19948373353158	2.13900804942692	2.79945088110444	5.54311024396838	5.14131935286478	2.45888851540475	3.03947335407248	3.07111140887941	0.889004752834064	3.31870001782178	2.72176087388224	4.71012725233112	2.86403195436743	3.45293278719066
ENSG00000121753.13	0.201636111063834	0.768011083999728	0.271648302917843	0.661695885231867	2.05065638735223	2.226263190292	1.41547549645813	0.591835318923546	2.07572307739488	0.713914512084965	0.483700518009096	1.69866027629902	2.36877169197593	0.774236016758732	1.23400121840861
ENSG00000266580.1	0	0	0	0	0	0	0	0	0	0	0	0	0	0	0
ENSG00000254545.1	0	0.185572384146306	0	0	0.0684040952532846	0.0599978443509641	0	0	0	0	0	0	0.137564791821262	0	0
ENSG00000134668.13	0.154909299104204	1.77389690772618	0.271648302917843	1.24505051985912	3.56225548155556	1.81356065051459	0.452841883311886	0.819170825802588	0.394128167528977	0.375597762526117	0.117261262829629	0.530387566001101	2.48586828006208	0.721543838168271	1.8216523033653
ENSG00000203620.2	0	0	0	0	0	0	0	0	0	0	0	0	0	0	0
ENSG00000269967.1	0.105891609573412	0.240493332765078	0.189035329710334	0.227803868741543	0.640154401823968	0.134775560927888	0.119810703939882	0.109149345347194	0	0	0.171108708804189	0.149664101856933	0.494124667573099	0.201024056057	0.222933974151664
ENSG00000184007.22	5.38645058513988	5.41288875155733	5.47579216546821	5.25139624793832	5.33816831605061	5.15544706616929	5.26470329685365	5.21068583292151	5.69162692100515	5.52210400807522	5.24857350766444	5.26525230616097	5.20050170518538	5.43589804487221	5.36171481842163
ENSG00000288678.1	0	0	0	0	0	0	0	0	0	0	0	0	0	0	0
ENSG00000228634.1	0.105891609573412	0	0	0.15748169269274	0.433588638059894	0.0599978443509641	0.174730451791512	0	0	0.419357804875115	0.171108708804189	0	0.46367376442146	0.245544939793979	0.0605629860338165
ENSG00000284702.1	0	0	0	0	0	0	0	0	0	0	0	0	0	0	0
ENSG00000121774.18	5.29016585637735	5.47287652756653	5.731538901876	5.43314219446244	5.02845134076778	4.79203334210399	5.70310850727458	5.47372713681879	5.63411902483	5.42139983978002	5.30327581600179	5.66331227976228	5.10888028514041	5.32602588928121	5.35760443946371
ENSG00000203325.3	0	0	0	0	0.230788171179197	0.0403958285890284	0	0.0560631314725648	0	0	0.222204164119613	0	0.366327910104387	0.0541695227050592	0.318167933187487
ENSG00000121775.18	2.10471185398544	2.63777798830789	2.8034955630748	2.27197388713432	2.4925171978648	2.54217553807215	2.72495617961108	2.42163601172219	2.71327923529971	2.33336620195874	2.21365134875051	3.29356307604368	2.9796181225069	2.58788761028998	2.85404443122037
ENSG00000266203.1	0	0	0	0	0	0	0	0	0	0	0	0.194957003696426	0	0	0
ENSG00000276493.1	0	0	0	0	0	0	0	0	0.066735742159886	0	0	0	0	0	0
ENSG00000025800.14	3.68427453864666	3.552962006387	4.29468423642617	3.58962529088036	4.43276683750789	4.03253112130778	4.07499733861885	3.85049294478758	4.23678104719308	4.0420105123853	4.152296105795	4.54320725687212	4.49517614927831	4.1073043588605	4.29284424159234
ENSG00000250135.1	0	0	0	0	0	0	0	0	0	0	0	0	0	0	0
ENSG00000084652.16	3.92936501342726	3.7924349656717	4.39454985180494	3.98821840803483	4.66648834344396	4.24859568675609	4.24558672923467	3.93285932721248	4.56682288932296	4.46397742783067	4.18880087504147	5.06619230881527	4.74021005442646	4.34065873605461	4.60413234936813
ENSG00000160050.16	0.896952075022385	0.992965745770008	1.97996769183601	1.92924299419355	1.72730351551548	1.52757652998507	1.19122244462818	0.297127365839769	2.15076450075212	1.18763214087384	0.835661057306327	1.97250876216587	2.13096145465448	2.14177983551596	2.36812464448336
ENSG00000224066.1	0	0	0.0989778243901894	0.15748169269274	0.046118614898746	0.134775560927888	0	0	0.066735742159886	0.329834796632303	0	0	0	0	0
ENSG00000160051.12	1.68865644084247	1.96251722963849	1.96549807161305	1.48414371447575	1.86430340162298	1.30277265977024	1.26572680829381	1.00427728886504	1.85363973719677	1.77227579506364	1.44332243504244	2.07893001666339	2.25691919154616	1.08120299160309	1.9269958702374
ENSG00000222046.3	0.105891609573412	0.518609928152596	0.418847879631635	0.468100349148514	0.507287755249229	0.269394332457636	0.368449778297819	0.379337145265794	0.29644213752196	0	0.444595569797645	0.319691353335524	1.16693761810108	0	0.485104743784507
ENSG00000160055.20	2.6829079269192	2.39091556827069	2.18685747448268	2.00093590625289	2.60848260859166	2.08811838695757	2.21333195731757	1.46891949427199	2.27167538920297	1.36877622598572	1.5277899307168	2.07893001666339	2.81430751751272	2.27615658744434	2.51975210527234
ENSG00000084623.12	5.71091332104394	5.18744786085505	6.11165556596048	5.46070504469483	4.92017371049356	4.75971370913215	5.30785628468564	5.06818239336242	5.34268840726935	5.44613910930482	5.03024622543978	5.4611287752646	5.23434595244896	5.50092206528867	5.63908784827917
ENSG00000220785.9	0.577685601235301	0.434216404989873	0.855497131871736	1.89137217139066	2.86061776074031	1.96602126121462	1.31817449673952	1.10467913939541	1.32455666912588	1.1675735185308	1.00860888422521	0.756172847957131	2.8289344064278	1.50558812025993	1.91786478612603
ENSG00000290045.1	0.0543467795433409	0	0.189035329710334	0.15748169269274	0	0.170166965451584	0	0	0	0	0.171108708804189	0	0.0937793423835889	0.245544939793979	0.117666609321997
ENSG00000183615.6	0.407234325356372	0.389189234641454	0.3479541139644	0.995321215407792	1.33718754528392	1.55406618099175	0.567414241597824	0	1.4123476477452	0.375597762526117	0.91346991879344	0.319691353335524	2.75042540129164	0.636903090569026	1.72635907205945
ENSG00000182866.18	2.48045797531082	0.633184029863102	1.44108939115311	3.39818638968417	2.81643450712294	2.64826297240779	2.06347802729695	1.23019801227878	0.640362403577984	0.122435412791579	4.08239958490048	4.37256387505169	2.09531601209862	0.894965841717957	1.89934861573039
ENSG00000277617.1	0	0	0	0	0	0	0	0	0	0	0	0	0	0	0
ENSG00000252450.1	0	0	0	0	0	0	0	0	0	0	0	0	0	0	0
ENSG00000116478.12	5.68469412366445	5.4329901566481	5.6767707908699	5.56850117659512	5.19269879626217	5.08807918808673	5.32162925773673	5.20437136851871	5.66925720487272	5.31133719498462	5.46337425795964	5.38044913062862	5.40209146771459	5.35326414227178	5.58503316859952
ENSG00000175130.7	6.00007745926357	5.62874991153789	5.85602276398638	5.16315421798607	5.17657021210277	5.42387840606989	6.16599829277073	5.8792453316361	6.30853339496014	5.89732158623984	6.146173526624	6.26961938224306	6.21610133676776	6.01728102509462	5.97324093963215
ENSG00000233775.1	0	0	0.189035329710334	0.0818377086163325	0.0902037403763161	0.0403958285890284	0	0	0	0.0630903409720623	0	0	0.0937793423835889	0	0.222933974151664
ENSG00000162526.7	0.0543467795433409	0.240493332765078	0.547134051526911	0.15748169269274	0.152888591716969	0.315544445506638	0.276273695686912	0	0.29644213752196	0.122435412791579	0.171108708804189	0.561559935749248	0	0	0.0605629860338165
ENSG00000225828.2	1.17372824714192	0.735969963658644	0.547134051526911	1.26930817288043	1.16886414401387	1.43874007259082	1.39990200219246	1.44201507214498	2.80505063668108	1.95394131272154	2.81397403770198	1.50362272079585	2.34549775559478	1.5178634727087	1.46071264486128
ENSG00000160058.19	4.36336295035836	4.19138673685533	4.18372763621071	4.26648169918007	4.42939640200161	4.32016597979754	4.10062024979958	4.06492952364001	4.49549618504524	3.84965556048726	4.86190298193184	4.74802475253391	4.33610599424917	4.26224425020255	3.93690650261448
ENSG00000224333.1	0	0	0	0	0	0	0	0	0	0	0	0	0	0	0
ENSG00000270850.1	0	0	0	0	0	0	0	0	0	0	0	0	0	0	0
ENSG00000229259.1	0	0	0	0	0.0902037403763161	0	0	0	0	0	0	0	0	0	0
ENSG00000263529.2	0	0	0	0	0	0	0	0	0	0	0	0	0	0	0
ENSG00000254553.1	0	0	0	0	0	0	0	0	0	0	0	0	0.21977261024012	0	0
ENSG00000273274.2	0.0543467795433409	0	0	0	0	0.38802229056217	0	0	0.066735742159886	0.122435412791579	0	0	0	0	0
ENSG00000160062.15	1.39027070724862	0.55827789234068	1.6412606857784	1.36085053902595	2.54941815783352	1.84009472589149	1.71958365870646	1.87729285093462	2.59691975602423	2.5278688697775	1.31830709750243	2.37901565871685	1.89510524776926	1.52998996632778	2.12432798336042
ENSG00000176261.16	3.3988832192924	2.95572881953292	3.31907241110638	2.97941214251747	3.18919644336573	2.5470297846156	2.75373952728968	2.77932143336245	2.94145378613409	3.0595702892804	2.84699541630851	3.04029603669293	3.24370503123824	2.75689367627436	2.93684553781263
ENSG00000200591.1	0	0	0	0	0	0.0792229965417132	0	0	0	0	0	0.0524166124910405	0.21977261024012	0.105554879436695	0
ENSG00000162521.19	4.45893789493202	3.81963878650002	4.77723377816265	4.54734224065196	4.51405170517026	4.16768202162902	4.55987567039869	3.90305228624602	4.84703895104616	4.67119171097902	4.10931422078212	5.27576537432643	4.5635709928615	4.34860408479229	4.58520453990247
ENSG00000162520.15	0.289009278751054	0.240493332765078	0.189035329710334	0.293504083601013	1.43172332181974	1.82359361593734	0	0.297127365839769	0.24377076652372	0.178455072746003	0.0603484230569	0.102222025927141	0.46367376442146	0.0541695227050592	0.405115788431839
ENSG00000224409.1	0.0543467795433409	0	0.0989778243901894	0	0.0684040952532846	0.0403958285890284	0	0	0	0	0	0.0524166124910405	0	0	0
ENSG00000162522.11	5.08182704799022	4.53584214512031	4.98241556027716	4.95799655637327	5.78844606431225	5.14553063682559	5.41872642568635	5.43600859862265	6.10200948835616	5.96425695095111	5.870589252325	5.03096259015023	5.30319308414475	5.29746793614169	5.46225812510473
ENSG00000134684.13	4.48635600247082	4.33658089362709	5.05598260456011	4.49541749320491	4.31064134902817	4.31494477741418	4.60734224846957	4.37914302531911	4.30241062746356	5.42714144573747	4.27376033589978	5.58827829154561	4.80947941386792	4.98401202367222	4.95742346341385
ENSG00000116497.18	2.8511919524238	3.21040765960766	3.06787793600429	3.0625419493951	3.52958560636474	3.1216251354358	2.6735998611534	2.53294694257414	2.96663587551979	2.49079925866414	3.28433831655831	3.26313984389131	3.09062226839034	2.77440940131665	2.90659283627261
ENSG00000160097.20	0.105891609573412	0.127458941136381	0.485046724216118	0.468100349148514	0.800729045489526	0.543137722696729	0.32342341499481	1.26334561874435	0	0.501520822886568	0.222204164119613	0.394964941061552	0	1.022894523424	0.0605629860338165
ENSG00000121905.10	0.246276650329177	0.858399834566941	0.189035329710334	0	0.211874764150783	0.415603856858074	0.411535820170088	0.491220078301963	0.129295087279128	0	0.171108708804189	1.09565568456184	0.366327910104387	0.477661113979246	1.13872154155891
ENSG00000121900.19	4.84197909473052	4.20668983871877	3.91001406383229	4.0744753399509	3.39341911019018	4.70378571779092	4.16194446270571	4.48274236026086	4.71948804910659	4.55221580978973	4.18122562262484	3.73911151775991	4.11205204343162	4.67527172830366	4.46343405187842
ENSG00000287691.1	0.105891609573412	0	0	0.227803868741543	0.211874764150783	0.0980855032122379	0	0.159558909493468	0.439611150428623	0.540202069874183	0.721497412385167	0.0524166124910405	0.684698425554032	0.245544939793979	0.445909832105829
ENSG00000116514.17	3.67864789203233	2.81546052723216	4.05169288012829	3.49330833835365	3.77281506449196	3.82313476460591	4.26186617799874	4.06888076379972	4.66379472424186	4.65954125243271	4.68897622269729	4.302968492861	4.32445795764411	4.26067434813559	4.1578511465823
ENSG00000278966.2	0.0543467795433409	0	0.0989778243901894	0	0.152888591716969	0	0	0	0	0.0630903409720623	0	0	0.552378377022095	0.0541695227050592	0.171684804922242
ENSG00000217644.5	0.289009278751054	0.434216404989873	0.0989778243901894	0.0818377086163325	0.267574521446848	0.0599978443509641	0.174730451791512	0	0	0	0.0603484230569	0	0	0	0
ENSG00000239670.1	0	0.0657588201530099	0	0	0.0233251497211892	0.0204018782979565	0.226790399180969	0	0	0.281876725753554	0.117261262829629	0.102222025927141	0.494124667573099	0	0.222933974151664
ENSG00000236065.2	0	0	0	0	0	0	0	0	0	0	0	0	0	0	0
ENSG00000004455.18	5.04581771280645	4.80612455572171	5.12140683290052	4.99332081377	4.93096541481796	4.53181348145963	4.84627289027521	4.77020579616755	4.89929385708334	5.49197771029868	4.56099271143937	5.18327438916461	4.8969134128877	5.07779784155809	5.28437906567389
ENSG00000276645.1	0	0	0	0	0	0.0204018782979565	0.119810703939882	0	0	0	0	0	0	0	0
ENSG00000142920.17	1.45749590360362	0.799057364273784	1.05527069789466	1.29299130128598	2.19198498079297	1.51858838387932	1.50414286782082	1.69380900947094	1.46154593224184	1.88715799146678	1.7773764896244	1.76529938670195	1.62534487008211	1.74596007391275	1.62101927084301
ENSG00000278997.1	0.105891609573412	0.477303185839114	0.3479541139644	0.227803868741543	0.386612624531344	0.442445055188547	0	0.109149345347194	0.346477498611056	0	0.117261262829629	0.279817301509955	0.0479885892247741	0	0
ENSG00000116525.14	1.93444072973221	1.1336713148165	1.69997272812174	1.08567302696699	2.64767831275425	2.4540601084809	1.53203363629291	2.03227290778973	1.82066610651123	1.64246173074214	1.85816693072575	3.01949349657638	2.06460904403088	1.57707682927586	1.30418479658337
ENSG00000279179.1	0	0.0657588201530099	0.189035329710334	0.355152609769282	0.507287755249229	0.253525213984452	0.276273695686912	0.0560631314725648	0.188170118383408	0	0.222204164119613	0.149664101856933	0.137564791821262	0.105554879436695	0.405115788431839
ENSG00000284721.1	0	0	0	0	0	0	0	0	0	0	0	0	0	0	0
ENSG00000160094.15	2.43258015636592	2.33328582028581	3.46587530911631	1.82488141493819	3.55283651812891	3.37121832655624	3.1636359111271	2.78289488593471	2.34705867541995	2.56861692680954	2.01911956252976	3.1861099822264	2.97460987707301	1.91530494805923	2.32633170430248
ENSG00000270115.1	0.0543467795433409	0	0.3479541139644	0	0.285472371839564	0.134775560927888	0	0	0	0	0	0.102222025927141	0.0479885892247741	0	0
ENSG00000184389.9	0.0543467795433409	0	0	0	0.152888591716969	0	0	0.297127365839769	0	0	0.222204164119613	0	0	0	0
ENSG00000225313.5	0.750006473898002	0.434216404989873	1.69997272812174	1.38248417154149	1.95181027607913	0.966338054754485	0.637097374765024	0.766996473590518	1.49304954395333	0.745308800378885	1.838572957885	1.24573128632845	1.75239341146984	0.665920002560258	1.60859934011945
ENSG00000134686.20	5.08113330325656	3.82410166793891	5.1257435908533	4.43661887531772	4.87760192139687	4.47804831927664	5.06904502302655	4.89203636550205	5.17371136158868	4.56720904862447	5.9911359599665	5.28725792229852	5.24061500490274	4.97019734410325	5.07374134661403
ENSG00000284154.1	0	0	0	0	0.046118614898746	0.0599978443509641	0	0	0.066735742159886	0	0.270815297300727	0	0	0.0541695227050592	0.0605629860338165
ENSG00000222112.1	0.0543467795433409	0	0.3479541139644	0.15748169269274	0.418173866268877	0.237400200302084	0.226790399180969	0.109149345347194	0.29644213752196	0	0.592600355720973	0.238287041405644	1.03633655343208	0.368322701853663	0.405115788431839
ENSG00000233246.1	0.201636111063834	0	0	0	0.111538282036639	0.116598792674538	0.119810703939882	0.0560631314725648	0.066735742159886	0	0	0.238287041405644	0	0	0.362586554481599
ENSG00000234512.1	0	0	0	0	0	0.0204018782979565	0	0	0	0	0	0	0	0	0
ENSG00000121903.15	1.96621341717882	2.13730971884972	2.04933253983084	2.59268059675577	2.35012895767594	1.50036603927921	2.09529922877419	1.54554452220048	2.74923977658165	0.745308800378885	1.63034468219757	2.70750456511281	1.44561769281104	1.94757489974917	2.50456323045937
ENSG00000235907.2	0.478937073842169	0.434216404989873	0.189035329710334	0.704757503150027	0	0	0	0	0.129295087279128	0	0	0.102222025927141	0	0.105554879436695	0.0605629860338165
ENSG00000121904.19	0.512948309158161	0	0	0	1.46499058458103	2.36325985628654	0.567414241597824	0.379337145265794	0.29644213752196	0	0.171108708804189	1.11348709826304	1.6349749328117	0.201024056057	0.940344252475365
ENSG00000227000.2	0	0	0	0	0	0	0	0	0	0	0	0	0	0	0
ENSG00000176256.11	0	0	0	0	0	0	0	0	0	0	0	0	0	0	0
ENSG00000231163.6	0	0	0	0	0	0	0	0	0	0	0	0	0	0	0.117666609321997
ENSG00000201148.1	0	0	0	0	0	0	0	0	0	0	0	0	0	0	0
ENSG00000142698.15	0	0	0	0	0	0.0792229965417132	0	0	0	0	0.0603484230569	0	0	0	0
ENSG00000270241.1	0	0	0	0	0	0	0	0	0	0	0	0	0	0	0
ENSG00000287703.1	0.407234325356372	1.08893369878871	0.3479541139644	0.785687753985492	0.0902037403763161	0.455600232561074	0.875517841039163	1.21320285463499	0.29644213752196	0	0.659124254337323	0.149664101856933	0.29573266786738	0.368322701853663	0.117666609321997
ENSG00000207941.1	0	0	0	0	0	0	0	0	0	0	0	0	0	0	0
ENSG00000163866.9	3.77793774202026	3.13052775296951	3.24889868733473	3.20018981427356	3.50931758119298	3.31666000904152	3.16094203805579	3.31721099145584	3.49088475308975	3.61302851516456	3.30281137277007	3.64105727498037	3.49806579132728	3.4710836318969	3.29250997914597
ENSG00000189280.3	1.25655032291235	0	0.0989778243901894	1.22018977316287	2.3767750489874	0.832265180700484	0	0	3.22503804046609	2.62206517657402	0.222204164119613	0.319691353335524	1.55520555569653	0	1.28709526596713
ENSG00000189433.7	1.65720891805061	0.799057364273784	0.0989778243901894	1.61106542889276	3.06511845415478	1.69976807002591	0.637097374765024	0.938811327115903	2.42329086867906	1.66735239984771	2.22715818013626	0.875127749751014	1.54477165314774	0.105554879436695	0.559166640220573
ENSG00000255811.1	0	0	0	0	0	0	0	0	0	0	0	0	0	0	0
ENSG00000188910.8	4.20658951074302	2.77814470859516	2.286816865493	3.14297540709913	4.40288306526489	2.92549084627357	2.85026018553742	3.755347308954	4.30614027016998	4.41714863910159	5.21635096626557	2.35887219440147	3.59170574555978	2.9835895976275	1.93604433151886
ENSG00000187513.9	0.201636111063834	0.0657588201530099	0.547134051526911	0.15748169269274	2.32966784500744	2.13793980671988	0.0616986053917207	0.339076823740027	0.066735742159886	0	0	0.149664101856933	2.32648055925926	1.25415045312703	2.41941303232285
ENSG00000230163.1	0	0	0	0	0	0	0	0	0	0	0	0	0	0	0
ENSG00000116544.12	0.329990419720902	0	0	0.15748169269274	0.19259673278983	0.401908163545975	0.821027691653976	1.52064956550043	0.29644213752196	0	0.40389897217631	0.149664101856933	1.000835508096	0.665920002560258	0.362586554481599
ENSG00000284773.1	0.478937073842169	0.633184029863102	0.418847879631635	0.468100349148514	0.640154401823968	0.49405823055097	0.927191617858172	0.159558909493468	0.524805128329201	0.501520822886568	1.21308615578996	0.677355293399094	0.46367376442146	0.329048190382489	0.117666609321997
ENSG00000241014.2	0.105891609573412	0.185572384146306	0	0.468100349148514	0.448769397347533	0.285015550844508	0.226790399180969	0	0.066735742159886	0.461282921820468	0.117261262829629	0	0.137564791821262	0.329048190382489	0.318167933187487
ENSG00000243749.2	0	0	0	0	0	0.0403958285890284	0	0	0	0.0630903409720623	0	0	0.258473707018427	0	0
ENSG00000271741.1	0	0	0	0	0	0	0	0	0	0	0	0	0	0	0
ENSG00000163867.17	2.70555853439334	2.65703596445608	2.87054826653007	2.6898879890404	2.96322261444875	2.44337466301837	2.36178750871381	2.26692351387911	2.56026452554285	2.48538961599373	2.67406779905563	2.58142315769695	2.13096145465448	2.36888365728196	2.51471473712384
ENSG00000197056.11	2.44234086020689	3.01745298436601	2.92783391730076	2.71842448324289	3.1113695154422	2.39570441033316	2.56222591844336	2.31930927235521	2.95232385084319	2.37662138627935	2.61212177468023	2.69667735086569	2.60893849032661	2.01658625290717	2.2953726962656
ENSG00000233940.1	0	0	0	0	0	0	0	0	0	0	0	0	0	0	0
ENSG00000228348.1	0	0	0	0	0	0	0	0	0	0	0	0	0	0	0
ENSG00000284640.1	0	0	0.271648302917843	0	0	0	0	0	0	0	0.0603484230569	0	0.137564791821262	0	0
ENSG00000116560.12	5.82536553883463	5.79982688689167	6.01435086565918	5.9823141150461	5.9390656589949	5.35307581484497	5.89788695272545	5.89333832344046	6.08408504047744	5.66858835727817	5.98065823345175	6.1704264180063	5.72528698043563	5.63175191906644	5.78027696218762
ENSG00000201868.1	0	0	0	0	0	0	0	0	0	0	0	0	0	0	0
ENSG00000146463.12	3.46039600603263	3.88177842066998	3.82746820252988	3.82924257641834	4.07244499461198	3.6964997560958	3.34294300661345	3.44829822992812	3.65891224657749	2.29474031319681	2.99126230409362	4.19546872275641	3.75503515895256	3.23836311648709	3.75288238272444
ENSG00000240374.3	0	0	0	0	0	0.0204018782979565	0	0	0.188170118383408	0	0	0	0	0	0
ENSG00000201542.1	0	0	0	0	0	0	0	0	0	0	0	0	0	0	0
ENSG00000229994.1	0.154909299104204	0.389189234641454	0.3479541139644	0.0818377086163325	0.285472371839564	0.401908163545975	1.13145913489979	0.418039110881478	0.524805128329201	0.613345985146316	0.521333644280442	0.591789892117401	0.399840543474067	0.442526735234053	0.782190384732425
ENSG00000227409.1	0	0	0	0	0.046118614898746	0	0.0616986053917207	0	0	0	0	0	0	0	0
ENSG00000142687.19	4.29872507583847	4.12662287985317	4.43359214863171	4.75835421061865	4.67444704618305	4.64017454144543	4.73084447883198	4.2756555788473	4.43600156639401	4.07685115138201	4.58222116892369	5.29349593728709	5.10798871283368	4.36076041933704	4.4282917751148
ENSG00000278702.1	0	0	0.0989778243901894	0	0	0	0	0	0	0	0	0	0	0	0
ENSG00000236274.1	0	0	0	0	0	0	0	0	0	0	0	0	0	0	0
ENSG00000020129.16	2.17691937647781	2.54086845817663	2.9443986758401	2.4634478532202	3.6530890092412	3.16344555133402	2.86487429495568	2.63723438672556	3.35599745906646	3.25335487525923	2.74046143526759	3.98512855793302	3.55585676097243	3.03037015821555	3.79726941871031
ENSG00000239636.3	0	0	0.0989778243901894	0.0818377086163325	0.267574521446848	0.0980855032122379	0	0	0.066735742159886	0.231502308602574	0	0.102222025927141	0.886079667919019	0.105554879436695	0.0605629860338165
ENSG00000116819.9	0.246276650329177	0.127458941136381	0.940252246957173	0.468100349148514	1.37369369494521	1.01977903447562	0.602862652799028	0.159558909493468	0.564826419685956	2.77935016954202	0.659124254337323	1.19816539018142	0.945102798427346	0.799576229810388	0.628119577701569
ENSG00000126067.12	4.90558322440413	4.6551851411699	4.7568811018727	4.67285334210241	4.76148825725489	4.29659317333467	5.07701728060364	4.64261741078489	5.0297677209848	5.12807383948331	4.72161701394327	5.28152815805398	4.77399216799012	4.96865053249701	4.81974559993888
ENSG00000142686.8	0.896952075022385	2.221837265923	2.60926504217246	1.87842300459806	3.23295569052699	2.31558608324965	2.25423384039587	2.0980660536259	1.4123476477452	2.40641110687369	1.64245496411964	2.9765433617589	2.40934661965084	2.20510612059517	2.2763265308319
ENSG00000092853.14	2.38743819113198	2.41550003390976	3.17342645835348	2.57335335151905	2.76278867262908	2.36325985628654	2.1261389916844	2.40615915720556	2.37953116204291	2.85335546639936	0.557601733713657	3.41032849215099	3.41595631224378	2.69116822194905	3.17704920720304
ENSG00000232335.1	0	0	0	0	0	0	0	0	0	0	0	0	0	0	0
ENSG00000134698.11	2.92278334360042	3.30952117866937	3.15585220310071	3.53395131679023	4.11417718772262	3.3292900341985	3.88892987672634	3.38000476765559	3.7618716108461	3.18837257979844	3.82403814658942	3.34987963905948	3.44303483041909	2.75689367627436	2.98531766498436
ENSG00000092847.14	2.85441355401469	3.54710504624782	3.87823923650266	3.42352371947673	3.93657761320921	3.78689254519266	4.22625290165589	3.56906338127001	3.98902001572033	3.73366537578462	3.50698044575452	4.48485529014544	3.74810946217015	3.66971845025684	3.37700150276736
ENSG00000271164.1	0	0	0	0	0	0	0	0	0	0	0	0	0	0	0
ENSG00000286899.1	0	0.185572384146306	0.0989778243901894	0	0	0	0	0	0	0	0	0	0	0	0
ENSG00000271914.1	0	0	0	0	0	0	0	0	0	0	0	0	0	0	0
ENSG00000126070.20	2.31841046064231	3.05016636593257	3.22022130364433	3.38671594462663	3.77498264748572	2.99900505018713	3.30162552892323	2.68162484231679	2.9378040143091	2.49617979448777	3.307376804096	3.69463546204102	3.25704256892438	2.92260661562307	3.36628367212092
ENSG00000271554.1	0.0543467795433409	0	0	0	0.13242715266539	0.0792229965417132	0	0	0.066735742159886	0	0	0	0.0479885892247741	0.105554879436695	0
ENSG00000232862.5	0	0	0	0	0	0.0403958285890284	0	0	0	0	0.0603484230569	0	0	0	0
ENSG00000092850.12	0.0543467795433409	0.0657588201530099	0.271648302917843	0.15748169269274	0.901443911419256	0.187403780392152	0.7332853809	0	0	0	0	0.238287041405644	0.733084482060901	0	0
ENSG00000116863.11	3.46564623573923	3.07872046717601	3.44617745264154	3.12440312433914	3.28022114262972	2.9031314748893	3.39122838797607	2.97976969417805	3.72261818035565	3.70042687125514	3.38828188444041	3.37597217802078	3.58354623480812	3.09541849660638	3.52901266398156
ENSG00000171812.13	0.289009278751054	0.477303185839114	0.189035329710334	0.0818377086163325	3.42310011435092	3.8615837579077	0.119810703939882	0	0	0.0630903409720623	0.557601733713657	0.194957003696426	2.43119659769231	0.721543838168271	1.43130601808389
ENSG00000054116.12	4.00136101156559	3.53924201929655	4.06606580888162	3.67747487155975	3.97320223535887	3.48990424404676	3.77012265341689	3.55432934669143	3.77620329374824	3.91016963724667	3.71657350118245	3.983125717816	3.59710866500144	3.54926595658013	3.71254932337921
ENSG00000116871.16	3.97863052676729	3.12457025800567	3.39167018673713	3.69245719075322	4.78915791314149	4.17023262309553	3.91718350099604	3.46646925902642	3.54611463710222	3.8943872191682	4.65167750206917	4.56192502386233	4.95330976239444	4.30673130454095	4.30976487883052
ENSG00000264592.2	0	0	0	0	0	0	0	0	0	0	0	0	0	0	0
ENSG00000054118.15	4.81743968179628	4.77449623312839	5.05929143021303	4.7546891249665	5.07804797687164	4.8446550071165	4.85225581805041	4.83458107618296	5.20752835415188	5.20173070882741	4.5279444255495	5.04631218052079	5.13410642945365	4.78663582742622	5.15152653189669
ENSG00000231849.1	0	0	0	0	0	0	0	0	0	0	0	0	0	0	0
ENSG00000214193.11	4.14834913440327	2.68059833610496	3.70218776107046	3.89033288975167	4.1362954522463	3.04419269880793	2.18510401318742	1.14217764667693	2.29974937144818	4.28545192514295	6.28339385512906	2.69304207101941	3.23793403413606	2.45373733388469	2.55432058393609
ENSG00000142694.7	0	0	0	0	0	0	0	0	0	0	0	0	0	0	0
ENSG00000286379.1	0.0543467795433409	0	0.3479541139644	0.468100349148514	1.1238703172273	0.708317014598334	0	0	0.743938737128243	1.03795800285827	2.08310276440952	0.279817301509955	0	0.288167911084907	0.117666609321997
ENSG00000196182.11	4.69863444961864	3.76604462877121	4.76931894586601	4.32571691057317	4.31412030191074	4.703972458569	4.79128046850026	4.67593850222382	4.23877409205878	4.15132548357368	5.41169331385308	4.94435324566395	4.33610599424917	4.88051146692441	4.70397668767925
ENSG00000181817.6	2.83164129863764	2.3657114406258	3.02334070416028	2.27197388713432	2.71707507256516	2.91994769804128	2.77380336213583	2.58644953290665	2.68543392135865	2.70814737735083	2.41608153315224	3.23600296560048	3.15343491036091	3.16357718049442	3.06122275847941
ENSG00000222821.1	0	0	0	0	0	0	0	0	0	0	0	0	0	0	0
ENSG00000116885.18	1.84147225194317	0.858399834566941	1.62089816080537	0.704757503150027	1.78040448995394	1.63761620089615	1.4607915982266	1.35666539578803	1.12180405972267	1.47850863426242	1.07445755091797	1.49158631586614	1.3735943089108	0.87195785147414	1.98868031285452
ENSG00000201448.1	0	0	0	0	0	0	0	0	0	0	0	0	0	0	0
ENSG00000116898.12	4.23286565232612	4.04910998320654	4.46997692962251	3.84029798877931	3.57621964313257	3.65792350972302	3.86919792342588	3.56254170805218	4.02046954267478	3.91796841176283	3.66536582676359	4.07591917545549	3.84306764061109	4.18481030495872	4.11188978184206
ENSG00000119535.19	0	0	0	0	2.65434084973447	2.71730283458853	0	0	0	0	0	0	5.27012064790395	1.0026775525735	3.49169606961699
ENSG00000230214.1	0	0	0	0	0	0	0	0	0	0	0	0	0	0	0
ENSG00000284705.1	0	0	0	0	0	0	0	0	0	0	0	0	0	0	0
ENSG00000284720.1	0	0	0	0	0	0	0	0	0	0	0	0	0.0937793423835889	0	0
ENSG00000234481.2	0	0	0	0	0	0	0	0	0	0	0	0	0	0	0
ENSG00000163873.10	0.0543467795433409	0	0	0	0.56257020287838	1.11203200704544	0	0	0	0	0	0	0.331653120697012	0.154428330805418	0.692623155275709
ENSG00000284650.1	0	0	0	0	0	0	0	0	0	0	0	0	0	0	0
ENSG00000223944.3	0	0	0	0	0	0	0	0	0	0	0	0	0	0	0
ENSG00000264698.1	0	0	0	0	0	0	0	0	0	0	0	0	0	0	0
ENSG00000207328.1	0	0	0	0	0	0	0	0	0	0	0	0	0	0	0
ENSG00000252368.1	0	0	0	0	0	0	0	0	0	0	0	0	0	0	0
ENSG00000230451.2	0	0	0	0.0818377086163325	0	0	0	0	0	0	0	0	0	0	0
ENSG00000233621.3	2.15773780154808	1.04210051177363	0.855497131871736	1.38248417154149	2.16527214455541	2.00562851705278	1.3350630920393	1.49511899262977	1.44541395737485	1.38520895235775	2.37643323450275	1.68876726570487	1.90246675901461	1.09990733419275	1.87091520395326
ENSG00000163874.11	3.53639412511506	2.55680822032128	2.78440026594421	3.15030880415858	4.0812507783244	4.46461744480192	3.28746476258549	3.33585118031925	3.09013001545001	3.13032207518682	3.9692063008991	3.89953334140678	4.73417904274857	4.47228788456228	4.92621296035685
ENSG00000283724.1	0	0	0	0	0	0	0	0	0	0	0	0	0	0	0
ENSG00000163875.16	4.03944539569285	3.97278521844998	4.42366172243555	3.97869038441734	4.03057338668868	3.98386002103487	3.96176117023961	3.72661133934443	3.95125462124026	3.96104818536469	4.36874943032783	4.38269853344223	3.72229680229661	3.92277610061534	3.81255775461825
ENSG00000263675.1	0.0543467795433409	0	0.3479541139644	0.0818377086163325	0.267574521446848	0.204348514969623	0.174730451791512	0.0560631314725648	0.066735742159886	0	0.0603484230569	0.194957003696426	0	0	0.171684804922242
ENSG00000163877.11	2.8382007448209	2.83160862581563	3.09178976179699	2.88874004602404	2.93227472960655	2.66561656559952	2.95499007129791	2.66169129283001	2.8697222351376	2.87929672536097	3.23170409058463	3.24861924615557	2.59067929819037	2.60859527820298	2.7985807924732
ENSG00000232273.1	0	0	0.0989778243901894	0.15748169269274	0	0.0204018782979565	0.174730451791512	0.0560631314725648	0.24377076652372	0.122435412791579	0.117261262829629	0	0.258473707018427	0.105554879436695	0.405115788431839
ENSG00000237749.4	1.8762871694084	1.1553112957126	0.713154769628861	1.16853356672599	0	0.0792229965417132	0.368449778297819	0.253340804240143	0.129295087279128	0.0630903409720623	0	0.358036244175127	0.0479885892247741	0.154428330805418	0.0605629860338165
ENSG00000163879.11	0.105891609573412	1.72666963460396	0.271648302917843	2.98373692008592	1.48121819818584	1.70727232275274	1.5181854857761	0	0	0	0.117261262829629	3.68387662971471	0.494124667573099	0.288167911084907	1.55731708414485
ENSG00000134697.13	4.36691306958313	4.30863132021185	4.6503887340084	4.11843995219623	4.06112430568979	4.07404694287745	4.3185403957072	3.91347095595003	4.15686219301408	4.35555858645982	3.94662863819861	4.47509662961195	4.0437685410268	4.11096078677879	4.27563236130333
ENSG00000284748.1	0	0	0	0	0	0	0	0	0	0	0	0	0	0	0
ENSG00000169218.14	0	0	0	0	0.0233251497211892	0.300396495327802	0	0	0	0	0	0	0	0	0.117666609321997
ENSG00000116922.15	2.85441355401469	3.15110385064384	3.40902501342093	3.12440312433914	2.23582065098356	2.7104723636569	3.26340854318211	2.71653352362788	3.16569692926376	3.0837147129261	2.71195502939937	3.50035970846188	2.95688081511494	2.63688398396734	3.30404368587924
ENSG00000134690.11	3.84583112032519	3.56457400854364	3.91209691400327	3.86204876792297	3.12390396443524	3.38876242942236	3.73428256924001	3.82565748942725	4.11718713233154	4.16759666147846	2.84337976272429	4.114451567403	3.5711807610626	3.86146048385652	3.9356877583478
ENSG00000183317.17	2.43747241715656	0.389189234641454	1.28122419557641	2.45616057883743	1.9142470619958	3.56788857053971	2.61946260847967	3.47721546995055	4.11943308766187	4.39810581791677	3.26075651539096	3.3536490870972	3.65469040232179	2.37407941671455	3.42487577811195
ENSG00000200421.1	0	0	0	0	0	0	0	0.0560631314725648	0	0	0	0	0	0	0
ENSG00000214141.4	0	0	0	0	0	0	0	0	0	0	0	0	0	0	0
ENSG00000227416.2	0	0	0	0	0	0	0	0	0	0	0	0	0	0	0
ENSG00000185090.15	1.5446103430765	1.58396408573612	2.396805077182	2.05698797653161	0.811269424959308	1.23917358823612	3.60285863779309	3.08532304608149	2.09289234968852	2.78740318408836	0.962170402899912	3.44009872991519	3.02359818977986	2.86720187999134	2.69449390120006
ENSG00000233728.1	0	0	0	0	0	0	0	0	0	0	0	0	0	0	0
ENSG00000196449.4	3.05747622409862	2.72166014530644	3.73749045213483	2.75162693912143	2.54201584507561	2.92769953066694	3.15281660150208	2.61216431284963	2.8419415723404	3.18568336185133	2.83245369622362	3.33081627559668	2.67543320156154	3.26847517968375	3.40641435083585
ENSG00000197982.14	3.09862319361893	2.1129603497616	3.1992219679674	2.19903276555853	2.69340996383792	3.48106310561524	3.28269959219338	2.98269502685565	3.18872018913137	3.67433937998546	3.35843372507574	4.15998886213214	3.79450614999807	3.59462413601184	3.55967238831122
ENSG00000188786.10	2.78102404043011	2.42155286078197	3.22849910190623	2.63637580380173	3.42540625702571	3.25974419252238	2.68668831299097	2.62894733398607	3.03195342023913	2.73386063223752	2.86488015160326	3.52918096435878	3.00915202200989	2.60036359609603	3.19511343222568
ENSG00000235673.1	0.0543467795433409	0.185572384146306	0	0.15748169269274	0	0	0	0	0	0	0	0	0	0	0
ENSG00000230955.1	0	0	0	0	0	0	0	0	0	0	0	0	0	0	0
ENSG00000204084.13	2.04871593498853	2.62800811459066	3.07751138730414	2.78901923994708	3.07279498998223	2.75602509513808	2.4910261683511	2.19251289354313	2.37953116204291	2.73386063223752	2.14323714242071	3.38876750268037	3.13649763524553	2.81523624655219	2.51975210527234
ENSG00000252448.1	0.0543467795433409	0	0	0	0.0233251497211892	0.0204018782979565	0	0	0	0	0.117261262829629	0.102222025927141	0	0	0
ENSG00000222282.1	0	0	0	0	0.13242715266539	0	0	0	0	0	0	0	0.258473707018427	0.0541695227050592	0
ENSG00000277168.1	0	0	0	0	0	0	0	0	0	0	0	0	0	0	0
ENSG00000183431.12	4.4825750530188	4.16640398016235	4.7789841548004	4.3985572909631	4.34336602635176	4.17499753680384	4.42688760123096	4.33177383185934	4.28069096683594	4.1974094072277	4.34563301200685	4.85078893795065	4.31135454935349	4.22712393979329	4.34033271692214
ENSG00000212541.1	0	0	0	0	0.19259673278983	0	0	0.109149345347194	0	0	0.317172529673215	0	0	0	0
ENSG00000183386.10	1.63568069284975	2.02722729796954	2.1015558745318	2.50609032037013	2.94103711730495	2.65986543053861	3.04676477742188	2.14640408509966	0.29644213752196	2.71679213433702	3.47860037966542	3.37413083592069	2.95943286367752	0.939452138017972	2.09402648687685
ENSG00000183520.12	3.57468212146122	3.3460916618603	3.86524111098925	3.37802593346641	3.27666360414064	3.27232775507572	3.5494378765118	3.3003451128361	3.35599745906646	3.6006577089659	3.30281137277007	3.91037258905632	3.41110069461735	3.28528353117676	3.67843837656371
ENSG00000185668.8	0.0543467795433409	0	0	0	0.046118614898746	0	0.32342341499481	0	0	0	0.557601733713657	0.238287041405644	0.46367376442146	0	0
ENSG00000224592.5	0	0	0	0	0	0	0.119810703939882	0	0	0	0.270815297300727	0.149664101856933	0	0	0
ENSG00000223589.2	0	0	0	0	0	0	0	0	0	0	0	0	0	0	0
ENSG00000265596.1	0	0	0	0	0	0	0	0	0	0	0	0	0	0	0
ENSG00000284623.1	0	0	0	0	0	0	0	0	0	0	0	0	0	0	0
ENSG00000286552.1	0	0	0	0	0	0	0	0	0	0	0	0	0	0	0
ENSG00000287987.1	0	0	0	0	0	0	0	0	0	0	0	0	0	0	0
ENSG00000237290.2	0	0	0	0	0	0	0	0	0	0	0	0	0	0	0
ENSG00000275350.1	0	0	0	0	0	0	0	0	0	0	0	0	0	0	0
ENSG00000200796.1	0	0	0	0	0	0	0	0	0	0	0	0	0	0	0
ENSG00000238063.3	0	0	0	0	0	0	0	0	0	0	0	0	0	0	0
ENSG00000215895.4	0.850328890575908	1.59781231257953	0.762887763740154	1.14166909611765	0	0.0403958285890284	1.69651803390799	2.34173906618674	1.56772218920709	1.56384150309033	1.00860888422521	1.32030114378342	0.46367376442146	0.288167911084907	0.222933974151664
ENSG00000284632.1	0	0	0	0	0	0	0	0	0	0	0	0	0	0	0
ENSG00000116954.8	3.00906730068441	2.28604757410967	2.71108859555185	2.5668270261329	3.08366024371766	3.02835888549845	2.74559990364991	2.34173906618674	2.96307702669638	2.47995054984685	3.38828188444041	2.92591135394247	2.3595270164159	2.47269838591634	2.44138991241693
ENSG00000273637.1	0	0	0	0	0	0	0	0	0	0	0	0	0	0	0
ENSG00000228436.4	0.154909299104204	0	0	0.227803868741543	0.386612624531344	0.373940881737892	0.174730451791512	0	0.603307452747798	0	0.985659185912474	0.394964941061552	0.0937793423835889	0.368322701853663	0
ENSG00000214114.9	3.83623762648705	3.552962006387	3.55596712672072	3.24104988247049	3.190168379637	3.08271393058252	3.00980485474462	2.89098344829199	2.98424258191137	3.15838577861254	2.44346918019356	2.43712023297487	2.97711713510197	3.1325087680532	2.96298938394306
ENSG00000274944.4	0	0	0	0.0818377086163325	0.19259673278983	0.0980855032122379	0	0	0.066735742159886	0	0.171108708804189	0	0.0937793423835889	0	0
ENSG00000131233.10	0	0	0	0	0.046118614898746	0.0204018782979565	0	0	0.066735742159886	0	0	0	0	0	0
ENSG00000158315.11	2.77058570963933	2.22917876552301	0.189035329710334	2.19903276555853	3.18529922404469	2.9938557972869	0.119810703939882	2.13282998742184	2.3134962338772	0	0.862275735119433	0.394964941061552	2.34077725396213	0.939452138017972	1.03339830602657
ENSG00000199963.1	0	0	0	0	0	0	0	0	0	0	0	0	0	0	0
ENSG00000207466.1	0	0	0	0	0	0	0	0	0	0	0	0	0	0	0
ENSG00000235549.1	0	0	0	0	0	0	0	0	0	0	0	0	0	0	0
ENSG00000174574.16	3.98384210261548	3.35086821735387	5.10070490700367	3.81242685750084	4.10798850851988	4.27187612387645	4.24558672923467	3.66358407882904	4.17506417453336	3.82438593498581	3.79369414939043	4.88675686655713	4.07515784421179	4.15469959883801	4.45983048796081
ENSG00000168653.11	5.21019129955319	4.4028010652947	5.15558543515144	4.48393110299248	3.92918172510921	4.34051384902253	4.49167743067871	4.23139845515381	4.57539137115353	4.94051580307666	4.41794942758682	4.79183572655131	4.5480775543661	4.81546464003103	4.88883865760027
ENSG00000127603.32	4.84988113392345	4.22673636360888	5.00986059004207	5.13292735508483	6.12372242775384	5.65546654473842	4.84125962714939	4.59425323348501	4.60619556170444	4.09328347479138	5.51251502338787	5.27604054696336	4.85759490755346	4.49305033219034	4.59345061365985
ENSG00000206654.1	0	0	0	0	0	0	0	0	0	0	0	0	0	0	0
ENSG00000222378.1	0	0	0	0	0.046118614898746	0.0204018782979565	0.0616986053917207	0	0	0	0	0	0	0	0
ENSG00000287422.1	0	0	0	0	0	0	0	0	0	0	0	0	0	0	0
ENSG00000226438.1	0	0	0	0.0818377086163325	0	0.0204018782979565	0	0	0	0	0	0.0524166124910405	0	0	0
ENSG00000217897.2	0	0.0657588201530099	0	0	0	0	0	0	0.129295087279128	0	0	0	0.179513228937608	0.0541695227050592	0
ENSG00000183682.8	0.329990419720902	0.389189234641454	0.855497131871736	1.29299130128598	2.59094980729271	2.29086889311976	0.368449778297819	0.938811327115903	0.976938204833728	0.775747413962867	1.74531405920906	1.04017042923359	2.44408103356345	1.74596007391275	2.26342452294763
ENSG00000237624.1	0.0543467795433409	0	0.271648302917843	0.227803868741543	0.046118614898746	0.134775560927888	0.7332853809	0.253340804240143	0	0.501520822886568	0	0.194957003696426	0.0937793423835889	0.0541695227050592	0.222933974151664
ENSG00000243970.5	0.608547597269664	0.55827789234068	1.05527069789466	1.40365968332822	1.43734528985539	2.3824721231852	1.38408213221416	1.86843082128202	1.05199210613258	1.01462274015662	1.73439399581986	1.1310061149969	1.66332088965004	1.33056421115424	1.36976402431608
ENSG00000090621.15	4.45049850519627	4.91952992597443	5.12759645943043	4.77648081369824	4.75439872130077	5.00180185099734	5.08058416523604	4.61730446947172	4.56466924781501	4.6620052856746	4.72382931187982	5.07732947541443	4.90240623749745	5.42565896040259	5.06786247358164
ENSG00000228060.3	0.154909299104204	0.240493332765078	0.485046724216118	0.616696194913266	0.832022628410615	0.578428530281421	0.567414241597824	0.159558909493468	0.129295087279128	0.178455072746003	0.361475640902128	0.358036244175127	0.580280193192629	0.576214207673509	0.445909832105829
ENSG00000201457.1	0	0	0	0	0	0	0	0	0	0	0	0	0	0	0
ENSG00000163909.8	0.201636111063834	0.858399834566941	1.09084705487832	0.74604111842238	3.19598024256072	2.75864112810647	0.848643867486448	1.60519839727475	0	2.20555195638681	0.361475640902128	2.05163989672854	2.98708377268482	2.43440980029108	2.7985807924732
ENSG00000225903.1	0	0	0	0	0.0684040952532846	0.0403958285890284	0	0	0	0	0	0	0	0	0
ENSG00000116981.4	0	0	0	0	0.152888591716969	0.0980855032122379	0	0	0	0	0	0	0	0	0
ENSG00000116983.13	0	0	0	0	0.0684040952532846	0.506555769544788	0	0	0	0	0	0.238287041405644	0	0	0
ENSG00000084072.17	3.9205437444867	3.98549651237361	4.10627317695217	3.88157973280524	3.75143119505495	3.83966763552282	3.83128962288983	3.73214889890702	3.85082045708406	4.03972049328853	3.99243411298701	4.06950350536256	3.69457891793714	3.72490752546017	3.77603770297457
ENSG00000225333.6	0	0	0	0	0	0	0	0	0	0	0	0	0	0	0
ENSG00000252413.1	0	0	0	0	0	0	0	0	0	0	0	0	0	0	0
ENSG00000289711.1	0	0	0	0	0	0	0	0	0	0	0	0	0	0	0
ENSG00000116985.12	0.695799834016418	2.91235572165195	2.57816112178165	2.11006427287448	2.57490308173853	2.78188247077189	2.24078491096041	2.19251289354313	2.62730337297476	3.08072834832466	2.96274104390682	3.91037258905632	3.16387685664895	2.46799172141051	2.71949345512956
ENSG00000198754.5	0.105891609573412	0.477303185839114	0.713154769628861	0.0818377086163325	0.152888591716969	0.204348514969623	0.368449778297819	0	0.394128167528977	1.85711233188859	1.2494039543595	0.7305844141937	0.925812927450826	0.477661113979246	0.445909832105829
ENSG00000285905.1	0	0	0.271648302917843	0	0.046118614898746	0.0980855032122379	0	0	0	0	0	0.238287041405644	0	0.0541695227050592	0
ENSG00000261798.1	0.329990419720902	1.0178348765738	0.547134051526911	0.355152609769282	0.13242715266539	0.612516234648203	0.174730451791512	0.339076823740027	0.346477498611056	1.14710429777039	0.270815297300727	0.7305844141937	1.0706203641963	0.288167911084907	0.723378930100877
ENSG00000229213.1	0	0	0	0	0	0	0	0	0	0	0	0	0	0	0
ENSG00000284719.3	0.329990419720902	1.21755582746265	0.855497131871736	0.661695885231867	0.614955939776561	1.05627496162069	0.492509221155876	0.159558909493468	0.950613992541062	1.36877622598572	0.690797055907622	1.38969414337061	0.331653120697012	0.442526735234053	0.485104743784507
ENSG00000284678.1	0	0	0.0989778243901894	0	0.046118614898746	0.134775560927888	0.174730451791512	0.0560631314725648	0.439611150428623	0.178455072746003	0	0.194957003696426	0	0	0.0605629860338165
ENSG00000043514.17	3.29059603316874	3.58740116138976	3.66292716329085	3.26413598989426	3.48429615471282	3.15469288889212	3.01917368827223	2.78289488593471	2.81336703751272	3.23044468908141	2.8287849834021	3.57544394590591	3.22824107316149	2.94919881349199	3.14530191860408
ENSG00000202222.1	0	0	0	0	0	0	0	0	0	0	0	0	0	0	0
ENSG00000116990.11	2.62392970445184	2.19192011983609	3.24889868733473	2.84509170206142	1.7883292741721	2.87910332065158	2.52216307088275	2.7088806702367	2.30664642450502	3.21487433772445	2.55578880854741	3.53390477043957	3.35263794222586	2.67595678344094	2.65138689670944
ENSG00000236546.1	0.0543467795433409	0	0	0	0	0.0204018782979565	0	0	0	0	0	0.0524166124910405	0.0937793423835889	0	0
ENSG00000207356.1	0	0	0	0	0	0	0	0	0	0	0	0	0	0	0
ENSG00000168389.18	3.09357146443042	1.72666963460396	3.44285642088857	2.54028726878504	2.92343488324717	2.954904193279	2.07152876030447	2.42163601172219	3.38913736796957	3.46365414651976	1.88685631426243	2.15035078489643	3.68598824564384	3.30794318507035	3.96571943996026
ENSG00000228477.1	1.04488538321607	1.43378566626711	0.713154769628861	1.19469517832476	0.88209610627072	0.589920691142887	0.368449778297819	0.0560631314725648	0.895790781062602	0	0.0603484230569	0	0.906143626194195	0.824290154072167	1.13872154155891
ENSG00000131236.18	6.21767110020514	5.23743582257175	5.90086795455327	5.75931719054842	6.43421673677135	5.87894869360987	5.15121846600479	5.65248017567077	5.53052426391177	5.61073339212429	6.00381182042598	5.66275175024936	5.6625787307254	5.50432538538523	5.54632806250858
ENSG00000131238.18	4.05988595571087	4.69324359480735	4.6523755984722	4.3996052606899	4.72343249484109	5.1409575590929	4.5665126589649	4.09611074962726	4.20536983964226	3.81868267809051	4.0061161592969	5.27906245896909	4.68684271161948	3.97846708976331	4.36603659680696
ENSG00000226745.2	0	0	0	0	0	0	0	0	0	0	0	0	0	0	0
ENSG00000117000.9	3.35110996499298	3.21314579274057	3.67354828715527	3.60828576355581	3.84551258809878	3.40395067093434	3.48717863126044	3.32967630999585	3.38212783027462	3.0717153684825	3.42336773784757	3.57242545061595	3.33528670645941	2.80854647707972	3.47056243898585
ENSG00000207508.1	0	0	0	0	0	0.0204018782979565	0	0	0	0	0	0	0	0	0
ENSG00000188800.6	0.0543467795433409	0	0	0	0	0	0	0	0	0.0630903409720623	0	0	0	0.0541695227050592	0
ENSG00000259943.2	2.53945744310637	2.63777798830789	2.38729130036048	1.70834564815798	1.93491079549736	2.60959741143628	2.4910261683511	1.50796575312129	1.53851878556192	1.1675735185308	2.24708240313891	1.7925534138525	1.86510501213348	1.41516325842109	1.93604433151886
ENSG00000084073.10	4.49512301785137	4.07253814346731	4.86120304868715	4.27837631932332	4.35313001820217	4.28274729871904	4.08895785211374	3.87472651813279	4.12614084544812	3.70844159006776	3.97623147008758	4.67948436846866	4.02374771785629	4.12814854612597	4.11188978184206
ENSG00000231296.1	0	0	0	0	0.0233251497211892	0.0204018782979565	0	0	0	0	0	0.102222025927141	0	0	0
ENSG00000049089.15	1.6989229567771	0.185572384146306	0.0989778243901894	1.75365274057203	3.07497750555496	3.40120627544999	1.97919136434476	2.73541328616063	0.524805128329201	0.99072990598772	1.80844277669158	4.79717956481338	3.52303616061761	3.07762737609374	3.96216289760536
ENSG00000227311.3	0.0543467795433409	0.0657588201530099	0.0989778243901894	0.0818377086163325	0	0	0	0	0	0	0	0	0	0	0
ENSG00000084070.12	3.52658860102011	2.81138242713191	3.07270626203235	2.80462617627724	3.67844695825898	3.74002802280742	3.33390774551597	3.24122646633431	3.46316383898581	3.69072363962004	3.12280959168902	4.52179542143443	4.46566139299503	3.72221922561795	4.34682089143934
ENSG00000213172.3	0.201636111063834	0.0657588201530099	0	0	0	0	0	0	0	0	0	0	0	0	0
ENSG00000290111.1	0	0	0	0	0	0.0204018782979565	0	0	0	0	0	0	0	0	0
ENSG00000284677.1	0	0	0	0.15748169269274	0	0.0599978443509641	0	0	0	0	0	0	0	0	0.117666609321997
ENSG00000187801.15	0.72327040397339	1.08893369878871	1.57888534183133	0.616696194913266	1.37369369494521	1.48180546802098	1.83773023473435	1.42828645757644	0.807472255146357	0.861870128079406	0.962170402899912	1.81908432330575	0.925812927450826	1.0026775525735	1.48927916775368
ENSG00000260920.2	0.941498025908975	0.829168725943683	2.02216120787946	0.860555850952845	1.10059073701638	1.36783032675116	1.79636483525673	1.42828645757644	0.837786760105042	1.1675735185308	1.13623675978557	1.72776529328708	1.29597814131591	1.022894523424	1.48927916775368
ENSG00000279667.1	0	0.185572384146306	0.0989778243901894	0	0.230788171179197	0.134775560927888	0	0	0	0.375597762526117	0.117261262829629	0	0	0.0541695227050592	0.271684213881197
ENSG00000187815.10	1.93444072973221	1.1336713148165	1.97996769183601	1.64455474230223	1.79619174964519	1.80342600366888	2.10309879167351	2.24883348161744	1.09907065960332	1.9990527047473	1.45790516734128	1.83638844422677	1.4797731295536	1.28542006137809	1.46071264486128
ENSG00000238287.1	0.154909299104204	0	0.418847879631635	0.15748169269274	0.507287755249229	0.330466355084875	0.452841883311886	0	0	0.0630903409720623	0.117261262829629	0.149664101856933	0.258473707018427	0.0541695227050592	0
ENSG00000164002.12	1.57974075277538	1.3492939005327	1.75542799499011	1.11406295531611	1.89669499966306	1.67305063616527	1.26572680829381	1.12360414999514	0.483115116876843	0.745308800378885	1.13623675978557	1.19816539018142	1.16693761810108	0.442526735234053	0.318167933187487
ENSG00000227278.1	0	0	0	0	0	0	0	0	0	0	0	0	0	0	0
ENSG00000238186.1	0.246276650329177	0.240493332765078	0	0	0.152888591716969	0.38802229056217	0.368449778297819	0.253340804240143	0	0.178455072746003	0	0.498212127761005	0.0479885892247741	0.288167911084907	0
ENSG00000117010.17	1.15630768573192	1.72666963460396	1.57888534183133	1.19469517832476	1.50769240202036	1.28011095677028	1.43081017149727	0.982927981424032	1.00258718980988	1.28230023527583	0.62641538169292	1.87012349334514	1.24067135212118	0.721543838168271	0.782190384732425
ENSG00000286838.1	0	0	0	0	0	0.0204018782979565	0	0	0	0	0	0	0	0	0
ENSG00000236505.1	0	0	0	0	0	0	0	0	0	0	0	0	0	0	0
ENSG00000233910.1	0	0	0	0	0	0	0	0	0	0	0	0	0	0	0
ENSG00000117016.10	1.25655032291235	0.477303185839114	0.89877234947609	0.860555850952845	2.84975361106901	1.88802465082471	1.19122244462818	2.98561182691666	3.15398342279114	3.58993097603968	1.51419823508144	1.83638844422677	2.16537991067589	0.939452138017972	0.81034794894612
ENSG00000287743.1	0	0	0	0	0	0.518899045977046	0.119810703939882	0.253340804240143	0.188170118383408	0	0	0.0524166124910405	0.0479885892247741	0	0.117666609321997
ENSG00000237899.1	0.0543467795433409	0.127458941136381	0	0.227803868741543	0.0233251497211892	0.0599978443509641	0.226790399180969	0.0560631314725648	0.066735742159886	0.0630903409720623	0.361475640902128	0	0	0.154428330805418	0.0605629860338165
ENSG00000272145.2	0.512948309158161	0.702868129726857	1.0183818256919	1.02635443003555	0.712150259314166	0.942530579745872	0.32342341499481	0.491220078301963	0.483115116876843	0.833978630264442	1.09547756017473	0.649639091280226	0.580280193192629	0.0541695227050592	0.485104743784507
ENSG00000066136.21	3.59329005352915	3.25071266801637	3.48519264344616	3.45902464206415	3.78414281554872	3.7675524729568	3.58360077659206	3.62284473795242	3.50342436349294	3.81725176696844	3.30281137277007	4.08229394697802	3.78562058196481	3.18913232810936	3.77603770297457
ENSG00000198974.3	0	0	0	0	0	0	0	0	0	0	0	0	0	0	0
ENSG00000207962.1	0	0	0	0	0	0	0	0	0	0	0	0	0	0	0
ENSG00000117013.17	0.577685601235301	1.21755582746265	0.418847879631635	2.30654169369616	2.05972334165251	1.171253293857	0.0616986053917207	1.60519839727475	0.976938204833728	2.42961998925886	0.835661057306327	0.498212127761005	1.62534487008211	0.442526735234053	1.86125485944176
ENSG00000264582.2	0	0	0	0	0	0	0	0	0	0	0	0	0	0	0
ENSG00000179862.7	1.59118188597008	1.66431506542285	1.25190648630066	1.02635443003555	2.43838211187857	2.66990831456212	2.26750429378571	2.91627390556819	3.33655530660557	2.5015315350107	3.92229877154908	3.20156002168553	3.20458729970926	2.82848300510216	2.37975154801864
ENSG00000229528.1	0	0	0	0	0.0684040952532846	0.0204018782979565	0	0	0	0	0	0	0	0	0
ENSG00000228940.1	0	0	0	0	0	0.0204018782979565	0	0	0	0	0	0	0	0	0
ENSG00000286668.1	0	0	0	0	0	0	0	0	0	0	0	0	0	0	0
ENSG00000233118.2	0	0	0	0	0	0	0	0	0	0	0	0	0	0	0
ENSG00000171793.17	3.73086437608929	3.44624065319564	4.43359214863171	3.61059402796163	3.83893319787124	3.67007357780818	3.52349670768201	3.47185679955018	3.9036906644624	3.97337339428936	2.26014803966271	4.42868116051126	3.94321707891326	3.79112549628375	4.17910764091849
ENSG00000281207.1	0.201636111063834	0.55827789234068	1.0183818256919	0.963294011359195	1.0927088683316	0.832265180700484	0.702239484272882	0.73985165563137	0.895790781062602	0.745308800378885	0.659124254337323	1.11348709826304	1.4797731295536	0.477661113979246	1.05536910848846
ENSG00000171790.16	0.154909299104204	0	0.605590854327933	0.704757503150027	0.723661293986353	0.531091821720327	0.602862652799028	0.253340804240143	0.29644213752196	0.0630903409720623	0.117261262829629	0.464966914872282	0.46367376442146	0.406112840513336	0.915661868572712
ENSG00000010803.17	3.51002932357672	3.55878486219489	3.38111085470152	3.75623514452958	3.47557120059012	3.46572260512539	3.61663502481252	3.53602118474989	3.6282233656733	3.17485358236213	3.55077703486258	3.98011391617986	3.56005937613593	3.48312233343772	3.44698648580554
ENSG00000215893.3	0	0	0	0	0	0	0.119810703939882	0	0	0	0	0	0	0	0
ENSG00000287400.1	0	0	0	0	0.0684040952532846	0.0204018782979565	0.32342341499481	0	0	0	0	0	0.0937793423835889	0.442526735234053	0
ENSG00000235358.2	0	0	0	0.0818377086163325	0.0902037403763161	0.0204018782979565	0	0	0	0	0.0603484230569	0	0.684698425554032	0.329048190382489	0
ENSG00000213987.4	0	0	0	0	0	0	0	0	0	0	0	0	0	0	0
ENSG00000286640.2	0	0	0	0	0	0	0	0	0	0	0	0	0	0	0
ENSG00000204060.8	0.105891609573412	1.04210051177363	0.0989778243901894	0.930207030234021	0.88209610627072	1.20887132361615	2.21333195731757	0.982927981424032	1.12180405972267	1.24550130840998	1.54119936661267	2.33310850111107	0.906143626194195	0.960974507553479	1.47509790861804
ENSG00000229901.1	0	0	0	0	0	0.204348514969623	0	0.0560631314725648	0	0	0	0.319691353335524	0	0	0.222933974151664
ENSG00000252563.1	0	0	0	0	0	0	0	0	0	0	0	0	0	0	0
ENSG00000127129.10	0	0.518609928152596	0.547134051526911	0.293504083601013	0.370450427485636	1.01977903447562	1.04577741911054	0.525895565151034	1.72701957104398	0.375597762526117	1.21308615578996	0	1.36106945369019	0.245544939793979	2.74388324422922
ENSG00000127124.16	2.09788145415608	0	0.0989778243901894	0.895987728901932	2.93729120590414	2.91325510462993	0.567414241597824	0.892658206012915	1.39539522605903	2.59812404134676	1.28444886396355	1.9574235049838	2.24136212381183	0.87195785147414	2.2236886116729
ENSG00000230881.1	0	0	0	0	0	0	0	0	0	0	0	0	0	0	0
ENSG00000230638.4	1.02504538473987	0	0	0.293504083601013	1.86795471814772	1.04183602844287	0	0	0.640362403577984	0.501520822886568	0.317172529673215	0.102222025927141	0.684698425554032	0	0.594237304710625
ENSG00000284895.1	0	0	0	0	0	0	0	0	0	0	0	0	0	0	0
ENSG00000287587.1	0	0	0	0	0	0	0	0	0	0	0	0	0	0	0
ENSG00000227538.1	0	0	0	0	0.13242715266539	0	0	0	0	0	0	0	0	0	0
ENSG00000228776.2	0	0	0	0	0	0.0204018782979565	0	0	0	0	0	0	0	0	0
ENSG00000044012.4	0	0.240493332765078	0	0.15748169269274	0.0233251497211892	2.40876388823104	0.0616986053917207	0.0560631314725648	0.24377076652372	0.0630903409720623	0.222204164119613	0	0	0	0
ENSG00000197273.4	0.776046300797362	0.292554359095317	1.55719793714403	1.90415579857902	0.267574521446848	4.52759033024582	1.5456926319997	1.83217582507972	0.603307452747798	1.46355073271828	0	0.149664101856933	0.179513228937608	3.80361059727001	0
ENSG00000198815.9	4.1368181003969	4.10331988663202	4.5289459488546	4.12535344680368	4.42205458611741	4.36361007399537	4.31769237241428	3.8381523151064	4.0898346891854	3.8943872191682	4.39595510893535	4.70610551632151	3.89739305242054	3.84968130015227	4.03210409040717
ENSG00000227527.2	0.246276650329177	0.389189234641454	0	0.0818377086163325	0.0684040952532846	0.204348514969623	0.174730451791512	0.109149345347194	0	0	0	0.591789892117401	0.258473707018427	0.154428330805418	0.117666609321997
ENSG00000177181.15	2.30178081577869	1.95292138413423	2.46982253054699	2.85985385176077	1.3247165438312	3.21109318559747	3.38477970611428	2.83501865967292	3.74733154064986	2.1837891870665	2.54608355008725	2.86647302786842	2.12510808615554	2.59622220458136	3.30633454954949
ENSG00000235002.1	0	0	0	0.0818377086163325	0	0.0792229965417132	0	0	0	0	0	0	0	0	0
ENSG00000066185.13	0.545840728367419	0.735969963658644	0.3479541139644	1.08567302696699	0.652519453883659	1.51406383312758	0.411535820170088	0.491220078301963	0.066735742159886	0.419357804875115	0.0603484230569	0.919011481727574	0.77923698533043	0.201024056057	0.405115788431839
ENSG00000127125.9	4.15974871798381	4.01290529880388	4.15149856776203	3.86025416385917	3.6688624545441	3.8356712124062	4.01597415838169	3.98993354490565	4.04372668853348	4.23864819051351	3.91983290852229	4.14985862235647	3.97694891350607	3.74088730359872	3.90723868747553
ENSG00000186409.19	1.12052881915247	0.858399834566941	0.713154769628861	1.24505051985912	1.98801342925021	1.31943815719997	0.530662912737355	0.418039110881478	1.32455666912588	0.745308800378885	1.21308615578996	1.1651494426961	1.42218157884207	1.0026775525735	1.76983625069524
ENSG00000230116.1	0.577685601235301	0.292554359095317	0.189035329710334	0.355152609769282	0	0	0	0	0	0	0	0	0	0	0
ENSG00000236876.3	0.0543467795433409	0	0	0.0818377086163325	0	0	0.0616986053917207	0	0	0	0	0	0	0	0
ENSG00000200254.1	0	0	0	0	0	0.0204018782979565	0	0	0	0	0	0	0	0	0
ENSG00000236180.2	0	0	0.0989778243901894	0	0.0902037403763161	0	0	0	0	0	0	0	0	0	0
ENSG00000171960.12	3.73487290687954	3.56457400854364	3.7325228741758	3.4455191769953	3.09012317793362	2.87910332065158	3.17167426041066	2.85844350280927	2.69012898531771	3.20171124908902	2.85059804402477	3.06570505099239	2.94660698838815	3.68520157542959	3.40641435083585
ENSG00000285728.3	0.919473072677545	1.25699889814769	1.0183818256919	1.67695876896725	1.65331626517028	1.47239437765791	0.952060502499194	0.73985165563137	0.807472255146357	1.40137600411039	1.35105639520829	1.05900966158498	1.82629300565311	1.08120299160309	1.54407480095104
ENSG00000234917.2	0.0543467795433409	0	0	0.0818377086163325	0.111538282036639	0.0599978443509641	0	0	0.129295087279128	0	0	0.102222025927141	0	0	0.171684804922242
ENSG00000065978.19	6.21320675968403	6.2072992517742	6.86569185022017	6.0930022490136	5.88595258079412	5.8084162847932	6.83173359380269	6.38846706747718	6.84872862791601	6.92113358938622	6.09744381478896	7.15689367680765	6.39586157848572	6.77806656341101	6.87146938806877
ENSG00000164007.11	0	0	0	0.15748169269274	0	0.285015550844508	0.119810703939882	0	0	0	0	1.34863876024922	0	0	0.222933974151664
ENSG00000117385.16	2.0120562506038	1.82995750218787	2.66871282113563	1.96573179687997	4.02847507952831	3.85287486169954	3.20060743320486	1.99375971995414	3.07111140887941	1.74989236575692	2.70781553035191	3.9577457650676	4.0900792592866	3.01410809828571	3.74553499229172
ENSG00000164008.17	1.36206203479689	1.89332826817453	1.5123589565892	1.16853356672599	1.40312937903453	1.64559973997506	1.68478259552541	1.16041244974542	0.950613992541062	1.46355073271828	1.59310820525498	2.01644538986856	1.69990734056355	1.0026775525735	0.987953271069531
ENSG00000283580.4	0	0	0	0	0	0	0	0	0	0	0	0	0	0	0
ENSG00000228452.1	0	0	0	0	0	0	0	0	0	0	0	0	0	0	0
ENSG00000274386.6	0.154909299104204	0.59643216337151	0.547134051526911	0.52012464076924	0.664733477010753	0.373940881737892	0.368449778297819	0.455298877014485	1.05199210613258	0.861870128079406	1.26707991951737	0.897310319167484	0.366327910104387	0.154428330805418	0.782190384732425
ENSG00000177868.12	2.51265874626518	1.94323256550294	2.58602826991789	1.75365274057203	2.23076214019996	2.01666260054562	2.19223605160549	1.34170439744736	1.44541395737485	1.57738165490249	1.76680282483745	1.77446684195686	1.34838573462149	1.67555454687902	1.17792934972955
ENSG00000164010.15	2.371926379293	2.2069905681612	2.26545116091259	2.29801112029184	3.04734759573019	2.45051096475147	2.27407406009935	1.99375971995414	2.45341543678912	1.36877622598572	1.68948070623982	2.30128946736866	1.95948569143864	1.88195882199334	1.83170094435316
ENSG00000228192.10	0.154909299104204	0.292554359095317	0.485046724216118	0.413220281522835	0.73504133122531	1.39883787173566	0.492509221155876	0.207548834696514	0.346477498611056	0.178455072746003	0.270815297300727	0.875127749751014	0.77923698533043	0.201024056057	0.628119577701569
ENSG00000164011.18	1.78686602625024	2.46870011740558	1.60011236971348	1.69277534553146	2.23834034292395	2.55506819605967	1.80686770336412	1.60519839727475	1.93659739656556	1.33507778560809	0.91346991879344	2.1440647093114	1.91702917385502	1.55381051878498	2.28271564380081
ENSG00000233708.1	0	0	0	0.0818377086163325	0.33732062239815	0	0	0	0	0	0.361475640902128	0	0	0	0
ENSG00000237090.1	0.0543467795433409	0	0	0.15748169269274	0.0902037403763161	0	0.119810703939882	0	0	0	0.317172529673215	0	0	0	0
ENSG00000225099.1	0.289009278751054	0.477303185839114	0.189035329710334	0.15748169269274	0.0233251497211892	0.0204018782979565	0	0	0.066735742159886	0	0	0	0	0.0541695227050592	0
ENSG00000288955.1	0.201636111063834	0	0	0	0.0684040952532846	0.269394332457636	0.32342341499481	0	0	0	0.862275735119433	0	0.137564791821262	0	0
ENSG00000117394.24	6.88270345432935	6.00658937877789	5.80782230236897	5.94995255423835	6.53159036674231	6.51659435031489	7.34332216437407	4.93316403939785	5.87551941147485	5.69236273501459	7.15541564839281	5.40999891644396	5.08938264440046	4.83334648639419	5.20844355906742
ENSG00000284138.1	0	0.127458941136381	0.189035329710334	0	0.152888591716969	0.152627823958411	0.702239484272882	0.253340804240143	0.066735742159886	0.281876725753554	0	0	0.21977261024012	0	0.171684804922242
ENSG00000227533.7	1.10214759856214	1.88304144138194	0.89877234947609	0.293504083601013	1.5927972629826	2.42894743766672	0.792627150211536	0.159558909493468	0.066735742159886	1.1675735185308	0.862275735119433	0.358036244175127	0	0.0541695227050592	0.405115788431839
ENSG00000283973.2	0.0543467795433409	0	0	0.227803868741543	0.211874764150783	0.38802229056217	0.276273695686912	0	0	0	0.317172529673215	0	0	0.105554879436695	0
ENSG00000207256.1	0	0	0	0	0.0684040952532846	0.300396495327802	0.119810703939882	0	0	0	0	0.102222025927141	0	0	0
ENSG00000283136.1	0	0	0	0	0	0	0	0	0	0	0	0	0	0	0
ENSG00000277513.1	0	0	0	0	0	0	0	0	0	0	0	0	0	0	0
ENSG00000186973.11	0.0543467795433409	0.0657588201530099	0	0.661695885231867	1.62583875355105	0.634612480691301	0.226790399180969	0.711949387887652	0.524805128329201	0.122435412791579	0	2.0721769889581	0.684698425554032	0	0.117666609321997
ENSG00000117395.13	4.64051522877462	4.35420695895077	4.81167210161259	4.14985359694742	4.10254181712754	4.07018324467115	4.2988515686531	4.26598854406275	4.19189799419025	4.74292998901188	3.90866065471192	4.68843705860441	4.18199201587456	4.27858111333786	4.5845674011058
ENSG00000284410.1	0	0	0	0	0	0	0	0	0	0	0	0	0	0	0
ENSG00000243710.8	0.105891609573412	0.185572384146306	0	0	0.948236457038664	0.373940881737892	0.119810703939882	0	0	0.0630903409720623	0	0.358036244175127	0	0	0.222933974151664
ENSG00000199240.1	0	0	0	0.15748169269274	0	0	0	0	0	0	0	0	0	0	0
ENSG00000179178.11	3.53476653352452	3.15979420315326	3.82520120114149	3.52142692260548	3.07932829834946	3.55677745424624	3.21092443537359	3.23670506719865	4.26043935687849	4.40528943836397	3.58930560522068	3.72103676786856	3.68104595088021	3.36917086918212	3.7688590942159
ENSG00000253313.6	3.44981212117093	2.91604287063387	3.00289129815513	2.80977482561084	2.3811478437878	3.35911006135767	3.07066699143203	3.22531131400202	3.56386693149736	3.71003685427439	3.51070432149066	3.49547435999899	2.89359229911284	2.93154948384243	2.91677910110812
ENSG00000066056.14	0.963048316229749	2.06240733754171	1.05527069789466	1.64455474230223	3.28641654284959	2.74681470724814	0	0	0.129295087279128	0.329834796632303	0.40389897217631	0.919011481727574	3.31762908125236	1.50558812025993	2.59707903334069
ENSG00000117400.18	0.154909299104204	0.185572384146306	0.547134051526911	0.785687753985492	0.303055513539582	0.566802762741715	0.492509221155876	0.379337145265794	0.564826419685956	0.99072990598772	0.361475640902128	1.21427339196944	0.886079667919019	0.799576229810388	0.723378930100877
ENSG00000287113.1	0	0	0	0	0.0684040952532846	0	0	0	0	0.0630903409720623	0	0.102222025927141	0	0	0
ENSG00000234694.2	0.776046300797362	0.967462333753618	0.605590854327933	0.355152609769282	0.463723143125601	1.0845420400196	1.26572680829381	0.379337145265794	0.837786760105042	0.577442632528743	0.40389897217631	1.34863876024922	0.65959814638205	0.576214207673509	0.117666609321997
ENSG00000117399.14	4.04532831419276	3.67555401923405	4.39839546056761	4.05839843711869	3.99602651908666	3.58346865391711	4.04981020611375	4.15930873842628	4.3200038361568	4.8660981192249	3.23415762514512	4.92967880103756	3.97786985762804	4.33920732020846	4.51666728230247
ENSG00000066322.15	4.82374343954268	4.34631365290905	4.43359214863171	4.06427453230968	4.88797142617801	4.7447681860355	4.26901728320335	4.41045469466547	4.4736967875721	5.16036098267823	4.89642870701535	4.79629090584659	4.42411717185786	4.59479495727827	4.47558993699386
ENSG00000283836.1	0	0	0	0	0	0	0	0	0	0	0	0	0	0	0
ENSG00000288772.2	0	0	0.271648302917843	0.0818377086163325	0.0684040952532846	0.373940881737892	0.492509221155876	0.0560631314725648	0.066735742159886	0.281876725753554	0	0.649639091280226	0.7564269667629	0	0.117666609321997
ENSG00000159479.17	3.4007474832492	3.10648181569725	3.2569434102271	3.15395543377186	3.40915044536105	3.47406124225161	2.99717495436596	3.166309918784	3.08066592490779	3.14445237010053	3.45922276245745	3.56788055490521	3.53313955598939	3.45010256042465	3.29944615400084
ENSG00000229431.1	0.201636111063834	0	0.271648302917843	0.413220281522835	0.862366565672134	0.429114509561042	0.276273695686912	0.0560631314725648	0.564826419685956	1.12620731684687	0.361475640902128	0.80546540863612	1.16693761810108	0.799576229810388	0.987953271069531
ENSG00000198198.17	3.43552373693332	3.43316038026585	3.84319492260011	3.62433283137547	4.28529408554502	4.11659900845155	3.72511818372757	3.17839197999431	3.80886611249835	3.37633785038506	3.99128544736937	4.19303381925283	4.04031532687478	3.22517510000278	4.28771171204801
ENSG00000229372.1	0	0	0	0	0	0	0	0	0	0	0	0	0	0	0
ENSG00000274975.1	0	0	0	0	0	0	0	0	0	0	0	0	0	0	0
ENSG00000178922.18	0	0	0	0	0	0	0	0	0	0	0	0	0	0	0
ENSG00000229348.1	0.0543467795433409	0	0.189035329710334	0	0.172939741364767	0.0204018782979565	0	0	0	0	0.117261262829629	0	0	0	0.0605629860338165
ENSG00000142949.17	5.86812498748095	5.56210422258419	5.42072280933897	5.99705096177405	6.27936084247714	6.16647914160391	6.45442460623881	5.68296765858697	6.0648719706747	5.76293006617749	6.12108140936811	6.44458652520119	6.0036098533361	5.78130677581244	5.91144349052698
ENSG00000066135.13	2.59099202469585	2.21444146984335	3.19496866082383	2.73516350523752	2.57849133972074	2.93648580623003	2.7207757980642	2.34173906618674	2.704083346881	2.51214985156743	2.19995958213164	3.26313984389131	2.93622651351334	2.41966498822348	2.82113671671824
ENSG00000284989.1	0	0	0	0	0	0	0	0	0	0	0	0	0	0	0
ENSG00000236200.7	0.512948309158161	1.40084057667626	1.09084705487832	1.02635443003555	1.0927088683316	0.950529547660156	0.792627150211536	1.02518031458717	0.92357803782618	1.74989236575692	1.11606480965107	1.2911370288967	1.6445131412922	0.511602852320538	1.38550822018161
ENSG00000126091.21	0.246276650329177	0.292554359095317	0.0989778243901894	0.930207030234021	1.61181158117438	0.942530579745872	0.821027691653976	0.339076823740027	0.710591237880867	0.329834796632303	0.222204164119613	0.829229492869562	1.42218157884207	0.544430267659051	0.75321694352212
ENSG00000229444.1	0	0	0	0	0	0	0	0	0.29644213752196	0	0	0	0	0	0
ENSG00000283414.1	0	0	0	0	0	0	0	0	0	0	0	0	0	0	0
ENSG00000233674.2	0	0	0	0	0	0	0	0	0	0	0	0	0	0	0
ENSG00000283477.1	0	0	0	0	0	0	0	0	0	0	0	0	0	0	0
ENSG00000224751.2	0	0	0	0.0818377086163325	0.13242715266539	0	0	0	0	0	0	0	0	0.105554879436695	0
ENSG00000117407.17	0.941498025908975	0.633184029863102	1.09084705487832	0.661695885231867	0.891816800310678	1.31943815719997	0.976325903339014	1.29542962300539	2.320299442387	0.375597762526117	0.690797055907622	1.89469831909235	2.38700853509974	1.68592108537956	2.62911592605501
ENSG00000237950.3	0.608547597269664	1.21755582746265	1.41615760599623	1.42439607533371	0.872279992028814	0.79573704126367	1.02315865380224	1.23019801227878	0.710591237880867	0.231502308602574	1.17539950490699	0.649639091280226	1.16693761810108	0.245544939793979	0.522821180919503
ENSG00000288573.3	0.577685601235301	0.633184029863102	0.189035329710334	0.468100349148514	0.13242715266539	0.38802229056217	0.670198772561634	0.591835318923546	0.129295087279128	0.375597762526117	0.40389897217631	0.530387566001101	0.733084482060901	0.245544939793979	0.171684804922242
ENSG00000117408.11	3.0522117363054	2.83958593084708	3.42269522808437	2.9619235327228	3.64449142344051	3.64723688890677	2.90747728642675	3.12410345579539	3.0151739419847	3.03482845865544	3.01899260891291	4.43252588400533	3.58627347593115	3.53150823394161	3.63491939056904
ENSG00000285649.1	0.0543467795433409	0.0657588201530099	0.189035329710334	0.15748169269274	0	0.0792229965417132	0.226790399180969	0	0	0.329834796632303	0	0	0	0	0.271684213881197
ENSG00000132768.14	3.5477136908822	3.58551867524166	4.24969118587037	3.61748702382289	3.15959020948847	3.4992909477313	3.86253312455579	3.87831142934287	3.3655785993669	3.53069339185051	3.18132517929375	3.92109560614233	3.77890420611552	3.8800232537673	4.02543752335915
ENSG00000117410.14	4.83000770872376	4.19138673685533	4.47827955631563	4.20096359974726	4.27877382748251	4.57181432091072	4.11526926148013	4.16110836542577	4.96593579256976	5.07780316027778	4.67399100332933	5.1563497752668	5.14074647903074	4.89519623376369	5.23739189963213
ENSG00000117411.18	3.73886543348263	3.9349815445503	4.49002213455896	3.90932431665962	3.82358271367375	4.00173110496506	4.62559078119763	4.05398241646217	4.64937287892775	4.70180900198611	3.92966008631721	4.40200566531933	4.43233153046208	4.52250094430622	4.44967087263288
ENSG00000159214.13	2.32934521479046	2.64262736283413	2.85270249595194	2.80977482561084	3.10821119959687	2.5470297846156	2.48042796307417	2.33617860638685	2.58658321436554	2.05063022185439	2.01911956252976	2.64453999190816	2.36877169197593	2.96367230904288	2.83955230513293
ENSG00000196517.13	1.82359945510378	2.4094103471044	3.38816278365094	2.59268059675577	2.47678043091582	3.18670207703958	1.63641315387912	2.83162700598805	2.40477068162655	2.84959402075112	1.30152127138609	3.92747465496803	3.12792019192925	3.1729456966871	3.35108306476589
ENSG00000230615.8	0	0.127458941136381	0.0989778243901894	0.0818377086163325	0.640154401823968	1.09838148284418	0.637097374765024	0.623243253018184	0.346477498611056	0.461282921820468	0.171108708804189	1.66868269794411	1.05362537407941	0.511602852320538	0.318167933187487
ENSG00000227163.2	0	0	0	0	0.046118614898746	0	0	0	0	0	0	0	0	0	0
ENSG00000271647.1	0	0	0	0	0	0	0	0	0	0	0	0	0	0	0
ENSG00000239560.3	0	0	0	0	0	0.0204018782979565	0	0	0	0	0	0	0	0	0
ENSG00000171872.5	0	0.0657588201530099	0	0	0.046118614898746	0.134775560927888	0	0	0	0	0.171108708804189	0.194957003696426	0	0	0.171684804922242
ENSG00000233514.1	0.289009278751054	0.518609928152596	0.0989778243901894	0.293504083601013	0.0684040952532846	0	0.174730451791512	0.207548834696514	0.188170118383408	0.122435412791579	0	0.194957003696426	0.0479885892247741	0.201024056057	0.318167933187487
ENSG00000283039.1	0	0	0	0	0	0	0	0.109149345347194	0	0	0	0	0	0	0
ENSG00000226804.4	0	0	0	0	0	0	0	0	0	0	0	0	0	0	0
ENSG00000200171.1	0	0	0	0	0	0	0	0	0	0	0	0	0	0	0
ENSG00000238037.1	0	0	0	0	0	0	0	0	0	0	0	0	0	0	0
ENSG00000227994.1	0	0	0	0	0	0	0	0	0	0	0	0	0	0	0
ENSG00000271329.1	0	0	0	0	0	0	0	0	0	0	0	0	0	0	0
ENSG00000178028.14	3.20828156698899	3.60971884346736	3.53798165146558	3.58253685190113	4.3090559969018	3.64076966540478	3.87185145503767	3.25466928441236	3.73916142753229	3.45340512131315	3.57546636086957	4.12494500563431	3.76647245206947	3.7073029885439	3.86101836262622
ENSG00000117419.16	3.75859240627571	3.65291335251214	3.93472643205397	3.62433283137547	3.49079027382566	3.67112316193615	4.00211252911537	3.66653680038062	3.88967482231731	3.78524230897656	3.48434119302436	4.44080575211175	3.75848010302009	3.80485057672376	3.78458455922954
ENSG00000233602.1	0	0.389189234641454	0	0.0818377086163325	0.448769397347533	0.221010903158761	0	0	0.129295087279128	0	0	0.0524166124910405	0	0.0541695227050592	0.0605629860338165
ENSG00000199385.1	0	0	0	0	0	0	0	0	0	0	0	0	0	0	0
ENSG00000187147.18	4.14481526488577	3.7533804720589	3.99011907640209	3.740161702059	3.7591601724735	3.76421280195662	3.9629715120847	3.68551985919551	4.04734992450873	4.06014428912819	3.97389522640374	4.03393862121663	3.77890420611552	3.89711836747707	3.72014218077951
ENSG00000263381.1	0	0	0	0	0	0	0	0	0.188170118383408	0	0	0	0	0	0
ENSG00000126106.14	3.08339079546527	2.25801737302708	2.6614722638758	2.57983736000677	2.4708147055777	2.44694917972172	2.7817175206152	2.63723438672556	2.084344561078	2.86455565033494	2.7642649545116	2.91430296591494	2.25176034701104	2.5794829662918	2.7276896586033
ENSG00000198520.12	0.407234325356372	0.94129143746162	0.418847879631635	0.15748169269274	1.25991618221758	1.1964885521809	0.0616986053917207	0.683246182159852	1.73921632637779	1.03795800285827	0.270815297300727	0.981424770567371	1.21182692283705	0.0541695227050592	1.28709526596713
ENSG00000199377.1	0.0543467795433409	0	0	0	0.046118614898746	0.0599978443509641	0	0	0	0	0	0	0	0.154428330805418	0
ENSG00000200169.1	0	0	0	0	0	0	0	0	0	0	0	0	0	0	0
ENSG00000142945.13	3.73220233918256	3.43096360346521	3.94484569150039	3.49589749660555	3.50365334445941	2.78443181209375	3.56396475570988	3.51737157298072	3.75704837309776	3.87565395421229	2.71195502939937	3.95980003487708	3.07711895943585	3.56040431987814	3.8597034670608
ENSG00000225721.5	0	0	0.0989778243901894	0	0.19259673278983	0.0403958285890284	0	0.0560631314725648	0	0	0	0.102222025927141	0	0	0
ENSG00000142937.12	7.41041917349032	7.21931103523257	7.45921979141244	6.99684310075602	5.97004006472409	6.23610473469777	7.6867722232494	6.78388766643108	7.2301008797224	7.35493049671323	6.9558835813653	7.26610346001026	6.85216668356079	7.28095287654023	7.40744499778007
ENSG00000264294.1	0	0	0	0	0	0	0	0	0	0	0	0	0	0	0
ENSG00000200913.1	0.105891609573412	0.185572384146306	0.189035329710334	0	0.56257020287838	0.429114509561042	0.226790399180969	0.207548834696514	0	0.375597762526117	0.171108708804189	0	0.77923698533043	0.154428330805418	0.117666609321997
ENSG00000202031.1	0	0.127458941136381	0.0989778243901894	0	0	0	0	0	0	0	0	0	0	0	0
ENSG00000207421.1	0	0	0	0	0	0	0	0	0	0	0	0	0	0	0
ENSG00000281859.1	0	0	0	0	0	0	0	0	0	0	0	0	0	0	0
ENSG00000234093.3	0.289009278751054	0.0657588201530099	0.271648302917843	0.15748169269274	0.0233251497211892	0.0792229965417132	0.276273695686912	0	0.439611150428623	0.0630903409720623	0.40389897217631	0.498212127761005	0	0.105554879436695	0.318167933187487
ENSG00000142959.5	1.34765357739421	0.292554359095317	0.660818364787543	0.661695885231867	0.966357142140176	1.24512539175669	1.78575048499279	0.339076823740027	1.18705872776941	0.681502588222338	1.60567505733196	1.46706996312866	1.24067135212118	0.824290154072167	1.19697145738648
ENSG00000173846.13	2.36144986207962	1.43378566626711	2.46098164048172	2.05698797653161	4.14043566183232	3.25498423109036	2.6996076680888	2.11906909514045	3.52804149437852	3.85656304350923	3.87437486765284	3.1406043928387	3.83566679582522	3.17991493133331	3.97279480115322
ENSG00000188396.4	0.443728222493144	0.389189234641454	0.189035329710334	0	2.04150647060136	0.876125399046233	0.276273695686912	0	0.67609320522168	0.461282921820468	0.62641538169292	0.430578337483745	1.26870705311305	0.0541695227050592	0.445909832105829
ENSG00000290041.1	0.105891609573412	0	0	0	1.8458441190568	0.601282281361222	0	0	0.603307452747798	0	0.78020751811281	0.194957003696426	0.331653120697012	0	0.222933974151664
ENSG00000222009.9	0.407234325356372	0.992965745770008	0.485046724216118	1.72367722868705	4.20585707141786	2.53075647725579	1.99662662721453	0.207548834696514	2.084344561078	1.24550130840998	2.04359550185438	0.919011481727574	3.18036044229358	0.824290154072167	2.02229218263973
ENSG00000117425.14	0.545840728367419	0.55827789234068	0.418847879631635	1.11406295531611	1.93491079549736	1.0845420400196	1.26572680829381	0.159558909493468	0.483115116876843	0.329834796632303	0.557601733713657	1.67877540470976	1.60580198383408	0.774236016758732	0.915661868572712
ENSG00000202444.1	0	0	0	0	0	0	0	0	0	0	0	0	0	0	0
ENSG00000226499.1	0	0	0	0	0	0	0.602862652799028	0.455298877014485	0.29644213752196	0.775747413962867	0.270815297300727	0.530387566001101	0.0937793423835889	0.201024056057	0.318167933187487
ENSG00000070785.17	3.1086507307276	2.74812691939537	3.48199889046637	2.61164137126253	2.91962232473722	2.86040062950824	2.97792588238482	2.36908682907172	2.44746268516945	2.20555195638681	2.18607774563677	3.27745260813551	2.69222100391121	3.02767811349733	2.66451522392402
ENSG00000253039.1	0	0	0	0	0	0	0	0	0	0	0	0	0	0	0.0605629860338165
ENSG00000229815.1	0	0	0	0	0	0	0	0	0	0	0	0	0	0	0
ENSG00000232369.1	0	0	0	0.0818377086163325	0	0	0	0	0	0	0	0	0	0	0
ENSG00000268949.1	0	0	0	0	0	0	0.119810703939882	0	0	0	0	0.102222025927141	0	0	0
ENSG00000126107.15	3.83140614419578	3.48864570740747	4.3458631690623	3.87805690378555	4.33659754889144	4.45723648842742	3.50071291472507	4.01833134685768	4.53624147106754	4.94932498036343	4.71215976055408	4.81041554487121	4.24876365878412	3.91058711242498	4.23397875361211
ENSG00000126088.14	3.51502596222264	3.03394343985154	3.38111085470152	3.07443617870259	3.67963858783028	3.36482633558348	2.99079967820621	2.8941799557662	3.59656277809321	3.63043977327774	3.40700997943581	4.22502164686781	3.40458964333143	2.84479843957104	3.50303798640216
ENSG00000162415.7	2.22634116121538	2.54620999269203	3.45607488078855	2.38806906460714	1.60709178886464	2.35547039299309	3.50071291472507	3.08268341964966	2.91935262787754	2.09166817162703	3.26313987796782	3.71450149987505	2.43980464052494	2.80518473476987	1.88048311840299
ENSG00000234315.1	0.201636111063834	0	0	0	0	0.0204018782979565	0	0	0	0	0	0.194957003696426	0	0	0
ENSG00000281912.1	0.407234325356372	0.477303185839114	0.485046724216118	0.355152609769282	0.13242715266539	1.38345427790977	0.530662912737355	0.297127365839769	1.02759472266605	0.745308800378885	0.862275735119433	0.875127749751014	0.179513228937608	0.368322701853663	0.628119577701569
ENSG00000186603.7	2.2848699425077	3.11556693526204	4.03527249505615	2.67236684997832	1.38557214443953	3.17729239087373	3.98451084042538	3.76741435902321	0.188170118383408	3.56075075624869	3.00983434999811	2.72176087388224	2.05835285684363	2.19275762284172	3.09287854932501
ENSG00000132781.20	0.695799834016418	0.967462333753618	0.762887763740154	1.08567302696699	0.53531094905462	0.832265180700484	0.670198772561634	0	0.743938737128243	0.281876725753554	0.78020751811281	1.05900966158498	0.982600897885475	0.477661113979246	0.837734329826383
ENSG00000288208.1	0	0	0	0	0	0	0	0	0	0	0	0	0	0	0
ENSG00000132773.12	2.72770743484298	2.82759598166273	3.01826742308139	2.73516350523752	2.06572262552184	2.3824721231852	2.3188921824052	2.27288152623485	3.27324142885103	2.83440513640228	2.24048500563696	2.37901565871685	2.79946350291658	2.39459663107021	3.10414574152341
ENSG00000070759.17	1.66780168951297	2.07954387244034	2.07578507803449	1.69277534553146	1.23962796111839	2.13062300062684	2.14866027439899	2.23041016164682	2.15876518124025	2.37055545096391	2.4909525963896	1.83638844422677	2.02647099868927	1.58851008817979	1.38550822018161
ENSG00000236872.1	0	0	0	0	0	0.0403958285890284	0	0	0.129295087279128	0	0	0	0	0	0
ENSG00000280670.3	0.72327040397339	0.389189234641454	0.660818364787543	1.14166909611765	0.712150259314166	0.876125399046233	1.76417769194516	0.868757469190301	1.22831016438851	2.0754545200253	1.5277899307168	2.70390850338147	1.000835508096	0.544430267659051	1.75914288093199
ENSG00000132763.15	2.10471185398544	2.06240733754171	2.80978048381268	2.4778649980963	2.12944321701764	2.51254455976637	3.07655433161219	2.44190611599555	3.24406086832169	3.08966081944455	1.03104368845764	3.61242590748801	2.78742757352615	2.43927681700679	3.07573609433506
ENSG00000117450.15	5.91998751013041	5.30886458246685	5.86874817420585	5.38973534750599	4.78797921771564	4.88705565622214	5.01898766360654	4.96061531050147	5.11536795444491	5.13576513332941	4.99969153878428	5.24927251979605	4.99077571704589	5.08815359914774	4.96746933580475
ENSG00000234379.1	0	0	0	0	0	0	0	0	0	0	0	0	0	0	0
ENSG00000117448.14	4.77593813040255	4.64085929872081	4.97525534243512	4.797807734804	4.38510287140593	4.68073763740263	4.54916400531819	3.82061551515113	4.69518763708647	4.76814344904266	3.94662863819861	4.92186803792877	5.03651526328799	4.69987617766464	4.89306100923606
ENSG00000281133.1	0	0.0657588201530099	0	0	0	0	0.119810703939882	0.159558909493468	0.439611150428623	0.122435412791579	0	0.238287041405644	0	0.0541695227050592	0.171684804922242
ENSG00000280836.1	0	0	0	0.0818377086163325	0	0	0	0	0	0	0	0.319691353335524	0	0.0541695227050592	0
ENSG00000289407.1	0.154909299104204	0	0.485046724216118	0.0818377086163325	0.0902037403763161	0.204348514969623	0.530662912737355	0.559408849990371	0.29644213752196	0.178455072746003	0	0.238287041405644	0.607424583764401	0.105554879436695	0.171684804922242
ENSG00000132780.17	4.63076383648999	4.98578209345088	5.07176605609717	4.98810106892111	4.8421149848424	4.49222465752791	4.78916486366219	4.54281699912782	4.53550182061177	4.86005992616177	3.65737314345412	4.87491072099938	4.8969134128877	4.71195504711791	4.97396703722589
ENSG00000281112.1	0	0	0	0	0	0	0	0	0	0	0	0	0	0	0
ENSG00000281825.1	0	0	0	0	0.0233251497211892	0	0	0	0	0	0	0	0	0	0.362586554481599
ENSG00000159588.15	0.545840728367419	0.702868129726857	1.73728247045752	1.52208012372458	2.08644114144698	1.5320404884154	0.670198772561634	0.653694694030234	1.66369929912121	1.26407003242028	2.65675700493557	1.02096945435073	1.55520555569653	0.0541695227050592	1.13872154155891
ENSG00000159592.11	5.17543654336023	4.76237286118667	5.24286620876553	4.94836214193157	5.11131508207487	4.91662268493149	4.85919095760157	4.8661672795025	4.93614828906201	4.91361286577255	5.18340443326614	4.86624401927791	4.58386243222731	4.59648085757829	4.76220237037963
ENSG00000225447.1	0.105891609573412	0.240493332765078	0.418847879631635	0.661695885231867	0.872279992028814	0.481402524289964	0	0.0560631314725648	0.346477498611056	0	0.270815297300727	0.102222025927141	0.179513228937608	0.329048190382489	0.362586554481599
ENSG00000234329.1	0.105891609573412	0.292554359095317	0.418847879631635	0.74604111842238	0.821699862650537	0.49405823055097	0.602862652799028	0.339076823740027	0.066735742159886	0	0.91346991879344	0.319691353335524	0.709184076571694	0.154428330805418	0.362586554481599
ENSG00000159596.7	3.42830224908216	3.62251112183509	3.43618108535181	3.37511240027487	3.13730796638835	3.03333393699793	3.48912335141943	2.9620356781214	3.62086349189769	3.22268981757699	2.87194543465197	3.32502567351191	3.39309228634561	3.10793539869128	3.29944615400084
ENSG00000197429.11	2.44234086020689	2.27911333778313	2.46098164048172	2.43397460661252	2.3767750489874	2.72678778469604	2.66033782731383	2.50978078204114	2.29280441849111	2.50685478680367	2.79514644154466	3.40854939274982	2.78439581923507	2.50048244248566	2.52476422547306
ENSG00000230896.1	0.919473072677545	0.886800697057709	0.89877234947609	0.52012464076924	1.08476438192143	0.884671232880874	0.848643867486448	0.379337145265794	0.710591237880867	0.915422499133879	1.26707991951737	1.49158631586614	0.945102798427346	0.960974507553479	0.594237304710625
ENSG00000236111.5	0	0.0657588201530099	0	0	0	0	0	0.0560631314725648	0	0	0.0603484230569	0.0524166124910405	0	0	0
ENSG00000086015.23	3.83019461741309	4.56456504960538	4.128303802265	4.15922164626912	4.91620468032907	4.89479980859876	4.3889048090423	4.17892872188713	4.74020167813908	4.58064690024499	4.83409055196256	4.9655936619442	4.93756879991335	4.31569351013483	4.76486688316531
ENSG00000232467.2	0	0	0	0	0.0684040952532846	0.237400200302084	0	0	0	0	0	0	0	0	0
ENSG00000117461.15	2.63199735856025	1.19723511443517	2.61689217400464	1.70834564815798	3.0782423734947	3.06171110865511	1.78575048499279	2.18605466273724	3.24406086832169	2.74647349683816	1.13623675978557	2.46951813241535	2.67204155454858	2.39459663107021	3.4802240365769
ENSG00000278139.1	0	0	0	0	0	0	0	0	0	0	0	0	0	0	0
ENSG00000226957.1	0	0	0.189035329710334	0	0.267574521446848	0.0403958285890284	0.119810703939882	0	0	0.0630903409720623	0	0	0	0	0.0605629860338165
ENSG00000233114.2	0	0	0	0	0	0.0204018782979565	0	0	0	0	0	0	0	0	0
ENSG00000227857.2	0.154909299104204	0.185572384146306	0.3479541139644	0	0.0233251497211892	0.152627823958411	0.0616986053917207	0.0560631314725648	0	0	0	0.0524166124910405	0.21977261024012	0.201024056057	0.0605629860338165
ENSG00000117472.10	5.60431778194551	4.57372512274711	2.26545116091259	4.53186242362701	5.85119692315713	6.35151117512915	4.05313168496862	5.15270029840354	6.64756958994798	6.60711236368542	5.49043052808132	2.47858510561032	5.57724775852769	4.78524207636614	6.12295332093564
ENSG00000250719.2	0	0	0	0	0	0	0	0	0	0	0	0	0	0	0
ENSG00000085998.15	4.14834913440327	4.12662287985317	4.15313493066866	3.86384015715153	4.41065316999007	4.39867861814983	4.21972432468046	3.51737157298072	3.96181591444654	4.06126680569301	3.96331405602186	4.55062280128457	4.23959473273134	4.24882085973832	4.08809186554647
ENSG00000171357.6	0	0	0	0	0.463723143125601	0.300396495327802	0	0.207548834696514	0.129295087279128	0.122435412791579	0	0.279817301509955	0.0937793423835889	0	0
ENSG00000085999.13	2.17691937647781	2.07101231214542	2.53786932283765	2.37228667156217	2.03535968093436	2.0726747321916	2.24753198472062	2.17301171176724	2.39223054888982	2.38864397381859	0.483700518009096	2.82585288769477	2.84335043006135	2.52306032438508	3.0494584975833
ENSG00000132128.18	4.15011139708057	3.72756061656395	4.2180196574212	4.00234235754171	4.06801285282649	4.48108640270139	4.58810734713865	4.17005823876927	4.43845056713172	4.28365716533974	4.21026542298689	4.88472441351946	4.14918573783536	4.32236284415469	4.40110011212252
ENSG00000173660.12	5.2618976818774	4.90301479108025	5.46923651746352	4.97934048775978	4.1313802745979	4.25153555382276	4.88549912414789	4.88465094137537	5.02931625167741	5.39721349364643	4.9234874356066	4.94703310158532	4.93651053988428	5.43904615497552	5.66926715452516
ENSG00000117481.11	2.80496459252522	2.87854493078696	3.1992219679674	3.10929288122961	3.34966526480875	3.14230901367515	3.07066699143203	2.95003583553757	3.33163512686564	3.13882418921756	2.72427169628284	3.50844929031236	3.37643473704344	2.98076844337992	3.2808416923049
ENSG00000225779.1	0.0543467795433409	0	0	0	0	0	0	0	0	0	0.0603484230569	0	0	0	0
ENSG00000117480.16	3.83864464202702	2.93065700130297	4.32817831654486	4.23240378829837	3.66161330621963	3.12525320206097	4.17572810253587	4.09130231618503	4.17824217685722	3.82722541195281	3.45333549189283	3.49220415120068	4.59733002929651	4.65641278354396	5.18529531125937
ENSG00000232022.9	0.105891609573412	0.342038630360796	0.189035329710334	0.0818377086163325	0.249350491221893	0.221010903158761	0.276273695686912	0.109149345347194	0.640362403577984	0.501520822886568	0.117261262829629	0.394964941061552	0.607424583764401	0.368322701853663	0.522821180919503
ENSG00000224863.3	0	0	0	0	0	0.0403958285890284	0	0	0	0	0	0	0	0	0.171684804922242
ENSG00000197587.11	0.512948309158161	1.23747181967849	0	0	0.700505176188975	0.0980855032122379	0.174730451791512	0.253340804240143	1.47742179266151	2.14643114161796	0.985659185912474	0.238287041405644	0	0.288167911084907	1.43130601808389
ENSG00000282881.3	0	0	0	0	0	0	0	0	0	0	0	0	0	0	0
ENSG00000269956.2	0.105891609573412	0.0657588201530099	0.271648302917843	0	0.746293319057361	0.359658351394066	0.276273695686912	0.0560631314725648	0.346477498611056	0.461282921820468	0.171108708804189	0.498212127761005	0.925812927450826	0.368322701853663	0.222933974151664
ENSG00000162456.10	0	0	0	0	0	0	0	0	0	0	0	0	0	0	0
ENSG00000079277.22	3.09862319361893	2.56206550867789	2.82840166426327	2.78376232635055	4.31695774302262	3.62825601471595	3.22113608302638	2.76489854184215	3.65891224657749	3.55889840834369	3.41726489200952	3.13827383649028	3.79561131508292	2.94041308551649	3.41466153489306
ENSG00000142961.16	3.30504700602864	2.37839290835286	2.7248239884892	2.65453323757709	4.11879369182871	3.18499779765251	2.83542933249533	2.49561902798761	2.88910343531421	2.9600833142036	3.08655104838268	2.09891971642309	3.43672906562539	2.52751536771924	2.30787154802238
ENSG00000123472.13	4.38028973671562	4.24736147191927	4.10111951388765	3.80105720125272	3.43837488457244	3.69291371753332	3.92349495616177	3.74449741613651	3.78877239126946	4.44962516241024	3.83619100761889	3.87749588028395	3.6748335336553	3.98054833159575	4.29113632372395
ENSG00000233647.2	0	0	0	0.0818377086163325	0	0.0204018782979565	0.0616986053917207	0	0	0	0	0	0	0	0.0605629860338165
ENSG00000186118.9	0.0543467795433409	0.342038630360796	0	0.0818377086163325	0	0.204348514969623	0	0	0	0	0.270815297300727	0	0	0	0.0605629860338165
ENSG00000228237.5	0	0	0	0	0	0	0	0	0	0	0	0	0	0	0
ENSG00000159658.15	5.252002100188	4.69386579006269	5.2362459022652	4.71269532408159	5.18980952198314	5.16926071769931	4.68490460755771	4.61101816586681	4.80893363431252	4.98781119632538	4.64751225614873	4.59562833916915	4.61354785783451	4.32898799268338	4.66357920265995
ENSG00000236476.2	0.105891609573412	0	0	0	0	0	0	0	0	0	0	0	0	0	0
ENSG00000142973.15	0.369358014812474	0.127458941136381	0	0.661695885231867	1.5927972629826	1.14536469447187	0.174730451791512	0	0.24377076652372	0.501520822886568	0.0603484230569	0	0.258473707018427	0.154428330805418	0.318167933187487
ENSG00000154198.14	0	0	0	0	0.211874764150783	0	0	0	0	0	0	0	0	0	0
ENSG00000238145.2	0	0	0	0	0	0	0	0	0	0	0	0	0	0	0
ENSG00000187048.14	0	0.240493332765078	0	0	0	0.0403958285890284	0.0616986053917207	0	0.066735742159886	0	0	0	0	0	0
ENSG00000259832.1	0	0	0	0	0	0	0	0	0	0	0	0	0	0	0
ENSG00000261196.1	0	0	0	0	0	0	0	0	0	0	0	0	0	0	0
ENSG00000261593.1	0	0	0	0	0	0	0	0	0	0	0	0	0	0	0
ENSG00000261290.1	0	0	0	0	0	0	0	0	0	0	0	0	0	0	0
ENSG00000186377.8	1.02504538473987	1.06579124865447	0.0989778243901894	0.0818377086163325	1.15409000302775	0.401908163545975	0.567414241597824	1.45555776147093	2.82161484587198	0	1.72335336685115	1.49158631586614	0.733084482060901	0.368322701853663	1.46071264486128
ENSG00000186160.5	0	0	0	0	0	0	0.226790399180969	0	0.29644213752196	0	0.0603484230569	0.149664101856933	0	0	0
ENSG00000225154.2	0	0	0	0	0	0	0	0	0	0	0	0	0	0	0
ENSG00000225506.2	0.154909299104204	0.668632941246501	0.418847879631635	0.468100349148514	0.549033456455748	0.315544445506638	0.848643867486448	0.379337145265794	0.29644213752196	0.375597762526117	0	0.829229492869562	0.137564791821262	0.154428330805418	0.0605629860338165
ENSG00000162365.13	0	0	0	0	0.0684040952532846	0	0.119810703939882	0	0	0	0	0	0	0	0
ENSG00000225514.1	0	0	0	0	0	0.0204018782979565	0	0	0	0	0	0	0	0	0
ENSG00000224805.2	0.246276650329177	0.518609928152596	0.0989778243901894	0	0.303055513539582	0.49405823055097	0.174730451791512	0.109149345347194	0.950613992541062	0.419357804875115	0.361475640902128	0.358036244175127	0	0.105554879436695	0
ENSG00000290081.1	0	0	0	0	0	0	0	0	0	0	0	0	0	0	0
ENSG00000162366.8	4.55911955503155	3.43753950917404	1.57888534183133	3.30251293314972	3.73014633708447	4.67748343366068	3.60632056806917	4.41395158881405	4.39597921891186	5.17151204073503	4.62946204419238	0	3.51282964388576	2.8317674569751	4.47060245511963
ENSG00000162367.12	0	0.185572384146306	0	0.227803868741543	1.67565117277211	1.34123539037348	0.119810703939882	0	0	1.65498450647192	0.0603484230569	0.498212127761005	1.24067135212118	0.442526735234053	0.723378930100877
ENSG00000226252.1	0	0	0	0	0.463723143125601	0.187403780392152	0	0	0	0	0	0	0.552378377022095	0	0.117666609321997
ENSG00000123473.17	3.00630795421473	3.17695157119612	4.12662626341369	3.22761451407772	3.25048585031487	3.04222712865347	3.09112280358793	3.19977850824652	3.49508211880446	3.07773303862971	2.66111287789158	3.27948066788347	3.46939939283806	3.28528353117676	3.46861886717289
ENSG00000162368.15	5.66553610051942	5.28813818831323	5.66997804309372	5.18774293998301	5.22787434073746	5.46151935966921	5.70077067366396	5.49004485531715	4.9591773466913	4.91552458733904	5.51301702192105	5.24785852531729	5.50675730586595	5.27407647458178	4.8607083031277
ENSG00000225762.1	0.289009278751054	0	1.60011236971348	0.74604111842238	0.52139751136402	0.442445055188547	0.637097374765024	0.892658206012915	1.4123476477452	0.0630903409720623	0.659124254337323	0.238287041405644	0.77923698533043	0.694118621901637	0.522821180919503
ENSG00000186790.6	0.105891609573412	0.240493332765078	0.418847879631635	0	0	0.134775560927888	0.452841883311886	0.297127365839769	0	0.833978630264442	1.03104368845764	0	0.65959814638205	0.511602852320538	0.405115788431839
ENSG00000237424.1	2.38743819113198	2.42155286078197	2.88808114128935	2.32338758416141	1.41466525385105	2.3975805243744	2.91440460959638	2.87484582571818	2.15876518124025	2.16154224310246	3.89609886644525	1.21427339196944	2.53381183241967	2.54076263694792	1.80124692629337
ENSG00000186564.6	1.00480377940471	2.80317599253857	3.61927730653605	2.88398325432849	0.575926150500861	2.38437320374134	3.76865468343703	3.62745416184772	2.65679098278949	1.98125159995319	3.11179248701163	0.781122817120367	1.29597814131591	3.40677175147937	1.17792934972955
ENSG00000271355.1	0	0	0	0	0	0	0	0	0	0	0	0	0	0	0
ENSG00000229554.2	0	0	0	0	0	0	0	0	0	0	0	0	0.179513228937608	0	0
ENSG00000227883.1	0	0	0	0	0	0	0	0	0	0	0	0	0	0	0
ENSG00000227947.2	0.246276650329177	0.292554359095317	3.59386021613428	0.785687753985492	0	0.204348514969623	0.821027691653976	0.297127365839769	0.066735742159886	0	0.985659185912474	0	0.0479885892247741	0.288167911084907	0.0605629860338165
ENSG00000269113.4	0.0543467795433409	1.1336713148165	1.99423092494322	1.48414371447575	1.7061049746332	1.01231724851178	1.28351676847466	0.0560631314725648	0.524805128329201	0	0.0603484230569	0	1.57575233390952	0.694118621901637	0.723378930100877
ENSG00000223814.1	0	0	0	0	0	0	0	0	0	0	0	0	0	0	0
ENSG00000225028.1	0	0	0.0989778243901894	0	0.046118614898746	0.0599978443509641	0	0	0	0	0	0	0.137564791821262	0	0
ENSG00000226133.6	0	0	0	0	0	0.0204018782979565	0	0	0	0	0	0	0.179513228937608	0	0
ENSG00000231413.1	0	0	0	0	0	0	0	0	0	0	0	0	0	0	0
ENSG00000237180.1	0	0	0	0	0	0	0	0	0	0	0	0	0	0	0
ENSG00000242267.6	0.201636111063834	0	0.0989778243901894	0	0.111538282036639	0.134775560927888	0.0616986053917207	0	0	0	0	0	0.137564791821262	0.154428330805418	0
ENSG00000279096.2	0	0	0	0	0	0.0204018782979565	0	0	0	0	0	0	0	0	0
ENSG00000223720.2	0	0.477303185839114	0	0.355152609769282	0.046118614898746	0.0403958285890284	0.0616986053917207	0.109149345347194	0	0	0	0	0	0	0.171684804922242
ENSG00000117834.13	1.30313906693878	0.0657588201530099	2.60926504217246	0.963294011359195	0.676800116118582	1.15189994806364	3.9629715120847	0.207548834696514	1.66369929912121	1.22658125282355	1.19442035530004	0.394964941061552	1.42218157884207	1.17141092501756	1.41627193487714
ENSG00000272491.1	0.329990419720902	0	0.271648302917843	0.0818377086163325	0.0233251497211892	0.0599978443509641	0.530662912737355	0	0.439611150428623	0	0	0.0524166124910405	0.137564791821262	0.105554879436695	0.0605629860338165
ENSG00000279214.1	0	0	0	0	0.13242715266539	0	0.0616986053917207	0	0	0	0	0	0	0	0
ENSG00000132122.12	2.56984108087368	1.95292138413423	1.79076016865524	2.33170529185887	2.52515753941309	2.14036689343826	2.7895695366733	1.6614931333019	1.67668817565833	0.122435412791579	2.11362190325214	2.36394622794633	1.90246675901461	2.14177983551596	1.8216523033653
ENSG00000224986.2	0.0543467795433409	0	0.0989778243901894	0	0.249350491221893	0.0204018782979565	0	0	0	0	0	0	0	0	0
ENSG00000206700.1	0	0	0	0	0	0	0	0	0	0	0	0	0	0	0
ENSG00000235105.1	0	0.292554359095317	0	0	0	0.0204018782979565	0.0616986053917207	0.0560631314725648	0.066735742159886	0	0	0	0.0479885892247741	0	0.171684804922242
ENSG00000223175.1	0	0	0	0.0818377086163325	0	0	0	0	0	0	0	0	0	0	0.0605629860338165
ENSG00000232514.1	0.289009278751054	0.434216404989873	0	0.0818377086163325	0	0	0	0	0	0	0	0	0	0	0
ENSG00000186094.18	0.329990419720902	0.518609928152596	0	0	0.463723143125601	0.285015550844508	0.452841883311886	0.793423881487506	0.29644213752196	0.281876725753554	0	0	1.15151527749086	0.105554879436695	1.23400121840861
ENSG00000287661.1	0	0	0	0.0818377086163325	0	0	0	0	0	0	0	0	0	0	0
ENSG00000162373.13	0.0543467795433409	0.127458941136381	0	0	0.891816800310678	0.429114509561042	0.452841883311886	0.455298877014485	0.640362403577984	0	0	0	0.844702118207615	0	0.628119577701569
ENSG00000286597.1	0	0	0	0	0	0	0	0	0	0	0	0	0	0	0
ENSG00000229846.2	0	0	0	0	0.230788171179197	0.0204018782979565	0	0	0	0	0	0	0	0	0
ENSG00000230114.1	0	0	0	0	0	0	0	0	0	0	0	0	0	0	0
ENSG00000225623.1	0	0	0	0	0	0	0	0	0	0	0	0	0	0	0.0605629860338165
ENSG00000237478.2	0	0	0	0	0	0	0	0	0	0	0	0	0	0	0
ENSG00000215887.5	0	0	0	0	0	0	0	0	0	0	0	0	0	0	0
ENSG00000279324.1	0	0	0	0	0	0.0204018782979565	0	0	0	0	0	0	0	0	0
ENSG00000233595.2	0	0	0	0	0	0	0	0	0	0	0	0	0	0	0
ENSG00000162374.18	0	0	0	0	0	0.285015550844508	0	0	0	0	0	0	0.258473707018427	0	0.445909832105829
ENSG00000230828.1	0	0	0	0	0	0	0	0	0	0	0	0	0	0	0
ENSG00000237337.1	0	0	0	0	0	0	0	0	0	0	0	0	0	0	0
ENSG00000233407.1	0	0	0	0	0	0	0	0	0	0	0	0	0	0	0
ENSG00000284696.2	0	0	0	0	0	0.0204018782979565	0	0	0	0	0	0	0	0	0
ENSG00000284645.1	0	0	0	0	0	0	0	0	0	0	0	0	0	0	0
ENSG00000234080.3	1.43114561304815	1.3839518678536	0.89877234947609	1.29299130128598	0	0	0	0.253340804240143	0	0.231502308602574	0	0	0	0	0
ENSG00000229316.1	0	0	0	0	0	0	0	0	0	0	0	0	0	0	0
ENSG00000225671.2	0	0.185572384146306	0	0	0	0	0	0	0.188170118383408	0	0.361475640902128	0.0524166124910405	0	0	0
ENSG00000142700.12	0	0	1.12520109575546	0	0.046118614898746	0.555040245350792	0.276273695686912	0.253340804240143	0	0	0.721497412385167	0.279817301509955	0	0.105554879436695	0.0605629860338165
ENSG00000284700.2	0	0	0	0	0	0	0	0.0560631314725648	0	0	0	0	0	0	0
ENSG00000185104.21	4.11517428110234	3.88597298400037	4.02603218988523	3.84029798877931	3.85004232417249	3.77514438249096	4.09745306076717	3.85171867291332	3.92025441796755	3.82153837242505	3.65415809669661	4.10206840959533	3.6760791084671	4.20991695984846	3.81117752412035
ENSG00000225767.1	0	0	0	0	0.0233251497211892	0.0599978443509641	0.0616986053917207	0	0	0	0.0603484230569	0	0	0	0
ENSG00000207194.1	0	0	0	0	0	0	0	0	0	0	0	0	0	0	0
ENSG00000230585.2	0	0	0	0	0.111538282036639	0.134775560927888	0.119810703939882	0	0.129295087279128	0	0	0	0.43226640250926	0	0.117666609321997
ENSG00000237130.1	0	0	0	0	0	0	0	0	0	0	0	0	0	0	0
ENSG00000123080.12	2.80833835930802	1.68972533648298	0.855497131871736	1.46462180532211	2.42802735390505	2.23732483897092	2.26089108004592	2.77213598985191	3.47818590192732	2.95670328306229	1.39825316564681	3.05053724596785	2.47764935810113	2.52751536771924	3.09287854932501
ENSG00000290102.1	0	0	0	0	0	0	0	0	0	0	0	0	0	0	0
ENSG00000265538.1	0	0	0	0	0	0	0	0	0	0	0	0	0	0	0
ENSG00000275816.1	0	0	0	0	0	0	0	0	0	0	0	0	0	0	0
ENSG00000204006.11	0	0	0	0	0	0	0	0	0	0	0	0	0	0	0
ENSG00000200262.1	0	0	0	0	0	0	0	0	0	0	0	0	0	0	0
ENSG00000213478.2	1.08342217190101	1.43378566626711	1.0183818256919	1.42439607533371	0.0684040952532846	0	0	0	0	0	0	0	0	0	0
ENSG00000203356.2	0	0	0.0989778243901894	0	0.267574521446848	0	0.0616986053917207	0	0	0	0.117261262829629	0	0	0	0
ENSG00000123091.5	3.83623762648705	3.56264801449702	4.06428044966311	3.58490525216874	4.60634045686964	4.28075357361676	4.20463984476394	3.68551985919551	4.14052178278319	3.82296316728165	4.18407307125326	4.15914858405383	3.8174619342981	3.70044862399666	3.60141636130251
ENSG00000233406.5	1.24052559293667	1.27615196158749	0.713154769628861	1.11406295531611	0	0.0403958285890284	1.08953566598925	0.491220078301963	0.710591237880867	0.775747413962867	0.270815297300727	0.149664101856933	0.29573266786738	0.511602852320538	0.864390646260078
ENSG00000236434.2	0	0	0	0	0	0.0204018782979565	0	0.109149345347194	0	0.231502308602574	0.0603484230569	0	0.366327910104387	0	0.117666609321997
ENSG00000085831.16	3.78936781843848	3.49897184264251	3.64949012906369	3.37802593346641	3.35709181282588	3.635891651356	4.0706622892323	3.74722094555058	3.89108527961067	3.35383239903891	3.87308216877854	3.06570505099239	3.96583091714362	4.11551260069487	3.33564782784759
ENSG00000261664.5	0.154909299104204	0.342038630360796	0.0989778243901894	0.0818377086163325	0.0684040952532846	0.237400200302084	0.276273695686912	0	0	0	0	0	0.494124667573099	0	0.362586554481599
ENSG00000085832.17	4.19655518371741	3.99680014688598	4.29751865916772	3.99922089652134	4.54885439980091	4.23256930698645	4.13073009262493	3.77273110458004	3.64278257658464	3.79113893888613	4.02184548688509	3.80112133547469	4.09908949307764	3.84373926543645	3.89206804834311
ENSG00000232027.2	0	0.886800697057709	0	0.293504083601013	0.0684040952532846	0.0599978443509641	0	0	0	0	0.117261262829629	0	0.684698425554032	0	0
ENSG00000206595.1	0	0	0	0	0	0	0	0	0	0	0	0	0.366327910104387	0.154428330805418	0
ENSG00000238140.1	0	0.292554359095317	0	0	0	0.0204018782979565	0.174730451791512	0.159558909493468	0	0	0	0	0.137564791821262	0.105554879436695	0
ENSG00000227070.2	0.638485576369915	0.477303185839114	0.189035329710334	0.616696194913266	0.33732062239815	0.518899045977046	0.119810703939882	0.455298877014485	0.129295087279128	0.775747413962867	0.835661057306327	0.238287041405644	1.000835508096	0.544430267659051	0.362586554481599
ENSG00000252032.1	0	0	0	0	0	0.0403958285890284	0	0	0	0	0	0	0	0	0.0605629860338165
ENSG00000227742.2	0.246276650329177	0	0.189035329710334	0.413220281522835	0.507287755249229	0.531091821720327	0.0616986053917207	0.0560631314725648	0	0.178455072746003	0.222204164119613	0	0.399840543474067	0	0.222933974151664
ENSG00000117859.19	3.99931582216946	3.99555047876793	3.79056462628101	4.11008016879981	4.80648068583697	4.06418255627365	4.09956563429473	3.665061529425	4.00423927162996	3.55704262287738	3.84554217031338	4.1387671372325	3.73996838935301	3.59156118268104	3.8701745369167
ENSG00000236973.2	0.201636111063834	0.477303185839114	0	0	0	0	0	0	0	0	0	0	0	0	0
ENSG00000232846.1	0	0	0	0	0	0.0204018782979565	0	0	0	0	0	0	0	0	0
ENSG00000212624.1	0	0	0	0	0	0	0.0616986053917207	0	0	0	0	0	0	0	0
ENSG00000078618.23	4.57536210753814	4.50175751515706	4.88743434191969	4.55274899325633	4.98162493043881	4.67094308329925	4.09427580876864	4.3157287666471	4.42531937242014	4.166587432544	4.37189637430991	4.47509662961195	4.74577789670095	4.48492257014279	4.85294133706506
ENSG00000266993.3	0.0543467795433409	0.0657588201530099	0.0989778243901894	0.661695885231867	0.790076381852011	0.359658351394066	0.226790399180969	0.418039110881478	0.129295087279128	0.281876725753554	0.444595569797645	0.194957003696426	0.137564791821262	0.406112840513336	0.75321694352212
ENSG00000272175.1	0	0	0	0	0	0	0	0	0	0	0	0	0	0	0
ENSG00000283899.1	0	0	0	0	0	0	0	0	0	0	0	0	0	0	0
ENSG00000230604.2	0	0	0	0	0	0.0403958285890284	0	0	0	0.122435412791579	0	0	0	0	0
ENSG00000169213.7	0.201636111063834	0.858399834566941	0.89877234947609	1.42439607533371	2.14613929777276	2.60959741143628	0.452841883311886	0.491220078301963	3.48877944498711	0	1.07445755091797	1.886573628619	3.27207077685473	0	3.45490705608035
ENSG00000200839.1	0	0	0	0	0	0	0	0	0	0	0	0	0	0	0
ENSG00000229032.1	0	0	0	0	0	0	0	0	0	0	0	0	0	0	0
ENSG00000264613.2	0	0	0	0	0	0	0	0	0	0	0	0	0	0	0
ENSG00000117862.13	2.41775810820873	1.81899399056501	2.22129949268292	2.07855770719395	1.64424072717009	1.93376198811216	1.5181854857761	1.44201507214498	1.24831481828855	1.61693566719424	1.47227829648451	1.47940326905985	1.1358513577113	1.57707682927586	1.63328683730641
ENSG00000285839.1	0	0	0	0	0	0	0	0	0	0	0	0	0	0	0
ENSG00000198841.4	1.55645813744512	2.0449720141765	1.87398690768526	1.90415579857902	1.41466525385105	1.33583046248877	1.04577741911054	1.29542962300539	1.18705872776941	0.329834796632303	1.2494039543595	1.2911370288967	1.10376765199425	1.28542006137809	1.17792934972955
ENSG00000223390.1	0	0	0.189035329710334	0	0.0684040952532846	0.0403958285890284	0	0	0	0	0	0	0	0.105554879436695	0.0605629860338165
ENSG00000228369.2	0.0543467795433409	0.127458941136381	0	0	0	0	0.119810703939882	0	0.439611150428623	0	0	0	0.0937793423835889	0.245544939793979	0.117666609321997
ENSG00000134717.18	3.75205989271097	3.81065282354497	3.71493940823373	3.39818638968417	4.08721056958364	3.78642525913185	3.34966627901777	3.02557813190895	2.8929350039157	3.23044468908141	3.24633580470093	3.70262929834466	3.33353490866822	3.17759724562406	3.4821452048123
ENSG00000157077.16	2.1641726279916	2.50820583973331	3.1992219679674	2.77316486021978	2.33881339722461	3.33223876503109	3.16632254673871	2.74286650425414	3.23595249741272	2.77123177710713	2.60295057345127	3.15676795477423	3.04488352498533	2.66439440505216	2.86477734241563
ENSG00000241745.3	0	0	0	0	0	0	0	0	0	0	0	0	0	0	0
ENSG00000228407.2	0.154909299104204	0.55827789234068	0.0989778243901894	0	0	0.0599978443509641	0.368449778297819	0	0.066735742159886	1.12620731684687	0.171108708804189	0.358036244175127	0.43226640250926	0.329048190382489	0.171684804922242
ENSG00000223429.1	0.0543467795433409	0	0.189035329710334	0.0818377086163325	0	0.0204018782979565	0	0	0	0	0	0	0	0	0
ENSG00000224255.2	0	0.127458941136381	0	0	0	0	0	0	0	0.0630903409720623	0	0	0	0	0
ENSG00000236004.2	0	0	0	0	0	0	0	0	0	0	0	0	0	0	0
ENSG00000237663.2	0	0	0	0	0.0233251497211892	0	0	0	0	0	0	0	0	0.0541695227050592	0
ENSG00000213735.2	0.154909299104204	0	0.189035329710334	0.293504083601013	0	0.0204018782979565	0	0	0	0	0	0.149664101856933	0	0.0541695227050592	0
ENSG00000154222.15	3.48637577190829	2.90494038612791	3.49471315434337	3.29937051100288	4.04926261524501	3.83210537840192	3.68120422687977	3.358171646604	3.75058098685709	3.28554738293789	3.72860235628668	3.68116873751109	3.86597714124284	3.59462413601184	3.67843837656371
ENSG00000272100.1	0.0543467795433409	0.127458941136381	0	0.0818377086163325	0.267574521446848	0.0599978443509641	0	0	0	0.281876725753554	0.117261262829629	0	0.21977261024012	0.0541695227050592	0.0605629860338165
ENSG00000287078.1	0.0543467795433409	0	0	0	0.0902037403763161	0.134775560927888	0	0.207548834696514	0.066735742159886	0	0	0	0	0.0541695227050592	0
ENSG00000224680.4	0.105891609573412	0	0.189035329710334	0	0.0684040952532846	0.116598792674538	0.0616986053917207	0.159558909493468	0.066735742159886	0.0630903409720623	0	0	0.46367376442146	0.406112840513336	0.594237304710625
ENSG00000085840.13	2.68671883622401	2.76110217482405	3.32283023856448	2.81489710208114	2.08644114144698	2.3824721231852	3.20319667969445	2.7612600798425	3.20003604611948	3.20962987592095	1.6662442372655	2.69667735086569	3.08838434138859	2.96079431999974	3.31544588158983
ENSG00000134748.13	4.24574926485961	3.97661560090555	4.23624031045557	4.12947871699314	3.9846794943003	3.82538497356968	4.21972432468046	3.81300456558753	4.0376586353656	3.84687915194651	3.98552224403747	4.31526892857127	3.72348467339101	3.80608902053244	4.27563236130333
ENSG00000134744.14	1.95045325610652	3.39286056007314	2.93890752122928	3.42352371947673	3.78306949368205	3.4612036018873	3.56576586688158	2.94701323970637	3.30666441914719	3.06566126663674	2.83975098873605	3.90279746987442	3.24753394284856	2.80181165301767	3.35544972392894
ENSG00000272371.1	0	0	0	0	0	0	0	0	0	0	0	0.0524166124910405	0	0	0
ENSG00000236290.1	0	0	0	0	0	0	0	0	0	0	0	0	0	0	0
ENSG00000116157.6	0.776046300797362	1.33150381438752	1.36434800739962	1.08567302696699	2.10673909907546	2.36713195206003	1.73091998247704	0	0	1.18763214087384	0.0603484230569	0	1.39818300520482	0.636903090569026	1.26970859799908
ENSG00000182183.15	0.0543467795433409	0	0.189035329710334	0	0.249350491221893	0.481402524289964	0.32342341499481	0.0560631314725648	0	0	0	0	1.0706203641963	0	0.171684804922242
ENSG00000162377.6	3.36471813290502	3.3460916618603	4.11988782421442	3.45094327029345	2.94972339201394	3.4416017519284	3.73580183465798	3.3780395193081	3.54810274871437	3.91277599247251	2.96595054194082	3.85496180479787	3.56424440321539	3.44300989295715	3.69873518478598
ENSG00000233664.1	0	0	0	0	0	0	0	0	0	0.122435412791579	0	0	0	0	0
ENSG00000239640.3	0	0	0	0	0	0	0	0	0	0	0	0	0	0	0
ENSG00000162378.13	2.91977496193896	3.38598315198042	3.39516533093126	3.07048713395225	3.43381690194215	3.85287486169954	3.36077224842236	3.29821673563006	3.36319190662684	2.90814256921442	3.3141861064651	3.79145454776778	3.29965405130836	3.14217149403089	3.27140803346307
ENSG00000252018.1	0	0	0	0	0	0	0	0	0	0	0	0	0	0	0
ENSG00000228929.1	0.545840728367419	0.292554359095317	0.660818364787543	0.413220281522835	0.211874764150783	0.253525213984452	0.875517841039163	0.916001006759066	0.837786760105042	0.99072990598772	0.592600355720973	1.07750053005622	1.03633655343208	1.09990733419275	1.09791352724858
ENSG00000206627.1	0	0	0	0.15748169269274	0	0	0	0	0	0	0	0	0	0	0.0605629860338165
ENSG00000203995.10	0	0	0.713154769628861	0	0.0233251497211892	0.134775560927888	0	0.207548834696514	0.188170118383408	0	0.0603484230569	0	0.366327910104387	0	0
ENSG00000242391.2	0	0	0	0	0	0	0	0	0	0	0	0	0	0	0
ENSG00000121310.17	3.50500759310579	2.46870011740558	3.79991897942831	4.13085003395839	4.66070074164067	4.08831789872704	3.96176117023961	3.78851380990589	4.038875195276	4.3488491531442	4.06333273496543	3.31334289477905	4.35332753977481	3.98883025182317	3.28318626700931
ENSG00000230953.2	0.105891609573412	0	0	0.569575723259081	0.862366565672134	0.455600232561074	0.226790399180969	0.623243253018184	0.710591237880867	0.281876725753554	0.40389897217631	0.430578337483745	0.580280193192629	0.154428330805418	0.485104743784507
ENSG00000231866.2	0.201636111063834	0.0657588201530099	0	0.0818377086163325	0	0	0	0	0	0	0	0	0	0	0
ENSG00000116171.19	5.01144384628679	4.68008726252086	4.67300275391773	4.6486532679976	5.03522854854698	4.76112551141179	4.60288708437462	4.46962175427231	4.7959022148556	4.94423439307956	4.51304985369643	4.68048307907208	4.59286095292343	4.6252603783809	4.68973562614613
ENSG00000264834.1	0	0	0	0	0	0	0	0	0	0	0	0	0	0.0541695227050592	0
ENSG00000266188.1	0	0	0	0	0	0	0	0	0	0	0	0	0	0	0
ENSG00000265815.1	0	0	0	0	0	0	0	0	0	0	0	0	0	0	0
ENSG00000237279.2	0	0	0	0	0	0	0	0	0	0	0	0	0	0	0
ENSG00000236360.2	0	0	0	0	0	0.0599978443509641	0	0	0.066735742159886	0	0.0603484230569	0	0	0	0
ENSG00000226147.1	0	0	0	0	0.0233251497211892	0	0	0	0	0	0	0	0	0	0
ENSG00000174348.14	0.369358014812474	0.633184029863102	0.0989778243901894	0.468100349148514	3.37904616081278	3.36625031310021	0	0	0	0	0.40389897217631	0.149664101856933	2.08314613949359	1.44184392985252	1.41627193487714
ENSG00000232993.1	0	0	0	0	0	0	0	0	0	0	0	0	0	0	0
ENSG00000227644.2	0	0	0	0	0	0	0	0	0	0	0	0	0	0	0
ENSG00000162383.13	1.28784939076724	3.7373213534962	0.855497131871736	3.58726805636765	1.36770113615549	0.79573704126367	3.73123709631881	1.3859321916084	1.32455666912588	0.648004839646242	1.31830709750243	0.194957003696426	0.844702118207615	2.64086068451686	0.405115788431839
ENSG00000235563.1	0	0.389189234641454	0.0989778243901894	0.413220281522835	0.046118614898746	0.0792229965417132	0.32342341499481	0	1.24831481828855	0.775747413962867	0.171108708804189	0	0.399840543474067	0	0.405115788431839
ENSG00000277397.1	0	0	0	0	0	0	0	0	0	0	0	0	0	0	0
ENSG00000157184.7	2.89228433103731	2.50820583973331	2.6971619110817	2.79945088110444	2.34335499795279	2.91994769804128	2.21333195731757	2.56893147909327	3.38212783027462	2.69503848381819	2.24708240313891	2.82585288769477	2.85473546216713	2.51409024970197	3.0255064601582
ENSG00000236723.2	0.0543467795433409	0	0	0	0.0684040952532846	0	0	0	0	0	0	0	0	0.105554879436695	0
ENSG00000162384.14	3.18775187754461	3.45271718408672	3.6164848784963	3.45902464206415	3.60164682822761	3.30613768476504	2.98115990227154	2.66971245685929	2.74923977658165	3.2658595540808	2.69948476850057	3.02994885886873	2.86037973717651	2.67595678344094	3.22534115620482
ENSG00000259818.1	0	0	0	0.227803868741543	0.211874764150783	0	0.226790399180969	0	0	0	0	0.149664101856933	0	0	0
ENSG00000162385.11	3.77665963121362	3.73082479276998	3.97264668719573	3.60828576355581	3.01431024230628	2.96664371213289	3.58536689698364	3.18079097334167	3.23323503085039	3.35383239903891	3.30281137277007	3.31529952747902	3.18036044229358	3.69354695269181	3.41875976034966
ENSG00000226754.3	0.246276650329177	0.518609928152596	0.189035329710334	0.15748169269274	0.172939741364767	0.269394332457636	0.32342341499481	0.159558909493468	0.129295087279128	0.329834796632303	0.117261262829629	0.238287041405644	0.179513228937608	0	0.522821180919503
ENSG00000157193.18	2.93175456463571	3.24807562306639	4.06428044966311	3.65787605608876	3.44592565692452	2.67133481415058	3.24373801708825	3.05589670449778	2.69012898531771	3.54207103790646	3.24391200454245	3.71055973966367	3.79229214889576	3.5017522550716	3.80841133483528
ENSG00000234578.1	0	0	0	0	0	0	0	0	0	0	0	0	0	0	0
ENSG00000228838.1	0	0	0	0	0	0.0204018782979565	0	0	0	0	0.0603484230569	0	0	0	0
ENSG00000232762.1	0	0	0	0	0	0.0403958285890284	0	0	0	0	0	0	0	0.154428330805418	0.171684804922242
ENSG00000225675.2	0	0.292554359095317	0	0.0818377086163325	0.0684040952532846	0	0.0616986053917207	0.207548834696514	0	0	0	0.394964941061552	0	0	0.0605629860338165
ENSG00000285954.1	0	0	0	0	0	0	0	0	0	0	0	0	0	0	0
ENSG00000226938.1	0	0	0	0	0	0	0	0	0	0	0	0	0	0	0
ENSG00000230138.2	0	0	0	0	0	0	0	0	0	0	0	0	0.494124667573099	0	0.0605629860338165
ENSG00000236253.7	0	0	0	0	0	0	0	0	0	0	0	0	0	0	0
ENSG00000288527.1	0	0	0	0	0	0	0	0	0	0	0	0	0	0	0
ENSG00000143006.7	0	0	0	0	0	0.0403958285890284	0.0616986053917207	0	0	0.0630903409720623	0	0	0	0	0
ENSG00000174332.6	0	0.240493332765078	0	0	0.652519453883659	1.35727707440315	0	0	0.24377076652372	0	0	0	0.0937793423835889	0.329048190382489	0.117666609321997
ENSG00000239007.1	0	0	0	0	0	0	0	0	0	0	0	0	0	0	0
ENSG00000058804.12	4.1632302977905	4.34895168368019	4.64039476228923	4.03454256182158	4.0225762873997	3.87021746359799	4.22996446932672	3.89487315805584	4.14599830750429	4.05225119268249	2.83245369622362	4.10827915620136	3.83990255444775	4.0162859252749	4.04966733578765
ENSG00000201003.1	0	0	0	0	0.046118614898746	0.0204018782979565	0	0	0	0	0	0	0	0	0
ENSG00000229687.2	0	0	0	0	0	0	0	0.0560631314725648	0	0	0	0	0	0	0
ENSG00000058799.15	3.75728931300166	2.74812691939537	3.08229353371933	2.93056262591717	3.39421158230298	3.48612475197387	2.98438349697981	3.00864491951945	2.84595780272558	2.65921732050349	3.38617916798102	3.35552849619429	3.3730696695825	2.76743988397099	2.97580938278521
ENSG00000211452.12	0	0	0.0989778243901894	0	0.303055513539582	0.170166965451584	0	0	0.066735742159886	0.122435412791579	0.62641538169292	0	0.331653120697012	0	0.271684213881197
ENSG00000081870.12	3.07051745305923	3.02737985367286	2.85868654172009	2.51990974536556	3.14037584831958	2.76774372297674	2.86487429495568	2.2241928486991	2.57087526559921	2.20555195638681	2.87545944458762	2.88467839240708	2.59067929819037	2.33173722710306	2.18932493246278
ENSG00000116212.15	3.71602740638149	3.06929273694012	3.60240456196332	3.16120904011448	3.78949221229261	3.36838248461884	3.67153784793004	2.94701323970637	3.63916259783871	3.51338045769789	3.80898123834534	3.51166688798347	3.35607235187452	3.15412006450328	2.95975853854785
ENSG00000219102.3	0.289009278751054	0.518609928152596	0.418847879631635	0.0818377086163325	0.320334823000349	0.170166965451584	0.119810703939882	0.159558909493468	0.24377076652372	0	0.117261262829629	0	0	0.329048190382489	0.0605629860338165
ENSG00000203985.11	0	0.185572384146306	0	0	1.299298036085	0.455600232561074	0.637097374765024	0	0	0.178455072746003	0.117261262829629	0.852441929447179	0.366327910104387	0	0.405115788431839
ENSG00000116209.12	6.10622802638046	5.27604911869531	5.04330826106339	5.41888157547001	5.68657591531628	5.5437446716776	5.23497710345477	5.2166478661926	5.59667737172859	5.59754329553234	5.85324084577476	5.32751840826588	5.43607172894296	5.04212347916596	5.44245558674297
ENSG00000280378.1	0.201636111063834	0	0.189035329710334	0.355152609769282	0.957337843931439	0.373940881737892	0.226790399180969	0.109149345347194	0.483115116876843	0.329834796632303	1.00860888422521	0.279817301509955	0.925812927450826	0.0541695227050592	0.628119577701569
ENSG00000116205.14	2.67524226052486	2.61317196913352	2.92783391730076	2.62408505960191	2.78488497854978	2.63060290577716	2.64689754535243	2.39570655776318	2.65679098278949	2.43533901138835	2.57492123960637	2.9459073190558	2.76291220727424	1.88195882199334	2.37395499426654
ENSG00000283749.1	0	0	0	0	0	0	0	0	0	0	0	0	0	0	0
ENSG00000225183.1	0	0	0	0	0	0.0403958285890284	0	0	0	0	0	0	0	0	0
ENSG00000279049.1	0	0	0	0	0	0	0	0	0	0	0	0	0	0	0
ENSG00000256407.2	0	0	0.0989778243901894	0	0.046118614898746	0	0	0	0	0	0	0	0	0	0
ENSG00000157211.12	0	0	0	0	0	0	0	0	0	0	0	0	0	0	0
ENSG00000280425.2	0	0	0	0	0	0	0	0.0560631314725648	0	0	0	0	0	0.0541695227050592	0.405115788431839
ENSG00000215883.11	1.9099306766147	2.74376414990171	2.76493322843274	2.80462617627724	2.27053136942847	2.32570728304148	2.7207757980642	1.96991911744168	2.44147428599096	2.26813513565594	2.22715818013626	2.75653703423703	2.30709468665193	2.09493759017227	2.47872424050644
ENSG00000116221.15	4.50257690887757	4.31045828431205	4.88900221770189	4.39013376012271	3.93427226862448	4.07088684652357	4.90972588664179	4.62355150220373	4.94207865440191	4.92408239389024	4.35845292515919	4.70025064806671	4.5848662758851	5.05142931760521	5.10186862100997
ENSG00000157216.16	4.61706052345805	4.07253814346731	4.66323334497796	4.19584015296891	3.73127795952219	4.20773096121129	4.69017945956224	4.17183864139976	4.77224257935274	4.19446781203719	4.91758791553949	4.40002557420351	4.49901000099034	4.60986670577015	4.66593212169449
ENSG00000198711.5	0.369358014812474	0.434216404989873	0.605590854327933	0.52012464076924	0.811269424959308	0.757823843413234	0.411535820170088	0.0560631314725648	0.394128167528977	0.375597762526117	0.78020751811281	0.677355293399094	0.258473707018427	0.201024056057	1.09791352724858
ENSG00000225632.2	0	0	0	0	0	0	0	0	0	0	0.270815297300727	0	0	0	0
ENSG00000232245.1	0	0	0	0	0	0	0	0	0	0	0	0	0	0	0
ENSG00000287582.1	0	0	0	0	0	0	0	0	0	0	0	0	0	0	0
ENSG00000235741.1	0	0	0	0	0	0	0	0	0	0	0	0	0	0	0
ENSG00000237173.1	0	0	0	0	0	0	0	0	0	0	0.117261262829629	0	0	0	0
ENSG00000227453.1	0	0	0	0	0	0	0	0	0	0	0	0	0	0	0
ENSG00000162390.18	3.15495474764034	2.57767354607368	3.4787949047389	3.43458192203591	3.77552380990147	3.08930518730808	3.33390774551597	2.97094199755028	3.26008299920106	2.84202841607547	3.766725921954	2.40363746409081	2.87435260049014	3.52497188999239	2.8322267153674
ENSG00000162391.12	0.638485576369915	0.735969963658644	0.547134051526911	1.02635443003555	1.01882859640077	0.67739206923964	0.875517841039163	0.916001006759066	0.743938737128243	0.613345985146316	1.44332243504244	0.358036244175127	0.46367376442146	0.982043407307571	0.485104743784507
ENSG00000230728.1	0.105891609573412	0.127458941136381	0	0.227803868741543	0.152888591716969	0	0.0616986053917207	0	0	0	0	0	0	0	0
ENSG00000184313.20	0.577685601235301	0.633184029863102	0.271648302917843	0.704757503150027	1.91772080598902	1.22716264337172	0.411535820170088	0.683246182159852	0.066735742159886	0.231502308602574	1.11606480965107	0	0.7564269667629	0.442526735234053	0.522821180919503
ENSG00000271723.5	0	0	0	0	0.249350491221893	0.0204018782979565	0.0616986053917207	0.0560631314725648	0	0	0.171108708804189	0	0	0	0.0605629860338165
ENSG00000243725.7	0.638485576369915	0.914417176448771	0.810264126802505	0.74604111842238	0.52139751136402	0.455600232561074	0.174730451791512	0.0560631314725648	0.188170118383408	0.461282921820468	0.444595569797645	0.0524166124910405	0.258473707018427	0.201024056057	0.660891365289456
ENSG00000162396.6	2.43258015636592	2.58794518716887	2.50442461080124	2.27197388713432	1.47583820017488	2.35155278915023	2.26750429378571	2.05468838426568	2.48840646220607	1.67956919529746	2.05162280746918	2.58548684460507	1.79412096558432	1.83864891755755	2.55916281488821
ENSG00000006555.11	3.03087218074107	3.02408183432326	3.16906176474251	3.25759416383155	4.17113476786727	3.82583440838702	3.91210549824218	3.63964308565554	3.62638846922318	4.53420174305342	4.15814935007391	3.3035018897678	3.57256227769735	3.73426006737631	2.71949345512956
ENSG00000237453.1	0.0543467795433409	0	0.271648302917843	0	0.492976061223999	0.221010903158761	0.119810703939882	0	0	0	0.270815297300727	0.0524166124910405	0.137564791821262	0.245544939793979	0.171684804922242
ENSG00000162398.12	0.246276650329177	0	0.189035329710334	0.293504083601013	0.73504133122531	0.623625386939368	0.411535820170088	0	0	0.419357804875115	0	0.102222025927141	0	0.368322701853663	0
ENSG00000116133.13	5.58143779547987	4.97457075579628	5.73893237379541	5.36091634408952	5.25903582290163	5.45757233816839	5.1250752655153	4.92230499809016	5.33739299434289	5.28825316136019	3.6493160620994	4.11883722277402	5.45221707089992	5.60076815441978	4.8911866091822
ENSG00000287724.1	0	0	0	0	0.0233251497211892	0.0599978443509641	0	0	0	0	0	0	0	0	0
ENSG00000242396.2	0	0	0.0989778243901894	0	0	0	0	0	0	0	0	0	0	0	0
ENSG00000233203.6	0.407234325356372	0.0657588201530099	0	0.15748169269274	0.249350491221893	0.116598792674538	0.174730451791512	0	0.346477498611056	0.231502308602574	0	0.319691353335524	0.137564791821262	0.368322701853663	0.362586554481599
ENSG00000284601.1	0	0	0	0	0	0	0	0	0	0	0	0	0	0	0
ENSG00000143001.5	0.154909299104204	0.292554359095317	0.547134051526911	0.0818377086163325	0.172939741364767	0.578428530281421	0	0.559408849990371	1.46154593224184	0.461282921820468	1.11606480965107	0.498212127761005	0.945102798427346	0.154428330805418	0.940344252475365
ENSG00000233271.1	0	0	0	0	0	0	0	0	0	0	0	0	0	0	0
ENSG00000162399.9	0	0.127458941136381	0.0989778243901894	0.0818377086163325	0	0.0403958285890284	0	0	0	0	0	0.561559935749248	0	0	0
ENSG00000169174.11	3.842244336846	2.90494038612791	4.80912996761527	3.99294859097022	3.43761666206245	4.26465903747283	2.61014777982173	3.25911036384283	5.53842623384157	4.79381591758081	0	0.238287041405644	5.42638765771578	4.64684823985429	4.66769318492969
ENSG00000162402.14	4.17532124823159	4.02754483811037	4.81757873591103	4.49731912952938	4.64766794499153	4.35305732529003	4.23550611846179	4.22888134103633	4.57111630757028	4.02703078081512	4.40130854120636	4.94970579506895	4.34059939633537	4.18311390146446	4.41930979162657
ENSG00000231090.2	0	0	0	0	0	0	0	0	0	0	0	0	0	0	0
ENSG00000231095.1	0	0.185572384146306	0	0	0	0.0403958285890284	0	0	0	0	0	0	0	0	0
ENSG00000265822.1	0	0	0	0	0	0	0	0	0	0	0	0	0	0	0
ENSG00000234810.4	0	0	0	0	0	0	0	0	0	0	0	0	0.21977261024012	0	0
ENSG00000231900.3	0	0	0	0	0	0	0	0	0	0	0	0	0	0	0
ENSG00000232198.2	0	0	0	0	0	0	0	0	0	0	0	0	0	0	0
ENSG00000199831.1	0	0	0	0	0	0	0	0	0	0	0	0	0	0	0
ENSG00000252162.1	0	0	0	0	0	0	0	0	0	0	0	0	0	0	0
ENSG00000272051.1	0	0	0	0	0	0	0	0	0	0	0	0	0	0	0
ENSG00000233079.3	0	0	0	0	0	0	0	0	0	0	0	0	0	0	0
ENSG00000230250.3	0	0	0	0	0	0	0	0	0	0	0	0	0	0	0
ENSG00000227104.3	0	0	0	0	0	0	0	0	0	0	0	0	0	0	0
ENSG00000235612.1	0	0	0	0	0	0	0	0	0	0	0	0	0	0	0
ENSG00000260971.4	0.154909299104204	0	0	0	0	0.116598792674538	0.32342341499481	0.0560631314725648	0	0	0.0603484230569	0.149664101856933	0	0	0.117666609321997
ENSG00000284686.1	0.0543467795433409	0	0.0989778243901894	0	0.0684040952532846	0.0792229965417132	0	0	0.066735742159886	0	0	0	0.331653120697012	0	0.0605629860338165
ENSG00000229871.1	0	0	0	0	0	0	0	0	0.188170118383408	0	0	0	0	0	0
ENSG00000223956.5	0.0543467795433409	0	0	0	0.386612624531344	0.134775560927888	0.276273695686912	0	0.066735742159886	0	0	0.279817301509955	0.137564791821262	0.105554879436695	0
ENSG00000162407.9	2.18323233414792	2.83160862581563	2.57816112178165	2.61788257097978	3.58345711619	3.72672088878322	3.26826630602348	2.2241928486991	2.53323439700343	1.59074091754371	1.6662442372655	3.95362452186455	2.96957642281184	2.67978139062287	3.08434405435066
ENSG00000236776.1	0	0	0	0	0	0	0	0	0	0	0	0	0	0	0
ENSG00000224980.1	0	0	0	0	0	0	0	0	0	0	0.171108708804189	0	0	0	0
ENSG00000225475.1	0	0	0	0	0.0233251497211892	0.116598792674538	0.411535820170088	0	0.129295087279128	0.0630903409720623	0	0	0	0	0.171684804922242
ENSG00000162409.12	0.0543467795433409	0.389189234641454	0	0	1.312088050351	0.901546878770095	2.53233025660391	0.339076823740027	0	0	0.361475640902128	0.0524166124910405	0.46367376442146	0	0.271684213881197
ENSG00000187889.13	0.0543467795433409	0	0.0989778243901894	0	0.0233251497211892	0.415603856858074	1.08953566598925	0.159558909493468	1.14403211919287	0.231502308602574	0	0.704323979405345	0	0.0541695227050592	2.58302838436162
ENSG00000229913.1	0	0	0	0	0	0	0	0	0	0	0	0	0	0	0
ENSG00000157131.12	0	0	0	0	0	0	0	0	0	0	0	0	0	0	0
ENSG00000021852.14	0	0	0	0	0	0.0204018782979565	0	0	0	0	0	0.0524166124910405	0	0	0
ENSG00000236341.1	0	0	0	0	0	0	0	0	0	0	0	0	0	0	0
ENSG00000173406.16	0.919473072677545	0.829168725943683	0.762887763740154	0.930207030234021	0.370450427485636	1.2858247096737	0	0	0.67609320522168	1.12620731684687	0.962170402899912	0	0.366327910104387	0.329048190382489	0.628119577701569
ENSG00000227935.1	0	0	0	0	0	0	0	0	0	0	0	0	0	0	0
ENSG00000236888.1	0	0	0	0	0	0	0	0	0	0	0	0	0	0	0
ENSG00000226759.8	0	0	0.0989778243901894	0	0	0	0	0	0	0	0	0	0.43226640250926	0	0
ENSG00000229887.4	0.0543467795433409	0.127458941136381	0	0.0818377086163325	0.0684040952532846	0.0403958285890284	0.119810703939882	0	0	0	0	0	0	0	0
ENSG00000223416.3	0	0	0	0.227803868741543	0	0.0204018782979565	0	0	0	0	0	0	0	0	0
ENSG00000235038.1	0.0543467795433409	0	0	0	0.19259673278983	0.152627823958411	0	0	0	0	0	0	0	0	0
ENSG00000230546.1	0	0	0	0	0.0684040952532846	0	0	0	0	0	0	0	0	0	0
ENSG00000233216.1	0.154909299104204	0.127458941136381	0.0989778243901894	0	0	0	0	0	0	0	0	0	0	0	0
ENSG00000162600.12	2.7913545371103	3.1712650942591	2.396805077182	2.32338758416141	2.37238304884087	2.81329142517874	1.24761462443128	1.53317451170865	1.87503320741542	2.02517395648251	1.2494039543595	2.51405260018477	2.5220397097758	2.16759353586094	2.35636096421339
ENSG00000286918.1	0.246276650329177	0.127458941136381	0	0.0818377086163325	0.267574521446848	0.152627823958411	0	0	0.346477498611056	0.745308800378885	0.117261262829629	0.7305844141937	0.0479885892247741	0.544430267659051	0.222933974151664
ENSG00000270209.1	0	0	0	0	0	0	0	0	0	0	0	0	0	0	0
ENSG00000264128.2	0	0	0	0	0	0	0	0	0	0	0	0	0	0	0
ENSG00000184292.7	4.12875646534006	2.68524491331212	0.713154769628861	2.71842448324289	6.46925268726118	5.34011351008455	2.01376310367343	2.52835644530704	0	4.46846725847958	6.49930872325759	4.55459312600454	3.27393352186426	1.1540086129703	0.864390646260078
ENSG00000185839.3	0.246276650329177	0.633184029863102	0.0989778243901894	0.15748169269274	0.172939741364767	0.116598792674538	0	0.109149345347194	0.188170118383408	0.281876725753554	0	0.430578337483745	0.179513228937608	0.0541695227050592	0
ENSG00000162601.12	3.5477136908822	4.14402005822819	4.05890516691781	4.24958789971692	4.48040304897207	3.98921680064477	3.78612967811524	3.69988087158183	3.83752612173373	3.4430499649089	4.07291160234042	3.80352350158867	3.7492670810178	3.60224072420787	3.91224485060501
ENSG00000283445.1	0.0543467795433409	0	0	0	1.87882935014192	0.237400200302084	0	0	0.24377076652372	0	1.09547756017473	0.102222025927141	0.258473707018427	0	0
ENSG00000177606.8	5.10580979424078	5.58685596676008	5.08344228209016	5.10951335305769	5.64013735173876	5.97822717081823	6.43060964526158	5.75325052760359	5.37867295703918	5.54169551754846	6.36595213155406	5.71411435909209	5.43199433207907	6.61867364977031	5.62837350020328
ENSG00000290013.1	0	0	0	0	0	0.0204018782979565	0	0	0	0	0	0	0	0	0
ENSG00000234807.8	1.15630768573192	1.82995750218787	0.547134051526911	0.616696194913266	0.975295819213158	1.51406383312758	1.85778847987027	1.41436674154841	1.14403211919287	1.14710429777039	1.48644776260484	1.44193742047199	1.03633655343208	1.31574145656386	0.485104743784507
ENSG00000272226.1	0	0.0657588201530099	0.0989778243901894	0	0.285472371839564	0.134775560927888	0.174730451791512	0.207548834696514	0.066735742159886	0	0	0.149664101856933	0	0	0
ENSG00000231740.1	0	0	0	0	0	0	0	0	0	0	0	0	0	0	0
ENSG00000232453.7	0.72327040397339	1.70219237269128	0.418847879631635	0	0.73504133122531	0.814167889831482	0.602862652799028	0.793423881487506	0.564826419685956	0.419357804875115	0.361475640902128	0.530387566001101	0.137564791821262	0.721543838168271	0.522821180919503
ENSG00000237352.6	0.201636111063834	0	0	0	0.33732062239815	0.204348514969623	0	0	0	0	0	0.0524166124910405	0.523675649166077	0.105554879436695	0.271684213881197
ENSG00000228121.1	0.246276650329177	0.127458941136381	0.189035329710334	0.0818377086163325	0	0.0599978443509641	0	0.109149345347194	0	0.231502308602574	0.117261262829629	0.238287041405644	0.179513228937608	0.201024056057	0.0605629860338165
ENSG00000241042.1	0	0	0	0	0	0.0204018782979565	0	0	0	0	0	0	0	0	0.0605629860338165
ENSG00000235215.2	0	0	0	0	0.0684040952532846	0.0204018782979565	0	0	0	0	0	0	0	0	0
ENSG00000224609.8	0.638485576369915	0.858399834566941	0.3479541139644	0.413220281522835	0.370450427485636	0.531091821720327	1.66089029655829	1.21320285463499	0.24377076652372	0.99072990598772	0.361475640902128	1.21427339196944	1.0706203641963	0.576214207673509	0.915661868572712
ENSG00000270457.1	0	0.434216404989873	0	0	0.0902037403763161	0.0980855032122379	0.226790399180969	0	0.129295087279128	0	0	0	0	0	0.0605629860338165
ENSG00000172456.18	2.61579643356839	3.07558775584987	2.29733093584034	2.17993475359026	2.19198498079297	2.48544799098308	2.72495617961108	2.66570991720714	2.29974937144818	2.83057159232905	2.01911956252976	4.04247690591279	2.14256639788782	2.45851140841821	2.03868373753512
ENSG00000266150.1	0	0	0	0	0	0	0	0	0	0	0	0	0	0	0
ENSG00000226883.1	0	0	0	0.0818377086163325	0.152888591716969	0.116598792674538	0	0.0560631314725648	0	0	0	0	0	0	0
ENSG00000134709.13	4.04337118425664	4.58280204999525	4.45678905346625	3.20018981427356	3.73916366224079	4.28331620513325	4.52256329952091	4.03987413890819	3.38212783027462	3.87430233880527	3.6460749646194	4.79540145646258	3.59170574555978	4.19576733208997	3.71407251398265
ENSG00000134716.11	3.33333715670178	3.1003788876401	3.7325228741758	3.12440312433914	2.22056769972167	3.03035187721714	2.64237700691121	3.24572751440062	3.00154464816889	3.72741882565487	3.04892820032845	2.1440647093114	2.90442246735802	3.29564706828808	3.73067624842083
ENSG00000265535.2	0	0	0	0	0	0	0	0	0	0	0	0	0	0	0
ENSG00000162598.13	0	0	0	0	0	0.152627823958411	0	0	0.066735742159886	0	0.0603484230569	0	0	0	0
ENSG00000229332.2	0	0	0	0.0818377086163325	0	0.0204018782979565	0	0	0	0	0	0	0	0	0
ENSG00000238242.2	0.0543467795433409	0	0	0	0	0.0599978443509641	0	0.207548834696514	0	0	0.171108708804189	0	0	0	0
ENSG00000226476.7	2.63199735856025	2.53009902353938	1.33740056593173	3.09007823153394	3.06291429077936	2.1784199054764	2.82416003998845	1.99375971995414	1.65053948900038	1.12620731684687	2.92340144192451	3.33848528524081	0.925812927450826	0.607018971048229	1.8216523033653
ENSG00000231252.4	0.667553264519967	0.518609928152596	0.0989778243901894	1.24505051985912	0	0.315544445506638	1.15177968357626	0.159558909493468	0.066735742159886	0	0.270815297300727	2.04469939056949	1.19708658660495	0.87195785147414	0
ENSG00000162599.18	3.66013951969747	2.94147912720316	2.88808114128935	3.59899905324164	3.47557120059012	3.53357616942025	3.93351115378632	3.15161607814533	4.49626601392956	3.17757204245373	2.85418773939108	3.68927051486721	3.7676090195243	3.97533708271875	4.2456746167811
ENSG00000237928.6	0.201636111063834	0.633184029863102	0.271648302917843	0	0.13242715266539	0.134775560927888	0.530662912737355	0	0.346477498611056	0.0630903409720623	0.117261262829629	0.0524166124910405	0	0.105554879436695	0.318167933187487
ENSG00000237853.6	0	0	0	0	0	0.0403958285890284	0.174730451791512	0	0	0	0	0	0	0.0541695227050592	0
ENSG00000284808.1	0	0	0	0	0	0	0	0	0	0	0	0	0	0	0
ENSG00000287224.1	0	0	0	0	0	0.0204018782979565	0	0	0	0	0.0603484230569	0	0	0	0
ENSG00000223920.2	0	0	0	0	0	0	0	0	0.188170118383408	0	0.0603484230569	0	0	0	0.318167933187487
ENSG00000162604.12	3.58557878406218	3.49897184264251	2.58602826991789	3.2608704262894	3.48574294130669	3.16779332077358	2.94164377044269	2.79353925921854	2.7223913293333	3.34926988466719	3.08938732247279	2.86340631490221	2.73139788329449	2.99757720597202	2.59707903334069
ENSG00000271200.1	0.0543467795433409	0.127458941136381	0	0.0818377086163325	0.0233251497211892	0.0792229965417132	0	0.159558909493468	0	0.178455072746003	0	0.149664101856933	0	0	0
ENSG00000132849.22	4.47433362196878	4.35158277355128	4.11819609565786	4.60356019638834	4.46856978207295	4.39053715013817	4.22625290165589	4.43741159084905	4.40949876130774	4.35220949685338	4.62459311641008	4.41250043950691	4.18872432385674	4.29465536783078	4.05725531003738
ENSG00000200575.1	0	0	0	0	0	0	0	0	0	0	0	0	0	0	0
ENSG00000212360.1	0	0	0	0	0	0	0	0	0	0	0	0	0	0	0
ENSG00000236646.1	0	0	0	0.0818377086163325	0.0684040952532846	0	0.174730451791512	0	0	0	0	0	0.0479885892247741	0	0
ENSG00000242860.3	0	0	0	0	0	0.0204018782979565	0	0	0	0	0	0	0.21977261024012	0	0
ENSG00000263908.1	0	0	0	0	0	0	0	0	0	0	0	0	0	0	0
ENSG00000283690.1	0	0	0	0	0	0	0	0	0	0	0	0	0	0	0
ENSG00000234204.1	0	0	0	0	0	0	0	0	0	0	0	0	0	0	0
ENSG00000234088.1	0	0	0	0	0	0	0	0	0	0	0	0	0	0	0
ENSG00000240563.2	0.0543467795433409	0	0	0	0	1.40391359204118	0.368449778297819	2.14640408509966	0	0	0	0.621132749612807	4.28732684065697	4.47355856095516	0.0605629860338165
ENSG00000237227.1	0	0	0	0	0	0.0403958285890284	0	0	0	0	0	0	0.494124667573099	0.368322701853663	0
ENSG00000200174.1	0	0	0	0	0	0	0	0	0	0	0	0	0	0	0
ENSG00000132854.19	0.201636111063834	0	0	0.293504083601013	3.58607599143866	1.65745679929549	0	0.207548834696514	0	0	0.270815297300727	0.464966914872282	1.16693761810108	0.694118621901637	0.660891365289456
ENSG00000201153.1	0	0	0	0	0	0	0	0	0	0	0	0	0	0	0
ENSG00000162607.13	4.2694675750548	4.30221053194219	4.21187157599831	4.26767754811288	4.03350363945559	4.03836094364477	4.2187881816943	3.97380141702976	4.11606226021141	4.13060698711295	3.80621909357669	4.42288621632204	4.05320384950571	4.06139315514105	4.15295645461972
ENSG00000116641.18	3.50164570796942	3.46128782217367	3.77636695181478	3.76021345903995	4.12567873209409	3.90899970996679	3.73428256924001	3.56090462234976	3.80118546562006	3.36063737544841	3.61474901316985	3.82253588120621	3.64060281751967	3.65973925342959	3.41466153489306
ENSG00000270549.1	0	0	0	0.0818377086163325	0	0	0.0616986053917207	0	0	0	0	0	0	0.201024056057	0
ENSG00000132855.5	0	0	0	0	0.33732062239815	0.315544445506638	0.119810703939882	0.109149345347194	0.129295087279128	0	0.171108708804189	0	0.331653120697012	0.0541695227050592	0.271684213881197
ENSG00000278967.1	0	0	0	0.0818377086163325	0.0902037403763161	0.170166965451584	0	0	0	0	0	0	0.0479885892247741	0.154428330805418	0
ENSG00000213703.2	0	0	0	0.0818377086163325	0	0	0	0	0	0	0	0	0	0	0
ENSG00000235545.1	0.289009278751054	0	0	0	0.433588638059894	0.187403780392152	0.32342341499481	0	0.346477498611056	0.419357804875115	0.0603484230569	0.102222025927141	0.179513228937608	0	0
ENSG00000125703.15	2.15126129979509	2.24370202383316	2.0626462734798	2.19903276555853	2.4708147055777	2.78824367945369	1.5456926319997	1.87729285093462	2.11810588062707	1.8468930978847	0.91346991879344	2.82585288769477	1.89510524776926	1.79337801424986	2.39694229521041
ENSG00000234318.1	0	0	0	0	0	0	0	0	0	0	0	0	0	0	0
ENSG00000237163.1	0	0	0	0	0	0	0	0	0.129295087279128	0.0630903409720623	0	0	0	0	0
ENSG00000229537.7	0	0	0	0	0	0	0	0	0	0	0	0	0	0	0
ENSG00000286455.1	0	0	0	0	0	0	0	0	0	0	0	0	0	0	0
ENSG00000227485.1	0	0	0	0	0	0	0	0	0	0	0	0	0	0	0
ENSG00000229225.1	0	0	0	0	0	0	0	0	0	0	0	0	0	0	0
ENSG00000203605.3	0	0	0	0	0	0	0	0	0	0	0	0	0	0	0
ENSG00000224209.8	0.0543467795433409	0	0	0	0	0	0	0.0560631314725648	0	0	0	0.0524166124910405	0	0	0
ENSG00000252259.1	0	0	0	0	0	0	0	0	0	0	0	0	0	0	0
ENSG00000228734.2	0	0	0	0	0	0	0	0	0	0	0	0	0	0	0
ENSG00000223683.1	0	0	0	0	0	0	0	0	0	0	0	0	0	0	0
ENSG00000230798.7	0.105891609573412	0	0	0	0.267574521446848	0.0792229965417132	0	0.0560631314725648	0.188170118383408	0	0	0.279817301509955	0	0	0
ENSG00000187140.6	0	0	0	0	0.0902037403763161	0.0599978443509641	0	0.0560631314725648	0	0	0	0	0	0.154428330805418	0.271684213881197
ENSG00000275836.1	0	0	0	0	0	0	0	0	0	0	0	0	0	0	0
ENSG00000252784.1	0	0	0	0	0	0	0	0	0	0	0	0	0	0	0
ENSG00000236674.1	0.105891609573412	0.185572384146306	0	0.355152609769282	0	0	0	0	0	0	0	0	0	0	0
ENSG00000088035.18	2.67138727820209	2.93427740536488	2.71797987446254	2.85495730878415	2.96322261444875	2.78824367945369	2.6996076680888	2.67766979344707	2.41098226618403	2.21270222181012	2.01082595412012	3.07071028828758	2.60893849032661	2.38439064248008	2.64697220559783
ENSG00000142856.17	3.32131067124843	3.51930962816475	2.66871282113563	3.10547937404415	2.71551470342712	2.40690865793748	2.82416003998845	2.57333984665984	2.67597714054581	2.66829362370675	2.12853915162909	3.42093712751345	2.5220397097758	2.80518473476987	2.68175578318008
ENSG00000286429.1	0.0543467795433409	0	0.189035329710334	0	0.0233251497211892	0.0792229965417132	0	0	0	0	0	0	0	0	0
ENSG00000203965.13	1.71914509439738	2.313313458299	1.41615760599623	2.01240048699664	2.38332709152838	1.94855442223676	1.86766871759152	1.21320285463499	1.36060307912705	0.613345985146316	1.38276709973396	2.35377228368275	1.73520233396873	1.58851008817979	1.53065480372167
ENSG00000264271.2	0	0	0	0	0	0	0	0	0	0	0	0	0	0	0.222933974151664
ENSG00000251720.1	0	0	0	0	0.111538282036639	0	0	0	0	0	0.361475640902128	0	0	0.406112840513336	0
ENSG00000116652.6	0	0.0657588201530099	0	0.355152609769282	0.768424450891412	0.345168871038467	0.276273695686912	0	0.394128167528977	0	0	0.319691353335524	0	0.0541695227050592	0.171684804922242
ENSG00000276884.1	0	0	0	0	0	0	0	0	0	0	0	0	0	0	0
ENSG00000278287.1	0	0	0	0	0	0	0	0	0	0	0	0	0	0	0
ENSG00000277565.1	0	0	0	0	0	0	0	0	0	0	0	0	0	0	0
ENSG00000275823.1	0	0	0	0	0	0	0	0	0	0	0	0	0	0	0
ENSG00000277689.1	0	0	0	0	0	0	0	0	0	0	0	0	0	0	0
ENSG00000274199.1	0	0	0	0	0	0	0	0	0	0	0	0	0	0	0
ENSG00000079739.17	1.41770543260785	3.99053613079759	4.20568546172062	3.83846388686366	4.42770691471601	3.73953831086066	4.28492271157686	4.00790743795689	3.95258089890994	3.57726927155828	2.69529321660258	3.91252641085203	3.45862744426271	3.97219724796123	3.61327052393407
ENSG00000244256.3	0	0	0.0989778243901894	0.15748169269274	0.433588638059894	0.187403780392152	0.119810703939882	0.207548834696514	0.640362403577984	0	0	0	0.258473707018427	0.201024056057	0.0605629860338165
ENSG00000185483.13	0.105891609573412	0.240493332765078	0.3479541139644	0.616696194913266	2.49641299712685	1.85954322664782	0.0616986053917207	0	2.25733720179181	0	0.117261262829629	0.591789892117401	1.11993816985602	0.406112840513336	1.80124692629337
ENSG00000177452.7	0	0	0	0	0	0	0	0	0	0	0	0	0	0	0
ENSG00000228056.3	0.154909299104204	0.240493332765078	0.0989778243901894	0	0	0	0	0	0	0	0	0	0	0	0.0605629860338165
ENSG00000207190.1	0	0	0	0	0	0	0	0	0	0	0	0	0	0	0
ENSG00000200508.1	0	0	0	0	0.0684040952532846	0	0	0	0	0	0	0	0	0	0
ENSG00000223949.8	0	0	0	0	0.492976061223999	0.0204018782979565	0	0	0	0	0	0	0	0	0.0605629860338165
ENSG00000284928.1	0	0	0	0	0	0	0	0	0	0	0	0	0	0	0
ENSG00000177414.14	0	0	0	0	0	0	0	0	0	0	0.117261262829629	0	0	0	0
ENSG00000238653.1	0	0	0	0	0	0	0	0	0	0	0	0	0	0	0
ENSG00000158966.16	1.41770543260785	0.127458941136381	0.3479541139644	1.76831014494943	2.35237678547567	1.81356065051459	2.29352829116928	0.916001006759066	2.16670235857252	0	0	3.71187538687544	1.29597814131591	2.47269838591634	2.85404443122037
ENSG00000264470.1	0	0	0	0	0	0	0	0	0	0	0	0	0	0	0
ENSG00000162437.15	3.35110996499298	3.9992948078462	3.65757399651466	3.49847996842551	2.25580262715258	3.802191750908	3.73123709631881	3.74993707749485	3.98517873279171	3.70042687125514	3.83619100761889	3.55719477278915	3.69090623420912	3.81838982698715	3.7986689661925
ENSG00000162434.14	4.89351686302495	4.36463537445317	4.4060425943228	5.09498821283103	5.23468792556941	5.27950443540956	5.0020144636786	4.82629503953514	3.13314871793338	4.5712593984726	5.11928627024242	5.40032668432657	4.87200360134818	4.76930895749102	4.71968954536175
ENSG00000234784.2	0.0543467795433409	0	0	0	0	0.0204018782979565	0	0	0	0	0	0	0	0	0
ENSG00000233877.2	0	0	0	0	0	0	0	0	0	0	0	0	0	0	0
ENSG00000226891.9	0.105891609573412	1.11155266772773	0.189035329710334	0.74604111842238	0.842239922509994	0.300396495327802	0.452841883311886	0.379337145265794	0.188170118383408	0	0.117261262829629	0.102222025927141	0.523675649166077	0.105554879436695	0
ENSG00000185031.6	0	0	0	0.15748169269274	0.111538282036639	0.0792229965417132	0.119810703939882	0	0	0	0.117261262829629	0.0524166124910405	0	0	0
ENSG00000272506.1	0	0	0.0989778243901894	0.0818377086163325	0	0.0403958285890284	0	0	0.129295087279128	0	0.0603484230569	0	0	0	0
ENSG00000212257.1	0	0.185572384146306	0	0.293504083601013	0.0902037403763161	0	0	0	0.129295087279128	0	0	0	0	0	0
ENSG00000265996.1	0	0	0	0	0.249350491221893	0.134775560927888	0.119810703939882	0.159558909493468	0.066735742159886	0.122435412791579	0	0.194957003696426	0	0.201024056057	0.405115788431839
ENSG00000199135.1	0	0	0	0	0	0.0204018782979565	0	0	0	0	0	0	0	0	0
ENSG00000288804.1	0	0	0	0	0.046118614898746	0.0403958285890284	0.0616986053917207	0.109149345347194	0	0	0	0.0524166124910405	0.523675649166077	0	0
ENSG00000235804.2	0	0	0	0	0	0	0	0	0	0	0	0	0	0	0
ENSG00000234496.2	0.0543467795433409	0	0	0	0	0	0	0	0	0	0	0	0	0	0
ENSG00000162433.15	2.77058570963933	4.26470775059502	4.7223200030479	4.01010364648195	3.85654926358319	2.64241086834105	4.49452498943856	3.94966001285063	0	4.92171256229003	4.31866123842568	3.53860636704861	2.94660698838815	4.5885888912542	2.33845183207746
ENSG00000231622.1	0	0	0	0	0	0	0	0	0	0	0	0	0	0	0
ENSG00000116675.16	0.667553264519967	2.08800326052172	2.0626462734798	2.24524055150787	1.20487186173593	0.934467112065654	2.53233025660391	1.91197589058934	1.22831016438851	0	1.70089955293073	3.32888979817592	1.03633655343208	2.45851140841821	0.222933974151664
ENSG00000229294.1	0	0	0	0.0818377086163325	0	0	0	0	0	0	0	0	0	0	0
ENSG00000234144.1	0	0	0	0	0	0	0	0.379337145265794	0	0	0	0.102222025927141	0	0	0
ENSG00000290094.1	0	0.185572384146306	0.0989778243901894	0	0	0	0.792627150211536	0.109149345347194	0	0	0	0	0	0	0
ENSG00000222624.1	0	0	0	0	0	0	0	0	0	0	0	0	0	0	0
ENSG00000213625.9	4.11243556601927	4.12112360191386	3.97460320799377	3.97869038441734	5.09003576884355	4.57521820523799	4.35434136857335	3.91806686007963	4.10360442736157	3.27081796887736	4.39518798798834	3.86064310700258	4.17973780340932	3.72490752546017	3.88182490103527
ENSG00000116678.20	2.46158102107331	2.68524491331212	1.55719793714403	2.66051318227758	2.89251948977692	2.25260841882093	2.36178750871381	0.297127365839769	0.564826419685956	0	1.2494039543595	1.886573628619	1.21182692283705	0.721543838168271	0.837734329826383
ENSG00000237852.1	0	0	0.189035329710334	0	0.230788171179197	0.0204018782979565	0	0	0.066735742159886	0	0	0	0	0	0
ENSG00000224570.1	0	0	0	0	0	0.0792229965417132	0.0616986053917207	0	0	0	0	0	0	0	0
ENSG00000285079.1	0	0	0	0	0	0.0204018782979565	0	0	0	0	0	0	0	0	0
ENSG00000239319.3	0	0	0	0	0	0	0	0	0	0	0	0	0	0	0
ENSG00000184588.18	2.30178081577869	0.59643216337151	0.485046724216118	1.11406295531611	2.32966784500744	3.2801128230055	1.17169551792272	0.339076823740027	0.188170118383408	0	0.171108708804189	2.62133550545673	3.44617286422783	1.28542006137809	2.57830061830357
ENSG00000227466.1	0	0	0	0	0	0	0	0	0	0	0	0	0	0	0
ENSG00000223152.1	0	0	0	0	0	0	0	0	0	0	0	0	0	0	0
ENSG00000118473.23	0.0543467795433409	0	0	0.0818377086163325	3.44442005670002	2.54217553807215	0	0.0560631314725648	0	0	0	0.591789892117401	2.18768455460691	1.28542006137809	1.75914288093199
ENSG00000264720.3	0	0	0	0	0	0.0204018782979565	0	0	0	0	0	0	0	0	0
ENSG00000248458.2	0	0	0	0	0.402517754230044	0.0792229965417132	0	0	0	0	0	0	0	0	0
ENSG00000152760.10	0	0	0	0	0.975295819213158	0.373940881737892	0	0	0	0	0	0.102222025927141	0.366327910104387	0.245544939793979	0.362586554481599
ENSG00000172410.5	0	0	0	0	0.0233251497211892	3.19686720419445	0	0	0	0	0	0	0	0	0
ENSG00000152763.17	1.17372824714192	1.27615196158749	0.3479541139644	0.823822292884558	1.46499058458103	1.13878645023178	0.174730451791512	1.04565533516272	0.640362403577984	0.122435412791579	0.317172529673215	0.649639091280226	1.0706203641963	0.245544939793979	1.50326212763496
ENSG00000231080.1	0	0	0	0	0	0	0	0	0	0	0	0	0	0	0
ENSG00000198160.15	3.59021267769972	3.48656762293378	3.17777218417276	3.41514907194464	4.15977881087314	3.83478094524392	3.62514987466166	3.37013967468718	3.42795591024978	3.31673577408545	3.57720677671507	3.112272701487	3.6982381624025	3.33010073553176	3.32895908997825
ENSG00000289394.1	0	0	0	0.0818377086163325	0	0	0	0	0.129295087279128	0	0.0603484230569	0.102222025927141	0.366327910104387	0.105554879436695	0.171684804922242
ENSG00000116704.8	3.86708578303555	3.33646955466803	4.13664954233919	4.00855620022303	3.26140126017842	4.28757271794802	4.08895785211374	3.94854870616608	4.10928632517039	3.4430499649089	4.43800096219411	3.54794376040057	4.04031532687478	4.39361982261582	3.6940877372163
ENSG00000203963.12	0.0543467795433409	0	0	0.0818377086163325	0	0.0204018782979565	0	0	0	0	0.117261262829629	0.0524166124910405	0	0	0
ENSG00000252433.1	0	0	0	0	0	0	0	0	0	0	0	0	0	0	0
ENSG00000275678.1	0.154909299104204	0	0	0	0	0.0792229965417132	0	0	0	0	0	0	0	0	0
ENSG00000162594.17	0.850328890575908	0.434216404989873	0.418847879631635	0.227803868741543	0	1.19023918782797	0.119810703939882	0.819170825802588	0.24377076652372	0	0.659124254337323	0.102222025927141	0.366327910104387	0.288167911084907	0.940344252475365
ENSG00000253074.1	0	0	0	0	0	0.0204018782979565	0	0	0	0	0	0	0	0	0
ENSG00000252116.1	0	0	0	0	0	0	0	0	0	0	0	0	0	0	0
ENSG00000228523.1	0	0	0	0	0	0.0403958285890284	0	0	0	0	0	0	0	0	0
ENSG00000081985.14	0.154909299104204	0.0657588201530099	2.50442461080124	0.15748169269274	0.832022628410615	0.950529547660156	0.567414241597824	0.0560631314725648	0.483115116876843	0.461282921820468	0.317172529673215	0.149664101856933	1.55520555569653	0.105554879436695	1.15851758986514
ENSG00000142864.15	5.69112512969404	5.74199889424055	6.0334872587529	5.72984491520289	5.59547740883691	5.66864676337737	6.21794136777713	5.90707861778199	6.06935091035979	6.31885412711202	5.18025931005929	5.67131219995262	5.88598376651176	6.04232429898335	5.8511571684636
ENSG00000223263.1	0	0	0	0.15748169269274	0.0233251497211892	0	0.174730451791512	0.109149345347194	0.29644213752196	0	0	0.194957003696426	0.258473707018427	0.245544939793979	0.0605629860338165
ENSG00000235200.5	0	0	0	0	0	0	0	0	0	0	0	0	0	0	0
ENSG00000207504.1	0	0	0.0989778243901894	0	0	0	0	0	0	0	0	0	0	0	0
ENSG00000238139.2	0	0	0	0	0	0	0	0	0	0	0	0	0	0	0
ENSG00000242482.3	0	0	0	0	0	0	0	0	0	0	0	0	0	0	0
ENSG00000232048.2	0	0	0	0	0	0	0	0	0	0	0	0	0	0	0
ENSG00000116717.13	2.96109036369877	2.221837265923	2.56223867888905	3.07048713395225	3.28376606989037	3.23571452494517	3.8758185966781	2.85180649471574	4.05455724918588	4.40528943836397	3.43546281915711	3.71712073446471	4.01314074889908	3.8742593170234	4.24388413290787
ENSG00000172380.6	5.36107314515517	4.57792471401919	3.99204174157985	5.03634486939584	5.12319410110486	5.16326282846519	4.97600195836195	4.89030351936817	4.96449139444025	4.28095897146352	4.80954729757796	4.03774241751939	4.40987650051682	4.41941955699854	4.69488580266285
ENSG00000238778.1	0	0	0	0	0	0	0	0	0	0	0	0	0	0	0
ENSG00000232284.9	0.801425228418788	0.59643216337151	0.485046724216118	1.16853356672599	0.303055513539582	1.04908155515432	0.702239484272882	0.455298877014485	0.976938204833728	0.0630903409720623	0.521333644280442	0.897310319167484	0.552378377022095	0.406112840513336	0.522821180919503
ENSG00000235055.3	0	0	0	0	0.0902037403763161	0	0.174730451791512	0	0	0	0	0	0	0	0
ENSG00000162595.8	0.246276650329177	0	0.418847879631635	0	1.31842223181458	0.49405823055097	0	0	0.564826419685956	0	0.270815297300727	2.52703517080777	0.7564269667629	0.406112840513336	0.0605629860338165
ENSG00000228431.1	0	0	0	0	0.0233251497211892	0	0	0	0	0	0	0	0	0	0
ENSG00000116729.14	4.23610215017208	3.95210496721699	3.83648516201239	3.98028470610128	3.41304491307401	4.81301366459211	4.2373465313699	3.57715611317832	4.33367782884888	2.36445249540058	3.49004923747598	3.60367416697094	3.20059003080158	3.85676544711572	3.62165256686275
ENSG00000234383.1	0.105891609573412	0.0657588201530099	0.0989778243901894	0.293504083601013	0.111538282036639	0.315544445506638	0	0	0.483115116876843	0	0	0.394964941061552	0.258473707018427	0.154428330805418	0.171684804922242
ENSG00000221203.1	0	0	0	0	0	0.0403958285890284	0	0	0	0	0	0	0	0	0
ENSG00000229133.1	0.919473072677545	0.702868129726857	0.271648302917843	0.661695885231867	0	0	0.119810703939882	0.109149345347194	0.066735742159886	0.0630903409720623	0.0603484230569	0.149664101856933	0.0479885892247741	0.105554879436695	0.171684804922242
ENSG00000225242.2	0	0	0	0	0	0	0	0	0	0	0	0	0	0	0
ENSG00000237622.1	0	0	0	0	0	0	0	0	0	0	0	0	0	0	0
ENSG00000229440.1	0	0	0	0	0	0	0	0	0	0	0	0	0	0	0
ENSG00000116745.7	0	0	0	0	0.0233251497211892	0.134775560927888	0	0	0	0	0	0	0	0	0
ENSG00000024526.17	2.57410721007651	2.76110217482405	2.82840166426327	2.78901923994708	3.03267256124768	2.4939948061846	2.56222591844336	2.75760833107903	3.21400314239068	3.03169223964193	1.70089955293073	2.88166708831534	2.46936232527753	2.53636635064759	2.65578218395413
ENSG00000233589.1	0	0.0657588201530099	0.485046724216118	0.569575723259081	0.33732062239815	0.116598792674538	0.0616986053917207	0.207548834696514	0.129295087279128	0.0630903409720623	0	0.102222025927141	0.137564791821262	0.105554879436695	0.117666609321997
ENSG00000234264.1	0.105891609573412	0.342038630360796	0.0989778243901894	0	0	0.0204018782979565	0	0	0.188170118383408	0	0	0	0	0	0.117666609321997
ENSG00000225167.1	0	0	0	0	0	0	0	0	0	0	0	0	0	0	0
ENSG00000285041.1	0	0	0	0	0	0	0	0	0	0	0	0	0	0	0
ENSG00000285407.1	0	0.992965745770008	0	0	0	1.22110263559914	1.61132181549656	0	0	0.461282921820468	0	0.358036244175127	0	0	0
[truncated: 59,907 more rows]
