# Supplementary material for: Population-level comparisons of gene regulatory networks modeled on high-throughput single-cell transcriptomics data
Source: Nat Comput Sci. 2024 Mar 4;4(3):237–50. doi: 10.1038/s43588-024-00597-5 (PMC10965443; doi:10.1038/s43588-024-00597-5)
Supplement: Supplementary file 13 — Statistical source data. [file 43588_2024_597_MOESM13_ESM.xlsx]

## Sheet: Panel A
variable

## Sheet: Panel B
ko.Hnf4a

## Sheet: Panel C
WT

## Sheet: Panel D
rank

## Sheet: Panel E
variable

## Sheet: Panel F
ko.Hnf4a

## Sheet: Panel G
WT

## Sheet: Panel H
rank

## Sheet: Panel I
UMAP_1

## Sheet: Panel J
variable

[truncated: 3 more sheets: Panel K, Panel L, Panel M]
