# Supplementary material for: Population-level comparisons of gene regulatory networks modeled on high-throughput single-cell transcriptomics data
Source: Nat Comput Sci. 2024 Mar 4;4(3):237–50. doi: 10.1038/s43588-024-00597-5 (PMC10965443; doi:10.1038/s43588-024-00597-5)
Supplement: Supplementary file 15 — Statistical source data. [file 43588_2024_597_MOESM15_ESM.xlsx]

## Sheet: Panel A1
W

## Sheet: Panel A2
W

## Sheet: Panel A3
W

## Sheet: Panel A4
W

## Sheet: Panel A5
W

## Sheet: Panel A6
W

## Sheet: Panel B
tf

## Sheet: Panel C
pathway

## Sheet: Panel D
pathway
