# Supplementary material for: Population-level comparisons of gene regulatory networks modeled on high-throughput single-cell transcriptomics data
Source: Nat Comput Sci. 2024 Mar 4;4(3):237–50. doi: 10.1038/s43588-024-00597-5 (PMC10965443; doi:10.1038/s43588-024-00597-5)
Supplement: Supplementary file 17 — Statistical source data. [file 43588_2024_597_MOESM17_ESM.zip]

Archive with 23 entries (23 files):
- SD_Figure6B.csv
- SD_Figure6C1.csv
- SD_Figure6C10.csv
- SD_Figure6C2.csv
- SD_Figure6C3.csv
- SD_Figure6C4.csv
- SD_Figure6C5.csv
- SD_Figure6C6.csv
- SD_Figure6C7.csv
- SD_Figure6C8.csv
- SD_Figure6C9.csv
- SD_Figure6D1.csv
- SD_Figure6D10.csv
- SD_Figure6D2.csv
- SD_Figure6D3.csv
- SD_Figure6D4.csv
- SD_Figure6D5.csv
- SD_Figure6D6.csv
- SD_Figure6D7.csv
- SD_Figure6D8.csv
- SD_Figure6D9.csv
- SD_Figure6F2.csv
- SD_Figure6G2.csv
