# Supplementary material for: Population-level comparisons of gene regulatory networks modeled on high-throughput single-cell transcriptomics data
Source: Nat Comput Sci. 2024 Mar 4;4(3):237–50. doi: 10.1038/s43588-024-00597-5 (PMC10965443; doi:10.1038/s43588-024-00597-5)
Supplement: Supplementary file 17 — Statistical source data. [file 43588_2024_597_MOESM17_ESM.zip › SD_Figure6B.csv]

stat	pvalue	dof	FDR	L	color
-2.639989384071044	0.013167223500147866	29.219050058376784	0.03174423650035648	NFKB2	#D90429
-2.6303846090975767	0.013471566022279837	29.2121878188897	0.03198211475518343	EBF1	#D90429
-2.626206267131866	0.01374035524055617	28.50270298187905	0.032098360425650126	NFKB1	#D9052A
-2.6220247967247565	0.014233266437339196	26.80027707997084	0.032911121650650486	ZNF768	#D9062A
-2.6187013873802636	0.013673197156563418	30.186567391032096	0.032098360425650126	FLI1	#D9062B
-2.561020840357564	0.01563959453332113	30.362440796522762	0.03576407279310935	KLF9	#D9072C
-2.5575626102651694	0.015720082111473042	30.62126958350296	0.035816450818081436	SP1	#D9082C
-2.5480722533997935	0.01606611615080133	30.67275698762375	0.03647125637152711	ZNF528	#D9092D
-2.5474859086041906	0.016174365365333208	30.210105160403234	0.03658347366268093	KLF1	#D9092D
-2.53807789809083	0.016517761435158207	30.302382441832016	0.0371353442618088	KLF12	#D90A2E
-2.537143579494371	0.016614537112142815	29.987293962815084	0.0371353442618088	NA	#D90B2F
-2.536101249217252	0.016557032816720878	30.500690047898246	0.0371353442618088	NA	#D90B2F
-2.535496161421228	0.0166571721045734	30.098398080063735	0.0371353442618088	NA	#D90C30
-2.5284653290558694	0.01689257100331712	30.310076292241337	0.03733625625401762	NA	#D90D30
-2.525338916822565	0.017076705877607935	30.001372352785527	0.03733625625401762	NA	#D90E31
-2.520833733079751	0.017223536208583766	30.1730647903923	0.03733625625401762	NA	#D90E32
-2.520254695093391	0.017242973116506067	30.192911910115004	0.03733625625401762	NA	#D90F32
-2.5196600269634155	0.017306910764572324	29.989714879477326	0.03733625625401762	NA	#D91033
-2.519024421133614	0.017322834477013098	30.039025372418816	0.03733625625401762	NA	#D91133
-2.5169370798114348	0.01743566573810368	29.896997116458127	0.03733625625401762	NA	#D91134
-2.5160050406493637	0.017437646989735628	30.077600616201757	0.03733625625401762	NA	#D91235
-2.515169163336748	0.017401318334801727	30.43770224840507	0.03733625625401762	NA	#D91335
-2.510852985785202	0.01757711059545388	30.44065952146258	0.037436773737974556	NA	#D91336
-2.510339909293648	0.017698780327548364	29.93115205233745	0.037436773737974556	NA	#D91436
-2.509840185616633	0.017667529777207664	30.191367599373233	0.037436773737974556	NA	#D91537
-2.5033668029107434	0.018005496382706807	29.846404218444306	0.03758194211424038	NA	#D91638
-2.4976457629497943	0.01822499491935157	29.951031237547117	0.03783596378916877	NA	#DA1638
-2.4919443357864397	0.01869871332890302	28.86687110526793	0.03844422255127981	NA	#DA1739
-2.4893613346838315	0.019655220726187663	25.526465958482927	0.03893486398626983	NA	#DA1839
-2.4890149024916948	0.01874957701202058	29.21250520324898	0.03844422255127981	NA	#DA193A
-2.4865501640539773	0.01884931576586868	29.24591451490803	0.03844422255127981	NA	#DA193B
-2.482267142361299	0.01902210154635216	29.312364280835162	0.03853989303528028	NA	#DA1A3B
-2.482060312444557	0.01885126668511309	30.16845757524514	0.03844422255127981	NA	#DA1B3C
-2.4808375521915447	0.018797854160114615	30.702085563482562	0.03844422255127981	NA	#DA1B3C
-2.479556761082643	0.018960985162955833	30.168592133012016	0.03853989303528028	NA	#DA1C3D
-2.470256881428999	0.019407548374204206	30.006118742202386	0.03875217263153446	NA	#DA1D3E
-2.468980917799121	0.01943838884411375	30.13333555550346	0.03875217263153446	NA	#DA1E3E
-2.4683281777337753	0.019420829571562923	30.361392199996313	0.03875217263153446	NA	#DA1E3F
-2.4658627873515266	0.019783673121744266	29.182008074125747	0.03906490375150773	NA	#DA1F40
-2.455776711793262	0.020028452539712797	30.190438485882886	0.03917514930723698	NA	#DA2040
-2.448895080789386	0.020307314352798325	30.38882084610424	0.03959608002332463	NA	#DA2041
-2.4481471073112995	0.02078030771239789	28.42752795806797	0.03989305986762805	NA	#DA2141
-2.445645221223934	0.02051193122585596	30.142639305206632	0.03974586050617572	NA	#DA2242
-2.442108776276355	0.02076286739780121	29.757062768518278	0.03989305986762805	NA	#DA2343
-2.4396579341256532	0.020715964817845683	30.524725362648837	0.03989305986762805	NA	#DA2343
-2.4395877982386915	0.021002701325388642	29.22361345227391	0.040113628389764996	NA	#DA2444
-2.4353990635205665	0.021024184654442748	30.035650719573116	0.040113628389764996	NA	#DA2544
-2.43182044451431	0.021271600127505768	29.698766936322063	0.040461575777702104	NA	#DA2645
-2.424929624613442	0.021780723873142702	28.95491114167291	0.0411788559811549	NA	#DA2646
-2.4212867862697895	0.021781099063987078	29.741019554193493	0.0411788559811549	NA	#DA2746
-2.417059633929831	0.021910086415018827	30.112561887696472	0.04129719318224761	NA	#DA2847
-2.415974091919843	0.022238913752054452	28.914052994741922	0.04156241781561634	NA	#DA2847
-2.415126644278371	0.022451724093323296	28.220970474787368	0.04156241781561634	NA	#DB2948
-2.4110848158870195	0.02216820938341859	30.311085245272736	0.04156241781561634	NA	#DB2A49
-2.4110447162895827	0.02239850358073022	29.29799692147201	0.04156241781561634	NA	#DB2B49
-2.4107766592530875	0.0223750904991365	29.45769609540302	0.04156241781561634	NA	#DB2B4A
-2.4093958548183916	0.02239592114242327	29.674109522752538	0.04156241781561634	NA	#DB2C4A
-2.405594705573712	0.0225637702926341	29.79293738815	0.04164589056978757	NA	#DB2D4B
-2.40557193923803	0.022808419699498827	28.757792035784238	0.041778657161233364	NA	#DB2E4C
-2.4051266667335267	0.022769770826080938	29.012722747705816	0.041778657161233364	NA	#DB2E4C
-2.4044896269250966	0.023234196074404214	27.323442647151882	0.041778657161233364	NA	#DB2F4D
-2.4000857291735196	0.023031119929458155	29.014952322425607	0.041778657161233364	NA	#DB304D
-2.394195944957089	0.023074324951880658	30.159208985539813	0.041778657161233364	NA	#DB304E
-2.3933245455325585	0.02340532880660862	28.93831552062188	0.041778657161233364	NA	#DB314F
-2.3904995944170717	0.023244309819131302	30.271960487922637	0.041778657161233364	NA	#DB324F
-2.389145333482434	0.023441722426479815	29.71927667952314	0.041778657161233364	NA	#DB3350
-2.387690703787898	0.023387306442019893	30.300013373815634	0.041778657161233364	NA	#DB3350
-2.3802500777803264	0.023824247413576766	30.134301229788175	0.04233909111784214	NA	#DB3451
-2.3720600869531943	0.02442651429278562	29.472306903938257	0.04312221431951942	NA	#DB3552
-2.369529276957243	0.02474644318152512	28.743108654897476	0.0431879713832551	NA	#DB3552
-2.369420536738138	0.024472896551109895	29.893837385241028	0.04312221431951942	NA	#DB3653
-2.364522207934948	0.02470600206580866	30.064592826071863	0.0431879713832551	NA	#DB3753
-2.363905480611866	0.024787951420935803	29.861390004662386	0.0431879713832551	NA	#DB3854
-2.354939820476276	0.025292098058848706	29.874969205033306	0.04394325416928463	NA	#DB3855
-2.3544516016983015	0.025384887805686318	29.603658646103156	0.0439816161981529	NA	#DB3955
-2.3493390821928557	0.025597531337639496	29.94345362372588	0.0442268458111438	NA	#DB3A56
-2.3479473126864523	0.02667904935502409	26.262975894125024	0.04484667924840671	NA	#DB3B57
-2.3451883525967387	0.025893430784686422	29.713439552387094	0.04461416606114946	NA	#DB3B57
-2.3420598433306696	0.0267493858539532	27.18301219136913	0.04484667924840671	NA	#DC3C58
-2.3377216565372314	0.026236288574452843	30.11239944998177	0.04481271798036456	NA	#DC3D58
-2.3368126966481544	0.026477705014659902	29.34162591781567	0.04481271798036456	NA	#DC3D59
-2.3363500718911534	0.026382876345106634	29.839120070393744	0.04481271798036456	NA	#DC3E5A
-2.3362821792733945	0.026469592566992987	29.500934036385644	0.04481271798036456	NA	#DC3F5A
-2.334588367935264	0.026434361029718426	30.060766235372885	0.04481271798036456	NA	#DC405B
-2.3326686043066895	0.027055153691047946	28.084523080575178	0.04499546950757172	NA	#DC405B
-2.3321939411279993	0.026585036872595696	30.0278689068815	0.04481271798036456	NA	#DC415C
-2.3308367580989957	0.026582779440813716	30.380565300488794	0.04481271798036456	NA	#DC425D
-2.3292515642690717	0.02688457083319629	29.524134042943842	0.04495215875873143	NA	#DC435D
-2.326815749343044	0.0272338077426957	28.735691721619347	0.045078418895961515	NA	#DC435E
-2.3242836034859757	0.026960848821492533	30.45293310629122	0.04495884173449961	NA	#DC445E
-2.3216578413227777	0.02724997669595101	29.912034008681374	0.045078418895961515	NA	#DC455F
-2.3180598637619654	0.0274761218563293	29.889819147076985	0.04533195701495179	NA	#DC4560
-2.3095455882197937	0.028050963011988436	29.704432696684155	0.04615793384512383	NA	#DC4660
-2.3029788625912846	0.028660786756633114	28.94773170485871	0.04691318253322578	NA	#DC4761
-2.2998162665520634	0.028958222160941172	28.59387010973032	0.04727562777980423	NA	#DC4861
-2.2981875870615696	0.03001618536359037	25.496481626803735	0.04799503160964836	NA	#DC4862
-2.293603125837139	0.029136637066573146	29.430897893561212	0.047318507194278055	NA	#DC4963
-2.2927607718658645	0.02906156196749773	29.941314555919295	0.047318507194278055	NA	#DC4A63
-2.2914666209061663	0.02935306708576594	29.134034675841075	0.04742235773336731	NA	#DC4B64
-2.2874315088045343	0.02924696559941081	30.600907026947173	0.0473739911532123	NA	#DC4B64
-2.285237209649258	0.02980601063858251	28.967411466555056	0.047905267744698506	NA	#DC4C65
-2.2835029840671064	0.02958059206329595	30.288872846997972	0.04766613539733182	NA	#DC4D66
-2.2834930763489396	0.02995752090486912	28.833772175941043	0.04799503160964836	NA	#DC4D66
-2.2822432799086805	0.03043076235308744	27.470753413894485	0.04840903883278872	NA	#DC4E67
-2.2736633906492334	0.031454726985964986	26.07679875778697	0.04906924670082623	NA	#DD4F67
-2.273175923402811	0.030168695396221232	30.6974590953063	0.04811520137551181	NA	#DD5068
-2.268473175642388	0.030791401452334045	29.48926487347689	0.04885778495753004	NA	#DD5069
-2.2665676241212998	0.031037031915103423	29.057484271644284	0.04894203812825367	NA	#DD5169
-2.2626601416047483	0.031476896195546084	28.4432519826829	0.04906924670082623	NA	#DD526A
-2.26237902550552	0.03108055475990386	29.98380293450626	0.04894203812825367	NA	#DD526A
-2.2604567958972077	0.03249513641386332	25.71144125089613	0.049906110739316015	NA	#DD536B
-2.260144993287992	0.03198331584078213	27.327493027025433	0.04961003105477926	NA	#DD546C
-2.2588219858593406	0.03130278004500765	30.076027105648503	0.04906924670082623	NA	#DD556C
-2.2577248853978773	0.03136613011940222	30.126273988355212	0.04906924670082623	NA	#DD556D
-2.2557169945828015	0.03241766009942867	26.935242918259178	0.049906110739316015	NA	#DD566E
-2.25389799688377	0.03158142867235431	30.329917592493064	0.04910912158551096	NA	#DD576E
-2.2467108011168326	0.03220633035913577	29.868854387152766	0.049708033457524683	NA	#DD586F
-2.245427898876474	0.03212439306205701	30.547076831362915	0.04970490667810811	NA	#DD586F
-2.237812366685721	0.03315824115027042	28.72248985619148	0.050550063714382844	NA	#DD5970
-2.235426087720604	0.03297158031464164	30.04342298588291	0.05051311072834261	NA	#DD5A71
-2.2354121152925055	0.03343747568188687	28.361107161745647	0.0508511243866348	NA	#DD5A71
-2.2349941636507413	0.03309896675508568	29.67951441436382	0.050550063714382844	NA	#DD5B72
-2.2316207231189993	0.03362191072012266	28.682530431912557	0.05100689870223487	NA	#DD5C72
-2.225920786784496	0.034541356234409945	27.057428534910606	0.05160377064691261	NA	#DD5D73
-2.2220197735544134	0.034186128172900086	29.203265400174256	0.05151946435234444	NA	#DD5D74
-2.2215894950284687	0.033983193561881966	30.071067273996977	0.05142955327369971	NA	#DD5E74
-2.2200745055224593	0.03420826170019012	29.65235593998209	0.05151946435234444	NA	#DD5F75
-2.217016101072746	0.03459497178272296	29.086434565019164	0.05160377064691261	NA	#DD6075
-2.216734340504277	0.0347357690090714	28.669800153653764	0.05166505102732836	NA	#DD6076
-2.214511548136515	0.035095181441251184	28.030419024897657	0.05195745172218804	NA	#DD6177
-2.211800747970019	0.03480330607789483	29.763488603791252	0.05166505102732836	NA	#DE6277
-2.2091688165802466	0.035250875605728864	28.881896849959936	0.05195745172218804	NA	#DE6278
-2.208889520573319	0.0351912965675602	29.165512267350035	0.05195745172218804	NA	#DE6378
-2.2079367747458187	0.03535790440238928	28.83918091685353	0.05199200127254404	NA	#DE6479
-2.1983291431314695	0.03613818016457171	28.72306883060919	0.05301402844897076	NA	#DE657A
-2.1941426288309605	0.03631203646057809	29.261012613316225	0.053143733361128404	NA	#DE657A
-2.1871994450018066	0.037878057431936195	26.104082618323293	0.05517599935050191	NA	#DE667B
-2.186341036819049	0.03668477802688552	30.15505608487772	0.053563220499349286	NA	#DE677B
-2.1729063373974196	0.038051843295006396	29.163964820936158	0.05529964142405135	NA	#DE677C
-2.170650135833306	0.03874063064987856	27.537042806373233	0.05590875235318901	NA	#DE687D
-2.169899416046857	0.038144443839160505	29.707784076642987	0.05530499782740754	NA	#DE697D
-2.168267367618094	0.03873156702902178	28.18390755834546	0.05590875235318901	NA	#DE6A7E
-2.163538527088798	0.039620075217681607	26.699066515399956	0.05665215352965048	NA	#DE6A7E
-2.159513181613164	0.0392817643212989	28.783253178862793	0.05629782812868183	NA	#DE6B7F
-2.1561097507751215	0.03915766718112661	30.21686312702426	0.0562495819553366	NA	#DE6C80
-2.1449770444034097	0.040639846887633384	28.420811350482932	0.057712293981981654	NA	#DE6D80
-2.144247174749853	0.04047031648397445	29.18545758359235	0.057712293981981654	NA	#DE6D81
-2.1432462231643292	0.04060807491716658	29.01591100095174	0.057712293981981654	NA	#DE6E82
-2.142780884167188	0.04120104929475371	27.28946920014658	0.05811123052457326	NA	#DE6F82
-2.1390721289028036	0.040795092055261994	29.620029406794576	0.0578007910213507	NA	#DE6F83
-2.136030984903152	0.04111637436154009	29.435747228812126	0.05811123052457326	NA	#DE7083
-2.129473644674395	0.04239952213977199	27.23884127249972	0.059397528763374265	NA	#DE7184
-2.1256284914988006	0.0417692376011862	30.39633696990722	0.058749413091352766	NA	#DE7285
-2.1235545396289686	0.04281473867062108	27.589109138457708	0.05971024092629218	NA	#DE7285
-2.120651191688537	0.04454901713131029	23.84558828013278	0.06140506443373447	NA	#DE7386
-2.1175874753297452	0.04253081627007003	30.276607755207532	0.05944756791007541	NA	#DE7486
-2.1170203175299807	0.04299346943584825	28.88141074202037	0.05982536462885372	NA	#DF7587
-2.114469787195898	0.0433342644856967	28.541588811024287	0.06016498328148069	NA	#DF7588
-2.107105663120404	0.043880400740820016	28.979434418728445	0.06078754846501125	NA	#DF7688
-2.0981905935099885	0.04462232978142762	29.29670697973027	0.06140506443373447	NA	#DF7789
-2.097012258252781	0.04485983165309072	28.88983544191212	0.061595618737797855	NA	#DF7789
-2.0929228340190287	0.04535013284812962	28.576199915695735	0.06199512666271786	NA	#DF788A
-2.0924834127385252	0.045210758649664715	29.1534054148937	0.061940731013417294	NA	#DF798B
-2.0923423737598155	0.04572433315686215	27.61813943210596	0.062218250002710286	NA	#DF7A8B
-2.0875164140432103	0.04588663811713554	28.529958911416664	0.062218250002710286	NA	#DF7A8C
-2.0854389274817113	0.04583862644967435	29.323988915892247	0.062218250002710286	NA	#DF7B8C
-2.0788739100144564	0.04647431437127945	29.344529781291257	0.06270504021461132	NA	#DF7C8D
-2.0767034749690962	0.04624526004198268	30.861750684793293	0.06253163423068092	NA	#DF7D8E
-2.0730860308706722	0.04764272268316616	27.531674291563316	0.06400383047284956	NA	#DF7D8E
-2.0718905534894576	0.05068244707067767	21.164242897850816	0.06707336612332236	NA	#DF7E8F
-2.0680889666998685	0.048610087990223746	26.268379657392156	0.06488299298265916	NA	#DF7F8F
-2.0607930506450463	0.04845909301087809	28.790434290340848	0.06488299298265916	NA	#DF7F90
-2.0549271189258844	0.048578610992703	30.358620853957326	0.06488299298265916	NA	#DF8091
-2.0525400706074755	0.049980122483073465	26.855081719352295	0.06642657304374294	NA	#DF8191
-2.045018107397435	0.05057641929468926	27.372324404273886	0.06707336612332236	NA	#DF8292
-2.0426644263776197	0.04989382428309902	30.217925686525515	0.06642657304374294	NA	#DF8292
-2.0366775032472915	0.05238103501912885	25.053341316911006	0.06873629489851929	NA	#DF8393
-2.0365399434760345	0.050917381568377926	29.00251336147882	0.06724121302660524	NA	#DF8494
-2.0278621688659686	0.05157487904274215	29.873519981969505	0.06796520077242715	NA	#DF8494
-2.025389952237887	0.05232321450823067	28.38234759156567	0.06873629489851929	NA	#DF8595
-2.02444263913293	0.05251830941117456	28.114329681663598	0.0687713441131591	NA	#DF8695
-2.023424275195451	0.052765391915908164	27.727493311565887	0.06894973481448503	NA	#DF8796
-1.999785545112584	0.05517694815761104	28.380194977509777	0.07164939823389158	NA	#E08797
-1.9985500163543757	0.05510639572333591	29.00784343768988	0.07164939823389158	NA	#E08897
-1.9928661671255694	0.057608843715330794	24.32679067320993	0.07449625944061487	NA	#E08998
-1.98740105493406	0.05711040938972341	26.995403719737148	0.07400557216751659	NA	#E08A99
-1.9834212184682818	0.05777456947666767	26.492042319673267	0.07455556476034708	NA	#E08A99
-1.9725048825281013	0.05880322398756161	27.18298039989163	0.0755694324798829	NA	#E08B9A
-1.9722623312801824	0.05983488868367188	24.787880363849737	0.07673670260050292	NA	#E08C9A
-1.9705220803749586	0.05819410727709084	29.602857282294767	0.07494147976470082	NA	#E08C9B
-1.938882313908267	0.06280905778739027	27.58364268641956	0.08022019290299126	NA	#E08D9C
-1.9380407680806377	0.06268272161902529	28.218234074350494	0.08022019290299126	NA	#E08E9C
-1.9344727780250253	0.06392333685103203	26.198087606855346	0.08130943869395077	NA	#E08F9D
-1.920162400765007	0.06729809452280058	23.045229482580815	0.08508011136825602	NA	#E08F9D
-1.9162519367914177	0.06600867866084875	26.918138625793755	0.08379060842254678	NA	#E0909E
-1.9046437473705158	0.06724418594569749	27.73902183746262	0.08508011136825602	NA	#E0919F
-1.8986079011529335	0.06792545440159264	28.111085400491042	0.0856990520036321	NA	#E0929F
-1.8878593780146127	0.06928298010627132	28.450583142881996	0.0872348453969651	NA	#E092A0
-1.8744775900029993	0.07232288772523593	25.59251598248616	0.09051274882313229	NA	#E093A0
-1.8721629618442013	0.0711227084765104	29.515251878712487	0.08937035287351408	NA	#E094A1
-1.8697686093277208	0.0717154415316608	28.794731576370204	0.08993347708204238	NA	#E094A2
-1.851362292848666	0.07450186755790035	28.5096991165952	0.09305253337553016	NA	#E095A2
-1.840924549710578	0.07601065572779588	28.649999718832543	0.09474674922382571	NA	#E096A3
-1.8300760775714915	0.07784362218383173	28.159402821050275	0.09683746599668668	NA	#E097A3
-1.8113181322433352	0.08054994708350072	28.755683860155912	0.09980491451381962	NA	#E097A4
-1.7955444022485165	0.08382944931180558	26.853647220708165	0.1034561854602045	NA	#E098A5
-1.7933084735791267	0.08374662062243157	27.963850177137374	0.1034561854602045	NA	#E099A5
-1.7884737337948646	0.0852458417762404	26.25589174427279	0.1049958684847951	NA	#E199A6
-1.7792464843055127	0.08651741032324266	26.864372406663012	0.10614167499222275	NA	#E19AA6
-1.7783595184440568	0.0860499261801713	28.409890646877212	0.10577678672740425	NA	#E19BA7
-1.764921238040024	0.08913883596501579	26.41286694380129	0.10892800780007823	NA	#E19CA8
-1.7600929419583626	0.0889110127149778	29.073261790163368	0.10886348407227597	NA	#E19CA8
-1.7508819199842558	0.09110803367951516	27.518881937238152	0.11111607244834987	NA	#E19DA9
-1.7455510598760187	0.09228106295505953	26.95264828068519	0.1121070725743106	NA	#E19EA9
-1.7265826893533291	0.09452790997624026	30.00158982435421	0.11461278753454472	NA	#E19FAA
-1.7195572943750905	0.09764168938640369	25.47589376667367	0.11815784202012275	NA	#E19FAB
-1.7119718932177483	0.09924130861144409	25.081806458353775	0.11986037661421015	NA	#E1A0AB
-1.7038030272387434	0.1001840396954542	26.352430927886452	0.12076448195847385	NA	#E1A1AC
-1.6879174687303264	0.10200037869442621	29.42511758970958	0.12271612291669846	NA	#E1A1AC
-1.6752800820338372	0.10631931690061705	25.05067628831311	0.1274192969406239	NA	#E1A2AD
-1.6727105074979862	0.10546245311579629	28.15399938612902	0.12663638192668975	NA	#E1A3AE
-1.6444137274697448	0.11149169923618826	27.461750377829905	0.13336122485559443	NA	#E1A4AE
-1.642182059935483	0.11267044760265302	25.835624881171775	0.13450661822002621	NA	#E1A4AF
-1.64183186652144	0.11288175998529532	25.542754740672564	0.13450661822002621	NA	#E1A5B0
-1.6327690098881658	0.11420083554369515	26.82886492329647	0.1353007994441493	NA	#E1A6B0
-1.6317273056007688	0.11419477156985729	27.362116415718315	0.1353007994441493	NA	#E1A7B1
-1.6218511681875156	0.11674306032011138	26.346281066776715	0.13778782451443886	NA	#E1A7B1
-1.5937682578416208	0.12244423077719678	27.43754139586522	0.1439703431822616	NA	#E1A8B2
-1.5879098262327094	0.1252850141010681	24.205407687671812	0.14703260145446104	NA	#E1A9B3
-1.5500161677730053	0.13321227519752266	26.029102651519015	0.1554559759340696	NA	#E1A9B3
-1.5438584868104968	0.13441423283700307	26.652761571791864	0.15656489292999234	NA	#E1AAB4
-1.5312408597523446	0.13966985010013705	22.467749445535514	0.16199225426309896	NA	#E1ABB4
-1.5199711215306564	0.13985504909852756	27.69172026761326	0.16199225426309896	NA	#E1ACB5
-1.503683771710709	0.14667079136296574	22.337737507641283	0.16957106362038046	NA	#E2ACB6
-1.4900573178559573	0.15180736649694118	20.005525576726782	0.17485959622425448	NA	#E2ADB6
-1.4782685440662964	0.15126485855967747	26.185545959016288	0.174557962938997	NA	#E2AEB7
-1.4622393299983232	0.16357624714929836	15.562244687286736	0.18772034266949	NA	#E2AFB7
-1.4568067058087883	0.1564209635965615	27.680394325503396	0.17984073818310764	NA	#E2AFB8
-1.4356450115248005	0.16510857656950087	22.0976027438741	0.18912989802252217	NA	#E2B0B9
-1.4242723441515939	0.16713134422628376	24.208516335079242	0.19109502961167002	NA	#E2B1B9
-1.3476955178330943	0.19131952985507356	22.25041615459967	0.21834999554101972	NA	#E2B1BA
-1.3466570859443423	0.19331399198445842	19.78741517374128	0.2198195667538083	NA	#E2B2BA
-1.333927656985643	0.19295518247750743	28.056963905983853	0.2198134130055121	NA	#E2B3BB
-1.3278555498333988	0.19639238336020354	24.64839272459287	0.22291252271906314	NA	#E2B4BC
-1.3189076815924519	0.20004907342187267	23.240288886021073	0.22664940558907978	NA	#E2B4BC
-1.2054590534209253	0.2398352236640093	23.88099136085848	0.270249110722851	NA	#E2B5BD
-1.1933595695898311	0.24499920766884994	22.799149248080372	0.2755687290597191	NA	#E2B6BD
-1.1868086822665518	0.24583606654406998	26.494576204815193	0.2760108905964107	NA	#E2B6BE
-1.1383391266024563	0.26777634694493124	21.03840147533089	0.30010250054008514	NA	#E2B7BF
-1.1189466128276042	0.2727797564508674	27.679375386068507	0.30516008725258903	NA	#E2B8BF
-1.0999919983965245	0.28327138427224385	21.917034747730142	0.3157612921457629	NA	#E2B9C0
-1.028662352597687	0.3129964606657073	26.328466597435387	0.34764964023941064	NA	#E2B9C0
-0.9896469023229114	0.33489620948658294	18.826822973315323	0.3713109488425215	NA	#E2BAC1
-0.919058378358043	0.3688216802070151	20.36789579106685	0.4067501508666018	NA	#E2BBC2
-0.8722150252778141	0.3947592002138842	17.71536209725438	0.43381664758486926	NA	#E2BCC2
-0.8688578876760531	0.39332162004786586	24.604257657899726	0.4330018542827833	NA	#E2BCC3
-0.804926001361266	0.433380427847058	15.068013648385172	0.4745820882409684	NA	#E2BDC4
-0.7662656786662843	0.4526516026485713	19.594080910145856	0.49481422996030117	NA	#E2BEC4
-0.7535514046868496	0.46072511637771363	18.260613571432547	0.5027561796262068	NA	#E2BEC5
-0.7079546112198911	0.4888875077401176	16.444014008420517	0.5306946419098659	NA	#E3BFC5
-0.6901274507896115	0.49926491672279316	17.30684828722579	0.5410152930341069	NA	#E3C0C6
-0.6712374737204584	0.5135054785912027	13.363234659286414	0.5535535661763051	NA	#E3C1C7
-0.6700368221697469	0.5102028483963873	20.80712328037503	0.5509482147613766	NA	#E3C1C7
-0.6630678515263955	0.5165038342783779	16.391897146668224	0.555822465261507	NA	#E3C2C8
-0.6522957549987773	0.5230436462262569	16.78522829046374	0.5618879930098993	NA	#E3C3C8
-0.6443062108775165	0.5281928263431197	16.576145462776285	0.5664412723886559	NA	#E3C4C9
-0.6072502867146509	0.551274746319801	17.98636858645327	0.5897368312655474	NA	#E3C4CA
-0.6046629327836653	0.5522680593617502	19.805514118829386	0.5897368312655474	NA	#E3C5CA
-0.6042066386973491	0.5527597630672254	19.254390048881813	0.5897368312655474	NA	#E3C6CB
-0.5902846590339264	0.5608987756027913	22.43653016520655	0.5973956137413291	NA	#E3C6CB
-0.5849248772910237	0.5655144038529003	18.906140904492407	0.6002559030657065	NA	#E3C7CC
-0.557191874928508	0.5842179520176833	18.10987030908142	0.6179992621683656	NA	#E3C8CD
-0.5505128140811413	0.5893040015505624	16.59091127154504	0.6212662524821183	NA	#E3C9CD
-0.5371742651706107	0.5970554650005065	20.06185847519034	0.6283730951443571	NA	#E3C9CE
-0.5346646715389918	0.6002145636493904	16.042086172857328	0.6306308422127042	NA	#E3CACE
-0.5243500055561564	0.6070366880563189	16.432195854787373	0.6367231365447393	NA	#E3CBCF
-0.518041187247188	0.6113174987239771	16.472515068184283	0.6390579566492669	NA	#E3CBD0
-0.5087582088967905	0.6164077996024547	20.296071516496127	0.6432980727394746	NA	#E3CCD0
-0.49460270035056747	0.6272306265910742	16.948380304459963	0.6534965657280538	NA	#E3CDD1
-0.4654930065185008	0.6475885968950217	16.70762752948151	0.672454269229889	NA	#E3CED1
-0.4469978806134768	0.6607871323163765	16.22156022738696	0.6849163642708521	NA	#E3CED2
-0.4450678478779958	0.661792178338878	17.290812041158407	0.6849163642708521	NA	#E3CFD3
-0.4425441155139028	0.6630187777654244	19.28634736106535	0.6850459796845415	NA	#E3D0D3
-0.3808636875663918	0.7089810455244527	14.10055211258308	0.7301096197288238	NA	#E3D1D4
-0.22279361800752637	0.8265780351290237	15.64912182446512	0.8428385866397586	NA	#E3D1D4
-0.211199986047865	0.8350438626447508	18.4712444367186	0.8500773855401556	NA	#E4D2D5
-0.19265340872341533	0.8493825249075623	18.04091415515771	0.8604493981962602	NA	#E4D3D6
-0.1730051007505974	0.8648927847294412	15.455550403876284	0.8733170651001826	NA	#E4D3D6
-0.09824906575946123	0.9228344238345667	17.767786237951853	0.928807462176538	NA	#E4D4D7
-0.08348905010643992	0.9343493892547262	18.711900313123877	0.9388777384756699	NA	#E4D5D7
-0.06410077387357567	0.9496742426317748	16.201157758400427	0.952737707930587	NA	#E4D6D8
-0.010538010167213382	0.991728585702911	15.258955567680434	0.991728585702911	NA	#E4D6D9
0.045206189055302	0.9644921219038127	16.301291116344625	0.9660452493142858	NA	#E4D7D9
0.11729387577422666	0.9078378612471634	19.321824921111087	0.9151947320838504	NA	#E4D8DA
0.17355567598711638	0.8643858992907489	16.04115744158731	0.8733170651001826	NA	#E4D9DB
0.19955563802899295	0.8442163034510677	16.851280673932813	0.8566109963239219	NA	#E4D9DB
0.20419192556494908	0.8408802659801189	15.384132083380619	0.8546201396072449	NA	#E4DADC
0.26629757388667175	0.7941629501411691	13.076193833204348	0.811115525431539	NA	#E4DBDC
0.32445843286739595	0.7504023837343667	13.957874398601728	0.7676813859914081	NA	#E4DBDD
0.32717542496200985	0.747501359802826	17.12143765171931	0.7659733868160754	NA	#E4DCDE
0.33122786133955473	0.7459285153260714	12.57158193243257	0.7656229975789051	NA	#E4DDDE
0.37531786074706486	0.7124506178094541	15.686236576483507	0.7324698913677363	NA	#E4DEDF
0.41486042549153906	0.6852149353119059	12.610659060286542	0.7068054556617006	NA	#E4DEDF
0.47769238468816255	0.638293101816707	19.090304104695754	0.6639102162708892	NA	#E4DFE0
0.5192385634305964	0.6103977543041766	16.72436474989673	0.6390579566492669	NA	#E4E0E1
0.5514597451334929	0.588852280830711	16.18394436265429	0.6212662524821183	NA	#E4E1E1
0.5691853939010457	0.5774385384983234	15.39980814165241	0.6118684343201996	NA	#E4E1E2
0.594373893194618	0.5618779972542747	13.80378302247866	0.5974155799865963	NA	#E4E2E2
0.681062653767808	0.5067971965542004	14.18663276693175	0.5482223587073263	NA	#E4E3E3
0.7236303858152486	0.47962776465838475	16.175419680888005	0.5215532685620897	NA	#E4E3E4
0.7281358145299438	0.4769469259370773	16.164291512430385	0.5195463886740141	NA	#E4E4E4
0.8492307316302721	0.40871639150301964	15.453728983129404	0.4483626023190092	NA	#E4E4E4
0.9476253262715426	0.35780741815323625	15.558593351540626	0.39530411028652385	NA	#E4E4E4
0.9805799450629356	0.3440942137039751	13.462464148894206	0.38083025075422156	NA	#E3E3E3
1.1037728714096084	0.28441218338624735	17.773304852300697	0.31646579260509095	NA	#E2E3E3
1.1162925852540933	0.27514148819385303	24.464388676460977	0.30724956132239967	NA	#E2E2E2
1.292299241294089	0.21678765673784728	14.271039651970003	0.24472218237920326	NA	#E1E1E2
1.3261387036795167	0.20236030094586666	16.976576850829534	0.2288511039787801	NA	#E0E1E2
1.5460256400938241	0.1396514245714254	17.841909289952604	0.16199225426309896	NA	#E0E0E1
1.5612461840371887	0.12861875548999382	30.996897863495118	0.15037756750897774	NA	#DFE0E1
1.5817968305243932	0.12832409896108687	21.458880492299606	0.1503156112124219	NA	#DEDFE0
1.5969309468534865	0.12043079185664965	30.985715974475397	0.14187112222506834	NA	#DEDFE0
1.6321021393367505	0.11622014755568164	23.094751182386144	0.13743142923884788	NA	#DDDEDF
1.6448165796951673	0.11345824460779583	23.2568727192593	0.13493504425630787	NA	#DCDDDF
1.7485299416599314	0.09143800242989561	27.726090205098828	0.11130026910253439	NA	#DCDDDE
1.8230774303934425	0.07859953912548238	29.04721561182721	0.09758266134940127	NA	#DBDCDE
1.9311031399364476	0.06310346773010281	29.57996982460682	0.08043105927894251	NA	#DBDCDD
2.00246145707312	0.05426393678692524	30.26866619157199	0.07075926348316038	NA	#DADBDD
2.094737517482572	0.04591346744572994	26.45033944501658	0.062218250002710286	NA	#D9DBDC
2.095895013062228	0.044407728160429746	30.79230504870155	0.061381348701749563	NA	#D9DADC
2.1159634338460904	0.04726672332985961	19.729940137620027	0.06363615132288458	NA	#D8D9DC
2.160056192518068	0.03893154943881257	29.82955061074648	0.05605422164569773	NA	#D7D9DB
2.1982123712426103	0.041842427651879864	17.26959277867785	0.058749413091352766	NA	#D7D8DB
2.213384020544157	0.03458796316629397	30.119051420268473	0.05160377064691261	NA	#D6D8DA
2.260091564623266	0.031001797951393982	30.93800846092791	0.04894203812825367	NA	#D5D7DA
2.2741966764691393	0.0345960970414189	19.220825659272176	0.05160377064691261	NA	#D5D7D9
2.336511830667936	0.02612457002399061	30.906905667197478	0.04481271798036456	NA	#D4D6D9
2.3599459207420352	0.024752699221745732	30.99914226041921	0.0431879713832551	NA	#D3D5D8
2.385954661339444	0.023330824272917296	30.984209623304746	0.041778657161233364	NA	#D3D5D8
2.392733668744626	0.02297687210811073	30.960471826628883	0.041778657161233364	NA	#D2D4D7
2.417423560876791	0.023076799591944763	25.55805578772017	0.041778657161233364	NA	#D1D4D7
2.4215469215400502	0.028432253229407976	15.171372234777511	0.04666190371686481	NA	#D1D3D7
2.4300250205718634	0.024400463624680832	20.47430585243998	0.04312221431951942	NA	#D0D3D6
2.4509360924195347	0.02047527909153968	29.173062021239424	0.03974586050617572	NA	#D0D2D6
2.453659162091147	0.019973074695915638	30.9410144754175	0.03917514930723698	NA	#CFD2D5
2.4558278123668145	0.01988362525226913	30.88750191454863	0.039138021857314555	NA	#CED1D5
2.462850371550187	0.019593410528230548	30.732349868017792	0.03893486398626983	NA	#CED0D4
2.468705143314125	0.019282193823798064	30.970330045836658	0.03875217263153446	NA	#CDD0D4
2.4710151868338133	0.019173672265697685	30.997364360689247	0.03872085762748039	NA	#CCCFD3
2.494441566583049	0.0182488571330396	30.51153117787075	0.03783596378916877	NA	#CCCFD3
2.5000136430024402	0.017921325809973715	30.991152440556085	0.037532204221561116	NA	#CBCED2
2.501174563276393	0.017885557429828138	30.923383775495896	0.037532204221561116	NA	#CACED2
2.5053380935546303	0.017755383042930055	30.696547506018955	0.037436773737974556	NA	#CACDD2
2.511118674454632	0.01746760541787641	30.958665967581627	0.03733625625401762	NA	#C9CCD1
2.51125178823009	0.017465609145089593	30.940225715334535	0.03733625625401762	NA	#C8CCD1
2.5216341368750133	0.01711905757572747	30.54846916640008	0.03733625625401762	NA	#C8CBD0
2.5821843575282655	0.014794701465912607	30.830876256020588	0.03395684247895809	NA	#C7CBD0
2.5888634014313796	0.014685393634936664	30.133183795064888	0.03383079570715039	NA	#C7CACF
2.6016284433751804	0.014145451317160568	30.721609111782794	0.03283011462415624	NA	#C6CACF
2.6114836364001066	0.013778556645737272	30.95349693261077	0.032098360425650126	NA	#C5C9CE
2.613070437966188	0.013735368966449122	30.900135965890215	0.032098360425650126	NA	#C5C8CE
2.617622060202392	0.013574225850656643	30.977166919017748	0.032098360425650126	NA	#C4C8CD
2.6219222798926265	0.01345394978715183	30.864911208006397	0.03198211475518343	NA	#C3C7CD
2.622914959531642	0.013417759407003264	30.891088946437527	0.03198211475518343	NA	#C3C7CC
2.6255050038639887	0.013323276897884017	30.962273059960815	0.03198211475518343	NA	#C2C6CC
2.6386056450078113	0.013006787284411375	30.384133620250136	0.0314794618323108	NA	#C1C6CC
2.6526879025466603	0.012477916621036214	30.992491103873874	0.030317438040173925	NA	#C1C5CB
2.6585827567871285	0.012317488619128354	30.895780058717847	0.030045011455285636	NA	#C0C4CB
2.6600706087541397	0.012258630865464526	30.990481429312087	0.030019166922515494	NA	#BFC4CA
2.6618538650765293	0.01220516984041381	30.996620105534785	0.03000638593176834	NA	#BFC3CA
2.663920874563415	0.012153480374661145	30.939518114137325	0.029997876162854098	NA	#BEC3C9
2.6642289101560066	0.012137431078233105	30.984664291332034	0.029997876162854098	NA	#BEC2C9
2.6658515073061606	0.012104379102601858	30.892993462636266	0.029997876162854098	NA	#BDC2C8
2.6679811564105043	0.01204787408576098	30.858362599417973	0.029997876162854098	NA	#BCC1C8
2.667998194918493	0.012054706714908412	30.81157074922721	0.029997876162854098	NA	#BCC1C7
2.67496033573185	0.012061775693867701	29.536446457663452	0.029997876162854098	NA	#BBC0C7
2.684707091656942	0.011569070308974234	30.875222381269445	0.029306518747325563	NA	#BABFC7
2.6862520210060032	0.011507421962331843	30.997386300049016	0.029306518747325563	NA	#BABFC6
2.6883210028459406	0.011452922249535823	30.97804389842531	0.029306518747325563	NA	#B9BEC6
2.688860336144407	0.011590681047977634	30.00131445306586	0.029306518747325563	NA	#B8BEC5
2.691548994600239	0.011561286558106003	29.723489486621364	0.029306518747325563	NA	#B8BDC5
2.698658604429754	0.011168786163857641	30.98591198699195	0.028825663875184454	NA	#B7BDC4
2.704423246476176	0.01105414805270966	30.716033883451136	0.028648667036605867	NA	#B6BCC4
2.7080679365806786	0.010915011070688289	30.99887433006556	0.028498725169115405	NA	#B6BBC3
2.711567273690146	0.010862355848514159	30.730666175369308	0.028498725169115405	NA	#B5BBC3
2.7135160707849435	0.010802285117447009	30.79046588334922	0.02847042941971203	NA	#B5BAC2
2.7146229961750015	0.010950474783631162	29.642095695773012	0.028498725169115405	NA	#B4BAC2
2.7165225748966444	0.010694703686799947	30.988841945383633	0.02836484534963677	NA	#B3B9C2
2.717220027753591	0.010716621635312928	30.716331615377225	0.02836484534963677	NA	#B3B9C1
2.7218068818597883	0.010559803058361352	30.977936646907757	0.028189688851076228	NA	#B2B8C1
2.7299225350794174	0.0103663653665774	30.88727689159648	0.027792583008668714	NA	#B1B7C0
2.7347949929698627	0.01022806873976573	30.999985460230036	0.027542557613165205	NA	#B1B7C0
2.735521591410817	0.010220823749876035	30.923739800577817	0.027542557613165205	NA	#B0B6BF
2.7366066849264685	0.010228827666625662	30.68029844019804	0.027542557613165205	NA	#AFB6BF
2.744842356896799	0.009987255902193966	30.95176950790997	0.027325300886693535	NA	#AFB5BE
2.7525112296901066	0.009873772305129423	30.445492213799465	0.027174718468099563	NA	#AEB5BE
2.753044389695008	0.009785607797752364	30.977839973204222	0.02705176911200876	NA	#ADB4BD
2.753672923061504	0.010016348234993772	29.311001466352344	0.027325300886693535	NA	#ADB3BD
2.756705218650618	0.009710568586859925	30.8902925758043	0.026964168129584257	NA	#ACB3BC
2.75816589893719	0.009680914837824333	30.854670377014862	0.026964168129584257	NA	#ABB2BC
2.759963684964865	0.009621712933424426	30.975899337673756	0.026958132633288254	NA	#ABB2BC
2.7613921528145067	0.00958541264968788	30.99579432555189	0.026958132633288254	NA	#AAB1BB
2.7662102461045217	0.009512731962765484	30.70733958153736	0.026895087640182412	NA	#AAB1BB
2.775153247780621	0.009269634542754007	30.980971424898403	0.026448223328408224	NA	#A9B0BA
2.7763006236159256	0.009252988397172831	30.91129265031847	0.026448223328408224	NA	#A8B0BA
2.77837768235004	0.009195154429868454	30.991781914258077	0.026448223328408224	NA	#A8AFB9
2.7788561640062253	0.009202292430500582	30.85866227267221	0.026448223328408224	NA	#A7AEB9
2.7880669112093495	0.008980048317064716	30.983493473780648	0.02616859184833982	NA	#A6AEB8
2.7922106903326527	0.008898510989860359	30.911767341814443	0.02616859184833982	NA	#A6ADB8
2.793358067882961	0.008867285965851584	30.958475710029397	0.02616859184833982	NA	#A5ADB7
2.7964148148287555	0.008979003044286242	29.663166249238085	0.02616859184833982	NA	#A4ACB7
2.800369386691298	0.00871028009973953	30.999554507571894	0.02596016345881671	NA	#A4ACB7
2.8005907592752197	0.00872294881494002	30.866294865019967	0.02596016345881671	NA	#A3ABB6
2.8010206039200893	0.008705575236677877	30.928561046527058	0.02596016345881671	NA	#A2AAB6
2.8045586855877174	0.008629390800972303	30.933768661561516	0.02596016345881671	NA	#A2AAB5
2.8052166967724395	0.008661592561728286	30.582619045461023	0.02596016345881671	NA	#A1A9B5
2.8063578387608596	0.009003341889943282	28.07810051729095	0.02616859184833982	NA	#A1A9B4
2.8094035623371654	0.008550300632317723	30.75441025600276	0.02596016345881671	NA	#A0A8B4
2.8156452782364187	0.00839248213899331	30.967184201492632	0.02587819845906954	NA	#9FA8B3
2.8166779966632576	0.008404173776096539	30.710354838157354	0.02587819845906954	NA	#9FA7B3
2.817177774002332	0.00836931953586648	30.90049191194163	0.02587819845906954	NA	#9EA6B2
2.820434223091492	0.008388714275445049	30.238828678988792	0.02587819845906954	NA	#9DA6B2
2.822658010734664	0.008244302986747028	30.999788732253958	0.02587819845906954	NA	#9DA5B2
2.827596231285569	0.008149646894476385	30.95704504327081	0.025731372428245237	NA	#9CA5B1
2.8299331759251616	0.008116906131645476	30.84407043944857	0.025731372428245237	NA	#9BA4B1
2.834089766085845	0.008085929912846315	30.43612482067895	0.025731372428245237	NA	#9BA4B0
2.834291908953639	0.008022778453056828	30.901103779478145	0.0257225164835121	NA	#9AA3B0
2.8375313308579284	0.007961804061669542	30.876453178928763	0.025659285628800287	NA	#99A2AF
2.840182382761562	0.007895612604608127	30.99061831849241	0.02557849500034508	NA	#99A2AF
2.8447478493143543	0.007838956809084292	30.73029571719068	0.02552791170288183	NA	#98A1AE
2.845299145514253	0.00780268119370746	30.937114107313036	0.02552791170288183	NA	#98A1AE
2.845458181261412	0.007818367114671302	30.78514605398059	0.02552791170288183	NA	#97A0AD
2.8543255329079225	0.0076310530208422355	30.928070597824934	0.025382433042587544	NA	#96A0AD
2.858271652019893	0.007588273472929537	30.66859830967289	0.02537583924818372	NA	#969FAC
2.8606218101081136	0.00750418845252197	30.998983356171895	0.025230298472803593	NA	#959EAC
2.8612400510998657	0.0076992710929671675	29.371552982455302	0.02547312031822116	NA	#949EAC
2.861925296332355	0.0074921858189691696	30.896639039969504	0.025230298472803593	NA	#949DAB
2.865366681417677	0.007449351116042995	30.722762576414045	0.025230298472803593	NA	#939DAB
2.8678644545273007	0.007387971303069282	30.850250805837153	0.025230298472803593	NA	#929CAA
2.869767720429265	0.007345031571835673	30.91803834168555	0.025230298472803593	NA	#929CAA
2.8700156198791587	0.007331278123637663	30.99594678206154	0.025230298472803593	NA	#919BA9
2.8751752121808494	0.007240244138634509	30.97438777740924	0.025230298472803593	NA	#909BA9
2.8779940973994327	0.007205252236577892	30.841116246691655	0.025230298472803593	NA	#909AA8
2.879777001751299	0.0071788209296106955	30.79472498388348	0.025230298472803593	NA	#8F99A8
2.8828799025017866	0.007168630194144181	30.417101586791322	0.025230298472803593	NA	#8F99A7
2.88767215623385	0.009354779363870833	19.21968311578029	0.026569282028893415	NA	#8E98A7
2.888512904794122	0.007004574594085468	30.965165824098065	0.025039341365064142	NA	#8D98A7
2.888817389050086	0.006995611375395098	30.996833443925535	0.025039341365064142	NA	#8D97A6
2.894132131980072	0.006914832444017102	30.897076652134107	0.025005963838247894	NA	#8C97A6
2.894498802437913	0.006897814096312189	30.990507704656803	0.025005963838247894	NA	#8B96A5
2.8983348938108295	0.006856439395501424	30.77699956087739	0.025005963838247894	NA	#8B95A5
2.9021264859176634	0.0067775201820735554	30.902784849217294	0.024944482563607998	NA	#8A95A4
2.9033117122935694	0.0067474663712090415	30.991395636943054	0.024944482563607998	NA	#8994A4
2.905391256037856	0.006729221084396282	30.842969297948347	0.024944482563607998	NA	#8994A3
2.9083481682960146	0.006736184714708773	30.351862662469905	0.024944482563607998	NA	#8893A3
2.908871687236113	0.006760407674481753	30.072861064764766	0.024944482563607998	NA	#8793A2
2.9114042901584702	0.006759701116533489	29.726957655782464	0.024944482563607998	NA	#8792A2
2.913001100510696	0.006623726352805575	30.65436780572298	0.024944482563607998	NA	#8691A2
2.9132503971780004	0.006581585688829427	30.99268370180171	0.024944482563607998	NA	#8591A1
2.9192257548028815	0.006483024478540465	30.999706498432484	0.024944482563607998	NA	#8590A1
2.9218427270106013	0.0065246141984159995	30.25386095551679	0.024944482563607998	NA	#8490A0
2.925026385481352	0.006622186501169683	29.018277358030975	0.024944482563607998	NA	#848FA0
2.927234951972815	0.006368370332613165	30.869115818367835	0.024944482563607998	NA	#838F9F
2.9284528556831257	0.006378766049469398	30.599629078518742	0.024944482563607998	NA	#828E9F
2.9335109453935884	0.00633174307355315	30.30318763019183	0.024944482563607998	NA	#828D9E
2.9411362679940893	0.006143801207702701	30.927356689655596	0.02465447968510374	NA	#818D9E
2.946240989943959	0.006062882791721308	30.95170054471769	0.0244877473795497	NA	#808C9D
2.9504051093277526	0.006028299923392613	30.683024359450766	0.0244877473795497	NA	#808C9D
2.951615554265748	0.00597640113819105	30.99975061211463	0.0244877473795497	NA	#7F8B9C
2.952854821889916	0.00605879004145781	30.06740926581315	0.0244877473795497	NA	#7E8B9C
2.9540375832406687	0.006050809015952591	29.97912630575433	0.0244877473795497	NA	#7E8A9C
2.9542321861949548	0.0059399008251421635	30.973428784910546	0.0244877473795497	NA	#7D8A9B
2.9569796842818787	0.005910273717951528	30.86507864099142	0.0244877473795497	NA	#7C899B
2.9571150647501017	0.005894161784655528	30.999971824338253	0.0244877473795497	NA	#7C889A
2.9576561324973727	0.005914981708643775	30.72511674665207	0.0244877473795497	NA	#7B889A
2.957744661072024	0.006050130070050077	29.496095992945616	0.0244877473795497	NA	#7B8799
2.9606170762789406	0.005883365221994477	30.60932757191986	0.0244877473795497	NA	#7A8799
2.962001153629353	0.005872750179028739	30.517205802179873	0.0244877473795497	NA	#798698
2.9674491350383487	0.008518833319156394	17.2830612692183	0.02596016345881671	NA	#798698
2.971141152783214	0.005691155241144229	30.98164860464016	0.0244877473795497	NA	#788597
2.9714763399676456	0.005695067891701587	30.896304434509904	0.0244877473795497	NA	#778497
2.9774706172671483	0.005618759771267978	30.80604946325719	0.0244877473795497	NA	#778497
2.978189369442851	0.0057301849835009605	29.666271860903322	0.0244877473795497	NA	#768396
2.9806761446548355	0.005596470341347613	30.582209793011245	0.0244877473795497	NA	#758396
2.9824321991599114	0.005530962853777882	30.983122867486177	0.0244877473795497	NA	#758295
2.9824960131485403	0.005569761334779266	30.592837565805482	0.0244877473795497	NA	#748295
2.9859835930320164	0.0054799155497138605	30.999133643551747	0.0244877473795497	NA	#738194
2.9870637891901444	0.005550908983562917	30.161313280096326	0.0244877473795497	NA	#738094
2.9912052627970143	0.0054083453782956354	30.99541359230585	0.0244877473795497	NA	#728093
2.994718485783071	0.007387996091817934	19.199720324236985	0.025230298472803593	NA	#727F93
3.004637943853835	0.0052283428809181	30.985311705330265	0.0244877473795497	NA	#717F92
3.0081960101720546	0.005192590322878683	30.86939526044403	0.0244877473795497	NA	#707E92
3.009233412453948	0.005171045487869078	30.951094092664317	0.0244877473795497	NA	#707E91
3.0115501766006347	0.005141118189189438	30.94714418673675	0.0244877473795497	NA	#6F7D91
3.016761535788764	0.005090192552728441	30.773888075252984	0.0244877473795497	NA	#6E7C91
3.018189109031908	0.005334868075516117	28.29649184474569	0.0244877473795497	NA	#6E7C90
3.021560404285285	0.00508490045135139	30.19956273044278	0.0244877473795497	NA	#6D7B90
3.0245057561066377	0.0049817022426035034	30.873172925303333	0.0244877473795497	NA	#6C7B8F
3.0250743156573896	0.00504210584518594	30.177919983737297	0.0244877473795497	NA	#6C7A8F
3.0281605729152843	0.004924281498068434	30.994309537164074	0.0244877473795497	NA	#6B7A8E
3.0289120679669925	0.005191931733090967	28.31836475086592	0.0244877473795497	NA	#6A798E
3.0307456050243453	0.004900250018806576	30.905922211297213	0.0244877473795497	NA	#6A798D
3.033998335494243	0.00488290008308803	30.661077094210558	0.0244877473795497	NA	#69788D
3.0403587283506632	0.004842824600161297	30.260788928615803	0.0244877473795497	NA	#69778C
3.0415989708381073	0.00477037506563022	30.866594176576985	0.0244877473795497	NA	#68778C
3.0476956147575627	0.004809422390080576	29.690483104226686	0.0244877473795497	NA	#67768C
3.0492885913891823	0.004687412459929606	30.76215806455515	0.0244877473795497	NA	#67768B
3.0508985135476423	0.004650537401439027	30.9563810193941	0.0244877473795497	NA	#66758B
3.0509073743548174	0.004648811927650335	30.97430774690764	0.0244877473795497	NA	#65758A
3.054202318855206	0.00462480558623485	30.80933493745521	0.0244877473795497	NA	#65748A
3.0545042389712815	0.004604336219572501	30.996609205146672	0.0244877473795497	NA	#647389
3.055356728836413	0.004600474666314596	30.928128864857115	0.0244877473795497	NA	#637389
3.056232646672398	0.004594543200235902	30.879928950851564	0.0244877473795497	NA	#637288
3.05666411370422	0.0045859069983770675	30.919714558199072	0.0244877473795497	NA	#627288
3.058823170513262	0.004556587713818954	30.96574687076209	0.0244877473795497	NA	#617187
3.063705421736307	0.004513105683319188	30.819892528428596	0.0244877473795497	NA	#617187
3.0649549900160653	0.004489416410473474	30.92452404319139	0.0244877473795497	NA	#607087
3.0678356731635326	0.004457355995614273	30.914725070951036	0.0244877473795497	NA	#5F6F86
3.067913514841619	0.0044504166554260845	30.983407880540398	0.0244877473795497	NA	#5F6F86
3.072101037629671	0.0044101733600975905	30.90157444979285	0.0244877473795497	NA	#5E6E85
3.0737699414058026	0.004397370665783078	30.833536029950405	0.0244877473795497	NA	#5E6E85
3.076670063137042	0.004477979694509641	29.603130017154562	0.0244877473795497	NA	#5D6D84
3.0777622075262987	0.004338331260261517	30.99890920053937	0.0244877473795497	NA	#5C6D84
3.080942112976816	0.004388778424750029	30.03899663468768	0.0244877473795497	NA	#5C6C83
3.083148886858371	0.004289389897011383	30.87691225723928	0.0244877473795497	NA	#5B6B83
3.085596710826029	0.0043367279983676085	30.04345623648899	0.0244877473795497	NA	#5A6B82
3.086622779041169	0.004241246518100791	30.995535574250226	0.0244877473795497	NA	#5A6A82
3.0905092256445506	0.004200860746402039	30.97588051997731	0.0244877473795497	NA	#596A81
3.097942329953761	0.004179459688064237	30.30246982250586	0.0244877473795497	NA	#586981
3.1020877608968114	0.004079266117149942	30.95930801794753	0.0244877473795497	NA	#586981
3.1045403619772154	0.004055240538234357	30.940240135135145	0.0244877473795497	NA	#576880
3.105991140933902	0.0041715183007969515	29.44686700180057	0.0244877473795497	NA	#566880
3.1083022891388152	0.0040834445350187145	30.151974876478004	0.0244877473795497	NA	#56677F
3.112126310728773	0.003984090135671246	30.85392662100368	0.0244877473795497	NA	#55667F
3.117473329401855	0.003950462128885867	30.60360836221144	0.0244877473795497	NA	#55667E
3.120742831271971	0.003901733515909792	30.794033258243466	0.0244877473795497	NA	#54657E
3.1215593503878862	0.0039044839006572053	30.661228966297813	0.0244877473795497	NA	#53657D
3.1227691345774486	0.003910551999967929	30.442868965509593	0.0244877473795497	NA	#53647D
3.126218376592567	0.0038467515436900867	30.799436997395933	0.0244877473795497	NA	#52647C
3.131439682094924	0.003840753580666725	30.248546908830058	0.0244877473795497	NA	#51637C
3.142445305231868	0.0037392160617907063	30.184253998450394	0.0244877473795497	NA	#51627C
3.145677033470094	0.003661673287753561	30.762404633018303	0.0244877473795497	NA	#50627B
3.1466186338415727	0.003657601303921784	30.70161526686605	0.0244877473795497	NA	#4F617B
3.1534608826384467	0.003630385634858903	30.241099481502534	0.0244877473795497	NA	#4F617A
3.1539364960164016	0.003598822817227284	30.580018738991132	0.0244877473795497	NA	#4E607A
3.155236677607828	0.003561050419214012	30.91062667474515	0.0244877473795497	NA	#4D6079
3.158271011924902	0.00378334320312895	28.00156426733058	0.0244877473795497	NA	#4D5F79
3.163822082249281	0.0034766633073855806	30.99316908030034	0.0244877473795497	NA	#4C5E78
3.163838041285582	0.003804046878061334	27.258922197166648	0.0244877473795497	NA	#4C5E78
3.166162559800917	0.00353865515375747	29.93183251372196	0.0244877473795497	NA	#4B5D77
3.167198582428659	0.003916690712506675	25.91867194650876	0.0244877473795497	NA	#4A5D77
3.1677831815295283	0.004166252164165538	23.89537702185542	0.0244877473795497	NA	#4A5C77
3.169203467229534	0.0034833495532372344	30.27944327361025	0.0244877473795497	NA	#495C76
3.171352377788591	0.0034468236262816692	30.50151451738961	0.0244877473795497	NA	#485B76
3.1736254804859936	0.0034243445335809097	30.53174134449908	0.0244877473795497	NA	#485A75
3.175205312445874	0.0038273966879776764	26.030709260631134	0.0244877473795497	NA	#475A75
3.1897092148101724	0.0032549700809271363	30.939228633249634	0.0244877473795497	NA	#465974
3.1911578417239803	0.0032396906174610284	30.981720164801605	0.0244877473795497	NA	#465974
3.195377216547134	0.0032071849723032007	30.942776251583375	0.0244877473795497	NA	#455873
3.1977559503815076	0.0032045369781416103	30.705838289600404	0.0244877473795497	NA	#445873
3.2037357738782517	0.003161871114765735	30.614156052256934	0.0244877473795497	NA	#445772
3.2119977300185374	0.0030941886266036933	30.623477496582506	0.0244877473795497	NA	#435772
3.2192175082288865	0.003010598550885762	30.998558504870637	0.0244877473795497	NA	#435671
3.222010805072601	0.0031265339240254732	29.12870894555169	0.0244877473795497	NA	#425571
3.233648736455323	0.002942829228631864	30.36756183962116	0.0244877473795497	NA	#415571
3.2383836130157793	0.002910791789061189	30.311756726168216	0.0244877473795497	NA	#415470
3.2434948718064813	0.00284150589142615	30.763897769656474	0.0244877473795497	NA	#405470
3.2440483311621193	0.0028526099841569906	30.539414853401613	0.0244877473795497	NA	#3F536F
3.2449097658910198	0.0028726133866012605	30.158306480958956	0.0244877473795497	NA	#3F536F
3.2481794299225637	0.0028072176960296773	30.760802333330464	0.0244877473795497	NA	#3E526E
3.253466476853335	0.002754908873501842	30.972236582928247	0.0244877473795497	NA	#3D516E
3.2542002302210613	0.002747858397716051	30.999547749908608	0.0244877473795497	NA	#3D516D
3.25915998040287	0.0027538876847119156	30.370144224233286	0.0244877473795497	NA	#3C506D
3.2594389402732458	0.002711202905662894	30.988035819930822	0.0244877473795497	NA	#3B506C
3.2610229770487438	0.0026995009940874023	30.995667104366284	0.0244877473795497	NA	#3B4F6C
3.262410522662277	0.002745567011967146	30.150385258429704	0.0244877473795497	NA	#3A4F6C
3.2650064847662676	0.00267133189557245	30.99834520663298	0.0244877473795497	NA	#394E6B
3.2724126199481054	0.002636486233886909	30.738819077521196	0.0244877473795497	NA	#394D6B
3.300720983872628	0.002522143364281366	29.58235921481757	0.0244877473795497	NA	#384D6A
3.3029578098657675	0.0024996500174299893	29.701106579750554	0.0244877473795497	NA	#384C6A
3.3051017219194536	0.0024213446744491586	30.719446653333087	0.0244877473795497	NA	#374C69
3.306048227931214	0.002421360166384703	30.620525317616213	0.0244877473795497	NA	#364B69
3.3082853386124724	0.0023990070902317547	30.7559070191311	0.0244877473795497	NA	#364B68
3.3191723235968666	0.0024121081841718918	29.459757947116145	0.0244877473795497	NA	#354A68
3.319221800257702	0.0023312955090640276	30.752317675520988	0.0244877473795497	NA	#344967
3.3260764738597786	0.002276769432383832	30.975072832074318	0.0244877473795497	NA	#344967
3.3376641255807376	0.0022095789417640958	30.95184537360067	0.0244877473795497	NA	#334867
3.339538598648757	0.002216193012753309	30.643839055458695	0.0244877473795497	NA	#324866
3.352151519850658	0.0029711156885772385	21.333034913258366	0.0244877473795497	NA	#324766
3.3601157070129997	0.0021443611655845144	29.857742287029772	0.0244877473795497	NA	#314765
3.372294109746453	0.0020139792152658468	30.997462485029462	0.0244877473795497	NA	#304665
3.380139147111158	0.0019782956017556615	30.887909400663826	0.0244877473795497	NA	#304664
3.381864599311952	0.0023041452536708106	25.788493940820207	0.0244877473795497	NA	#2F4564
3.391931159309782	0.0019149606795384553	30.936549744443266	0.0244877473795497	NA	#2F4463
3.3991152908479187	0.0018756138305859812	30.999956543392727	0.0244877473795497	NA	#2E4463
3.3999100833789115	0.0018960364571719097	30.52457556344799	0.0244877473795497	NA	#2D4362
3.409843909551806	0.002585327614541007	21.39486026061628	0.0244877473795497	NA	#2D4362
3.4253573514307796	0.0017633085882177192	30.710549714042777	0.0244877473795497	NA	#2C4261
3.4381410333023785	0.0016908106042633	30.99718547006895	0.0244877473795497	NA	#2B4261
3.4387979079458555	0.0017235423046370636	30.25932214590661	0.0244877473795497	NA	#2B4161
3.461466568293162	0.0016068428965968708	30.603070916439695	0.0244877473795497	NA	#2A4060
3.4680096134316436	0.00156133644267088	30.995693860924007	0.0244877473795497	NA	#294060
3.4744872042595674	0.0015690077511655	30.236317827948042	0.0244877473795497	NA	#293F5F
3.4824968951961446	0.0015204667543796265	30.57717793700033	0.0244877473795497	NA	#283F5F
3.491929307322929	0.001469476070021882	30.88070413351305	0.0244877473795497	NA	#273E5E
3.5037803166278256	0.0014290611837150106	30.751455717614043	0.0244877473795497	NA	#273E5E
3.5293138943638245	0.0013423073954673848	30.56324867680522	0.0244877473795497	NA	#263D5D
3.531534360972172	0.0013254518896425277	30.781972391226642	0.0244877473795497	NA	#263C5D
3.5514768193501505	0.0012479797988772206	30.999378392583726	0.0244877473795497	NA	#253C5C
3.5648421908510883	0.0012387419357692082	30.09699487708343	0.0244877473795497	NA	#243B5C
3.574439180460629	0.0014261139409725918	25.61296873976232	0.0244877473795497	NA	#243B5C
3.615373838288614	0.0010590635647932374	30.741230440585685	0.0244877473795497	NA	#233A5B
3.702816887693936	8.281542393783385e-4	30.99978127594862	0.0244877473795497	IRF5	#223A5B
3.704552064608398	8.369543142897277e-4	30.562688521363455	0.0244877473795497	SOX21	#22395A
3.716070845256597	8.177872639059197e-4	30.336974875350876	0.0244877473795497	NANOG	#21385A
3.7346494859222688	0.001034758822090669	23.86293653171714	0.0244877473795497	NFYA	#203859
3.7633136119676918	7.210161449149126e-4	30.27539272105986	0.0244877473795497	MEOX2	#203759
3.797397196686747	7.069031183471427e-4	28.47366144013072	0.0244877473795497	FOXD2	#1F3758
3.81418510602495	6.215145622168625e-4	30.533414795860136	0.0244877473795497	HOXA13	#1E3658
3.8469670195495445	5.592766444034082e-4	30.936644846093323	0.0244877473795497	HOXD8	#1E3657
3.9728866391848134	3.958500690532691e-4	30.8824544324993	0.0244877473795497	CEBPG	#1D3557
3.974123086839592	3.9826686822655064e-4	30.660558945059776	0.0244877473795497	ZNF350	#1D3557
