# Supplementary material for: Population-level comparisons of gene regulatory networks modeled on high-throughput single-cell transcriptomics data
Source: Nat Comput Sci. 2024 Mar 4;4(3):237–50. doi: 10.1038/s43588-024-00597-5 (PMC10965443; doi:10.1038/s43588-024-00597-5)
Supplement: Supplementary file 17 — Statistical source data. [file 43588_2024_597_MOESM17_ESM.zip › SD_Figure6C1.csv]

W	S
-0.932189788407238	R
0.7361404058890628	L
-0.7075565424314096	L
-0.2931423704714959	L
1.1982532158025543	L
0.8165635435538772	L
-0.8535835022629759	R
0.5213575916095947	L
-0.7737081989240923	L
1.4832474829804896	L
2.1619440794381886	L
-0.5353407199315982	L
-1.0043464501441521	L
0.2602960095015169	L
-1.1155515252243762	R
1.5106034709517935	L
-0.01911802252549406	R
1.1412202219669547	L
-1.1460992436163668	L
-0.5118883823504404	R
1.5817928213547776	L
1.1407147323232079	L
-0.14315088976909815	L
-0.5387124152516253	R
-0.5102250303028365	R
-0.3255029705700867	L
-0.20931313243234154	R
-0.5956593964515117	R
-0.9882475312809209	L
-0.6437404598161748	L
-0.5665977117504136	R
-1.6596039417338613	R
1.5211446502764994	L
