# Supplementary material for: Population-level comparisons of gene regulatory networks modeled on high-throughput single-cell transcriptomics data
Source: Nat Comput Sci. 2024 Mar 4;4(3):237–50. doi: 10.1038/s43588-024-00597-5 (PMC10965443; doi:10.1038/s43588-024-00597-5)
Supplement: Supplementary file 17 — Statistical source data. [file 43588_2024_597_MOESM17_ESM.zip › SD_Figure6C10.csv]

W	S
-0.8193495020620026	R
0.7539219670297286	L
-0.7620283843605018	L
0.0995086145498997	L
0.9758301389910742	L
0.5640374198667185	L
-0.7789869056289843	R
0.5366771949151387	L
-0.7459735177511341	L
1.8950636496155684	L
2.273591428173249	L
-0.23764648677803835	L
-0.7393325267660052	L
0.6772429024124366	L
-1.4537895710487545	R
0.7315986009167843	L
0.40057558013423344	R
1.0021764131046111	L
-1.0850684773140578	L
-0.371815015896321	R
1.5530071408967943	L
1.26570204241215	L
-0.39277419242754547	L
-0.8695120107456745	R
-0.5077850492707636	R
-0.5199882572100378	L
-0.4413915870955567	R
-0.8537599748732053	R
-1.2214284173561767	L
-0.8553263741163462	L
-0.28691501590600776	R
-1.269942288417685	R
1.483880462006433	L
