# Supplementary material for: Population-level comparisons of gene regulatory networks modeled on high-throughput single-cell transcriptomics data
Source: Nat Comput Sci. 2024 Mar 4;4(3):237–50. doi: 10.1038/s43588-024-00597-5 (PMC10965443; doi:10.1038/s43588-024-00597-5)
Supplement: Supplementary file 17 — Statistical source data. [file 43588_2024_597_MOESM17_ESM.zip › SD_Figure6C2.csv]

W	S
-0.607024097390329	R
0.2532477240031529	L
-0.9602363058901761	L
-0.21536346475359028	L
0.4335871629478214	L
0.3402953552215862	L
-0.7505289051026895	R
0.3958829761092774	L
-0.9124030749970189	L
1.84521606158203	L
2.242906039341503	L
-0.5146964733804118	L
-0.7543459984624864	L
0.34594746666220677	L
-1.198517559650616	R
1.2505154736445618	L
0.48299070896518287	R
1.151291506422142	L
-1.1411435134954282	L
-0.7500941272995663	R
1.7193159186214746	L
1.553258930509399	L
0.47305347864731373	L
-0.7927125820716924	R
-0.43440452196756607	R
-0.0832549505160645	L
-0.7757882167059551	R
-0.9936796702581588	R
-0.630074993505385	L
-0.7112147616342973	L
-0.4940982355782679	R
-1.2532957265695677	R
1.4853683765515544	L
