# Supplementary material for: Population-level comparisons of gene regulatory networks modeled on high-throughput single-cell transcriptomics data
Source: Nat Comput Sci. 2024 Mar 4;4(3):237–50. doi: 10.1038/s43588-024-00597-5 (PMC10965443; doi:10.1038/s43588-024-00597-5)
Supplement: Supplementary file 17 — Statistical source data. [file 43588_2024_597_MOESM17_ESM.zip › SD_Figure6C3.csv]

W	S
-0.876990254605375	R
0.5294593781230771	L
-0.7945125855071125	L
-0.182679467359844	L
0.9678078447601902	L
0.6575514214287704	L
-0.7735846242284207	R
0.5492688673868655	L
-0.8200002486465159	L
1.8620175428676005	L
2.415546450438471	L
-0.21829026643407548	L
-0.27193642674844976	L
0.24960803799655132	L
-1.4334107980147839	R
0.9708421822005839	L
0.2433301317129675	R
1.1398866926516071	L
-0.7538137029651878	L
-0.4629348072917555	R
1.279551064511399	L
1.4062758721988742	L
-0.6226911790191139	L
-0.5564294257367594	R
-0.7428073598185838	R
-0.18733655342187497	L
-0.31357058330284027	R
-0.7625493550814668	R
-1.1136328995565437	L
-1.2090231352267804	L
-0.3421301876831173	R
-1.3841266785584858	R
1.551305052930108	L
