# Supplementary material for: Population-level comparisons of gene regulatory networks modeled on high-throughput single-cell transcriptomics data
Source: Nat Comput Sci. 2024 Mar 4;4(3):237–50. doi: 10.1038/s43588-024-00597-5 (PMC10965443; doi:10.1038/s43588-024-00597-5)
Supplement: Supplementary file 17 — Statistical source data. [file 43588_2024_597_MOESM17_ESM.zip › SD_Figure6C4.csv]

W	S
-0.7023542498676475	R
0.4815668281552226	L
-0.21413332336198163	L
-0.47912344129554274	L
0.9764942149104906	L
0.964703976401775	L
-0.7937653353302873	R
0.7219801402448193	L
-0.5184054769952259	L
1.655881045170989	L
2.239720357842873	L
-0.47826363869943844	L
-0.15053919679940267	L
0.09731218938521367	L
-1.9020018990119205	R
0.8833051618976138	L
0.15297216180944967	R
0.9910941840847685	L
-1.362058374879661	L
-0.21816657917642665	R
1.6709572928742675	L
1.2609242089956711	L
0.1363336788436539	L
-0.5535125197252464	R
-0.3818438122951367	R
-0.48109421306429806	L
-0.564972385600076	R
-0.8556148442614875	R
-1.182148068746552	L
-0.9897044462246682	L
-0.4186100134894069	R
-1.3502702207408828	R
1.3633365989485373	L
