# Supplementary material for: Population-level comparisons of gene regulatory networks modeled on high-throughput single-cell transcriptomics data
Source: Nat Comput Sci. 2024 Mar 4;4(3):237–50. doi: 10.1038/s43588-024-00597-5 (PMC10965443; doi:10.1038/s43588-024-00597-5)
Supplement: Supplementary file 17 — Statistical source data. [file 43588_2024_597_MOESM17_ESM.zip › SD_Figure6C5.csv]

W	S
-0.8656878422959877	R
0.540047918147546	L
-0.7995236584699162	L
-0.14814661431234216	L
0.9813429434505562	L
0.9780808073752605	L
-0.7570338804836104	R
0.774028728598419	L
-0.5973817061589701	L
1.648291447903303	L
1.8381081297984958	L
-0.4589288602677361	L
-0.44273891537450427	L
0.28691572642222624	L
-1.854388436468506	R
1.2652706564984082	L
0.1784679261425456	R
1.1863142065195782	L
-1.334537894112083	L
-0.48921182529352764	R
1.4320906458795732	L
1.1693075885935122	L
-0.08937918735536404	L
-0.7554107855439134	R
-0.21882243256375386	R
0.37907448759126	L
0.1581034949658158	R
-0.7801023308792003	R
-0.7195842394153338	L
-1.2820578243952054	L
-0.82471295292005	R
-1.6171124585365382	R
1.2193171369600717	L
