# Supplementary material for: Population-level comparisons of gene regulatory networks modeled on high-throughput single-cell transcriptomics data
Source: Nat Comput Sci. 2024 Mar 4;4(3):237–50. doi: 10.1038/s43588-024-00597-5 (PMC10965443; doi:10.1038/s43588-024-00597-5)
Supplement: Supplementary file 17 — Statistical source data. [file 43588_2024_597_MOESM17_ESM.zip › SD_Figure6C6.csv]

W	S
-0.5787247724503531	R
0.446274222088048	L
-0.5767747250304769	L
-0.2288652378497904	L
1.0208139314743492	L
0.8527268530345707	L
-0.6870579588118289	R
0.4932939790892788	L
-0.6572765542487576	L
1.731448927225441	L
2.1415121081017503	L
-0.39693479339878845	L
-0.5213815294931652	L
0.3760316282261378	L
-1.3619078738396488	R
1.2041008660549655	L
0.1690562485433542	R
1.2336978630528936	L
-1.4936608209775741	L
-0.41306586602253664	R
1.5911189422487482	L
1.3331878305199696	L
-0.40956462555442424	L
-0.9567235664183166	R
-0.6308812397284246	R
-0.0956311892269325	L
-0.2474102972881617	R
-0.7879647771642021	R
-1.3527968050429249	L
-0.9395185909150542	L
-0.45803377595246614	R
-1.1896002819852938	R
1.3905118817396018	L
