# Supplementary material for: Population-level comparisons of gene regulatory networks modeled on high-throughput single-cell transcriptomics data
Source: Nat Comput Sci. 2024 Mar 4;4(3):237–50. doi: 10.1038/s43588-024-00597-5 (PMC10965443; doi:10.1038/s43588-024-00597-5)
Supplement: Supplementary file 17 — Statistical source data. [file 43588_2024_597_MOESM17_ESM.zip › SD_Figure6C7.csv]

W	S
-0.5732982779441828	R
0.31196896273574354	L
1.059555270991572	L
0.25456526784764366	L
1.0736426848701335	L
-0.42555363812762603	L
-0.9320062337300619	R
0.9837014458840119	L
0.6171933026531496	L
1.938369481291454	L
1.2600255657785788	L
-0.42645815787119873	L
-0.4816220190898664	L
0.5648599516631277	L
-0.5099878174638558	R
0.3958864851317358	L
0.49928301045057794	R
0.5781538752265466	L
-1.4010596766618892	L
-0.7087482590531551	R
2.576923410441568	L
0.5000794615504809	L
-0.37280133609435484	L
0.494893647046852	R
-0.8170360007921976	R
-0.6682610078798727	L
-1.354664179504029	R
-1.2106501284825693	R
-0.4526181716004964	L
-0.0800552235395375	L
-0.959575581004212	R
-2.085125308719575	R
0.3504191939955132	L
