# Supplementary material for: Population-level comparisons of gene regulatory networks modeled on high-throughput single-cell transcriptomics data
Source: Nat Comput Sci. 2024 Mar 4;4(3):237–50. doi: 10.1038/s43588-024-00597-5 (PMC10965443; doi:10.1038/s43588-024-00597-5)
Supplement: Supplementary file 17 — Statistical source data. [file 43588_2024_597_MOESM17_ESM.zip › SD_Figure6C8.csv]

W	S
-0.5906086030557347	R
0.6558882632523201	L
-0.7284287962263544	L
-0.017468231248617606	L
0.9865869712556267	L
0.8451255013329405	L
-0.6653264081469129	R
0.7173371535279958	L
-0.7625331477826386	L
2.044535627964484	L
1.959213776875229	L
-0.2877635303107156	L
-0.7498551942760865	L
0.3442418749667525	L
-0.9787269196828248	R
0.9273271108213036	L
0.23726679219400273	R
1.2932788354359124	L
-1.2416688863249765	L
-0.37453762831065496	R
1.6781643464032592	L
1.1913793684075222	L
-0.3495560820690418	L
-0.744631198636012	R
-0.7704595335930455	R
-0.5095727137828462	L
-0.33984743199357165	R
-1.1288413252502718	R
-1.1761659844148105	L
-1.0791536736079752	L
-0.3782565060427005	R
-1.3463150869408507	R
1.3393712592593057	L
