# Supplementary material for: Population-level comparisons of gene regulatory networks modeled on high-throughput single-cell transcriptomics data
Source: Nat Comput Sci. 2024 Mar 4;4(3):237–50. doi: 10.1038/s43588-024-00597-5 (PMC10965443; doi:10.1038/s43588-024-00597-5)
Supplement: Supplementary file 17 — Statistical source data. [file 43588_2024_597_MOESM17_ESM.zip › SD_Figure6C9.csv]

W	S
-0.8221490204702523	R
0.3344426294695958	L
-0.5758608744900814	L
-0.5000234785154947	L
0.8475065282345089	L
0.6039950796260273	L
-0.7089520514580868	R
0.452907547916793	L
-0.6463024333467249	L
2.144080966599805	L
2.040373263660678	L
-0.5237062311902935	L
-0.6099168529023191	L
0.3147131408493329	L
-1.2943328540620525	R
0.9239874550296019	L
0.22433849618127805	R
1.0642567118648025	L
-1.174872457890962	L
-0.35702561007736616	R
1.7521942282615672	L
1.2954970815212687	L
-0.301213379045925	L
-0.6085540817531001	R
-0.6150804459881292	R
-0.06993515463531397	L
-0.29859219309668583	R
-0.8540779709400523	R
-1.1735659573222237	L
-0.8770179519524743	L
-0.41883935429315355	R
-1.3446346606116522	R
1.7763598848271003	L
