# Supplementary material for: Population-level comparisons of gene regulatory networks modeled on high-throughput single-cell transcriptomics data
Source: Nat Comput Sci. 2024 Mar 4;4(3):237–50. doi: 10.1038/s43588-024-00597-5 (PMC10965443; doi:10.1038/s43588-024-00597-5)
Supplement: Supplementary file 17 — Statistical source data. [file 43588_2024_597_MOESM17_ESM.zip › SD_Figure6D1.csv]

W	S
1.139966095802003	R
-0.715085422553848	L
0.9121424376631335	L
0.5127544566895262	L
-0.09344641728568172	L
-1.102419296747321	L
1.0816331282669436	R
-0.4798272526480161	L
0.9408936460988371	L
-1.7106152256384743	L
-2.0925445983306483	L
-0.3189370224993798	L
0.6952427596274093	L
-0.5177075850917814	L
1.0357907760520761	R
-0.636938838385845	L
-0.05331680920103906	R
-0.99545679341363	L
1.1674655560548832	L
0.38656159995423256	R
-1.1400529195330869	L
-1.529969734068815	L
0.28094531091366975	L
1.333287090491897	R
0.45729158336091014	R
0.43702528050540174	L
-0.25531770832261086	R
0.511538530517864	R
1.4489586758632307	L
1.239768241309586	L
-0.549437509316477	R
0.3803415699229644	R
-1.7705336060578794	L
