# Supplementary material for: Population-level comparisons of gene regulatory networks modeled on high-throughput single-cell transcriptomics data
Source: Nat Comput Sci. 2024 Mar 4;4(3):237–50. doi: 10.1038/s43588-024-00597-5 (PMC10965443; doi:10.1038/s43588-024-00597-5)
Supplement: Supplementary file 17 — Statistical source data. [file 43588_2024_597_MOESM17_ESM.zip › SD_Figure6D10.csv]

W	S
1.3208710589478976	R
-0.6623968869286254	L
0.9860170373069872	L
0.5895422909752249	L
-0.020204560308373844	L
-1.2688730087307576	L
1.2826650515919045	R
-0.2819349191836499	L
0.9082642047671865	L
-1.718405975818237	L
-2.1109740734358655	L
-0.5576937671003759	L
0.5861728756904354	L
-0.5931189494985296	L
1.154889593746504	R
-0.4615591931951537	L
0.004433156089016481	R
-0.9825593113496703	L
0.9975768707683942	L
0.35910389123553177	R
-1.0705361945130687	L
-1.4321824047575555	L
0.1483044698556482	L
1.2528946664238567	R
0.362459712047446	R
0.23091455721495147	L
-0.30172091925046446	R
0.5534942803184084	R
1.4651416474187522	L
1.1906460784843171	L
-0.5285441961950658	R
0.32000366966167315	R
-1.7226907522787347	L
