# Supplementary material for: Population-level comparisons of gene regulatory networks modeled on high-throughput single-cell transcriptomics data
Source: Nat Comput Sci. 2024 Mar 4;4(3):237–50. doi: 10.1038/s43588-024-00597-5 (PMC10965443; doi:10.1038/s43588-024-00597-5)
Supplement: Supplementary file 17 — Statistical source data. [file 43588_2024_597_MOESM17_ESM.zip › SD_Figure6D2.csv]

W	S
1.15831717154461	R
-0.7047321416404686	L
0.9594600364915372	L
0.5136052051991431	L
-0.07806623005598626	L
-1.1052731361358519	L
1.1135979091702748	R
-0.4235350459700161	L
0.9531964833614827	L
-1.7264805550142963	L
-2.121253567505235	L
-0.3235214715662986	L
0.6961847561504714	L
-0.5559448841256137	L
1.0911793474491296	R
-0.5756107659402168	L
-0.04237457084477819	R
-1.0235715665264251	L
1.066921598427948	L
0.35004759865124496	R
-1.0580055788127727	L
-1.500020357851939	L
0.2891331162626364	L
1.2721329703033883	R
0.44678269412534855	R
0.3771453834292914	L
-0.27736236292208905	R
0.5407775891001663	R
1.4330496569691247	L
1.244322195394365	L
-0.5496086731136723	R
0.3946900433413191	R
-1.8351828473458265	L
