# Supplementary material for: Population-level comparisons of gene regulatory networks modeled on high-throughput single-cell transcriptomics data
Source: Nat Comput Sci. 2024 Mar 4;4(3):237–50. doi: 10.1038/s43588-024-00597-5 (PMC10965443; doi:10.1038/s43588-024-00597-5)
Supplement: Supplementary file 17 — Statistical source data. [file 43588_2024_597_MOESM17_ESM.zip › SD_Figure6D3.csv]

W	S
1.3009886264792494	R
-0.463521024614352	L
1.0501779744149193	L
0.26270321579662637	L
0.31410618020292114	L
-2.8988436167042364	L
1.2002049084658788	R
-0.01033813747792144	L
0.9474925611954089	L
-1.1182488787686593	L
-1.5591657296936916	L
-1.871361714018621	L
-0.6977427393345547	L
0.15545182762104978	L
1.1343884153024848	R
0.17030792776517545	L
0.3108080020509334	R
-0.5832345421697401	L
0.7865443270705977	L
0.39035918755162313	R
-0.18011941560887837	L
-0.30459636304685733	L
0.5763310887783735	L
0.8269939900873381	R
0.29956464618311307	R
-0.15945473622970313	L
-0.020488001580242162	R
0.5196710571731826	R
0.9758675150157845	L
1.1116327563393462	L
-0.6328406667446786	R
0.09946858979848336	R
-1.9331072313003632	L
