# Supplementary material for: Population-level comparisons of gene regulatory networks modeled on high-throughput single-cell transcriptomics data
Source: Nat Comput Sci. 2024 Mar 4;4(3):237–50. doi: 10.1038/s43588-024-00597-5 (PMC10965443; doi:10.1038/s43588-024-00597-5)
Supplement: Supplementary file 17 — Statistical source data. [file 43588_2024_597_MOESM17_ESM.zip › SD_Figure6D4.csv]

W	S
1.105686378338696	R
-0.7052568330326912	L
0.9165360217423253	L
0.5119594036910816	L
-0.022262272455270963	L
-1.0812508766260926	L
1.058710508152658	R
-0.41812820971584846	L
0.904265911138965	L
-1.7665151773634193	L
-2.0513401747160644	L
-0.2603339908033082	L
0.7057732180109567	L
-0.5344153620173145	L
1.0101714269714606	R
-0.6033218406624273	L
-0.10380775027977429	R
-1.0459844794552475	L
1.0923710834367193	L
0.37863134419761174	R
-1.10217931749624	L
-1.570626009712993	L
0.26394575269371995	L
1.2948988250914157	R
0.4615505160040993	R
0.48988330947351644	L
-0.24581463384974456	R
0.5925820513486559	R
1.461288269569253	L
1.2420491449510578	L
-0.4779086528315299	R
0.3814684179429628	R
-1.8826260017372234	L
