# Supplementary material for: Population-level comparisons of gene regulatory networks modeled on high-throughput single-cell transcriptomics data
Source: Nat Comput Sci. 2024 Mar 4;4(3):237–50. doi: 10.1038/s43588-024-00597-5 (PMC10965443; doi:10.1038/s43588-024-00597-5)
Supplement: Supplementary file 17 — Statistical source data. [file 43588_2024_597_MOESM17_ESM.zip › SD_Figure6D5.csv]

W	S
1.1866078126159567	R
-0.688329009708288	L
0.9071517542391496	L
0.5242390115083871	L
-0.02830944683380993	L
-1.095759365554124	L
1.1070304975111631	R
-0.42598289500345843	L
0.9003572883319529	L
-1.746197303062477	L
-2.0712187946686624	L
-0.30166050202614864	L
0.6987746644228416	L
-0.5332374575910699	L
1.0754700070333099	R
-0.5934568903076115	L
-0.07187649099932358	R
-1.0143535372606642	L
1.0644078721556542	L
0.3488608083991507	R
-1.1276100962206859	L
-1.5603035840976176	L
0.33804509313267544	L
1.235126866588945	R
0.4592903710115617	R
0.42284160974803814	L
-0.24242247951623724	R
0.5330651587363504	R
1.4401334710769391	L
1.2457525029867291	L
-0.5302795686093555	R
0.4022171988501869	R
-1.8583745668894853	L
