# Supplementary material for: Population-level comparisons of gene regulatory networks modeled on high-throughput single-cell transcriptomics data
Source: Nat Comput Sci. 2024 Mar 4;4(3):237–50. doi: 10.1038/s43588-024-00597-5 (PMC10965443; doi:10.1038/s43588-024-00597-5)
Supplement: Supplementary file 17 — Statistical source data. [file 43588_2024_597_MOESM17_ESM.zip › SD_Figure6D6.csv]

W	S
1.2601672002418838	R
-0.6926179240612339	L
0.9902928852500996	L
0.599957558533109	L
-0.03523372880290421	L
-1.1007252487071864	L
1.1906920759085404	R
-0.38460443294890007	L
0.9506526279485233	L
-1.8013235128280238	L
-2.1413132126434817	L
-0.4119743138272478	L
0.6119749099010652	L
-0.5532683911473238	L
1.0512056551009905	R
-0.6283646210403013	L
-0.04622458831310272	R
-0.9415159264691692	L
0.9554681365399335	L
0.3821190510368377	R
-1.066177287987366	L
-1.4959925558663798	L
0.43776213901595457	L
1.168817457440662	R
0.523958337106958	R
0.36977972863297465	L
-0.2845196360243938	R
0.5634121725093274	R
1.3932349510629651	L
1.1532460411761207	L
-0.5082831468980091	R
0.3330716836451036	R
-1.8436740834860552	L
