# Supplementary material for: Population-level comparisons of gene regulatory networks modeled on high-throughput single-cell transcriptomics data
Source: Nat Comput Sci. 2024 Mar 4;4(3):237–50. doi: 10.1038/s43588-024-00597-5 (PMC10965443; doi:10.1038/s43588-024-00597-5)
Supplement: Supplementary file 17 — Statistical source data. [file 43588_2024_597_MOESM17_ESM.zip › SD_Figure6D7.csv]

W	S
1.401454811447108	R
-0.5575377665972938	L
1.159590503083626	L
0.4837544143016605	L
-0.21115587923846268	L
-1.3604517447018059	L
1.4344423007083027	R
-0.3010877303342606	L
1.19162199646188	L
-1.6367471424851676	L
-2.0218312942170344	L
-0.5357048876487964	L
-0.017163578155785043	L
-0.5837392088529142	L
1.4665526322778781	R
-0.2332829107663155	L
-0.13084361249501245	R
-0.9106149376658598	L
0.8381963473375966	L
0.4348919608358514	R
-1.109215629158667	L
-1.2849108447975928	L
0.2723945234258055	L
1.0447252458513516	R
0.28123301342886825	R
0.04692723384475119	L
-0.47853792386224187	R
0.6747813393815275	R
1.205478305465284	L
1.3321321910698434	L
-0.49238628279595925	R
0.31777153382842593	R
-1.7207369789765348	L
