# Supplementary material for: Population-level comparisons of gene regulatory networks modeled on high-throughput single-cell transcriptomics data
Source: Nat Comput Sci. 2024 Mar 4;4(3):237–50. doi: 10.1038/s43588-024-00597-5 (PMC10965443; doi:10.1038/s43588-024-00597-5)
Supplement: Supplementary file 17 — Statistical source data. [file 43588_2024_597_MOESM17_ESM.zip › SD_Figure6D8.csv]

W	S
1.3178465355301154	R
-0.6937766682149158	L
1.0977141180572412	L
0.5423458142917801	L
-0.11486660121433422	L
-1.285638091239712	L
1.305318607342457	R
-0.2164451135748462	L
1.0104432264045826	L
-1.5342826905019165	L
-2.0858483885085497	L
-0.719788329011231	L
0.4523735826026121	L
-0.554117329436058	L
1.3228304990637665	R
-0.4383737131081568	L
0.004298005798570842	R
-1.0203685019555604	L
0.9332227095204423	L
0.3301183646214094	R
-1.0282163452794262	L
-1.3781432340902156	L
0.14737892417456538	L
1.1976966784886491	R
0.4034767956194975	R
0.2797557752945432	L
-0.37561334517899214	R
0.5499074463102372	R
1.4652700921073682	L
1.126834057186395	L
-0.5321509062047705	R
0.2969113751645116	R
-1.8061133500600532	L
