# Supplementary material for: Population-level comparisons of gene regulatory networks modeled on high-throughput single-cell transcriptomics data
Source: Nat Comput Sci. 2024 Mar 4;4(3):237–50. doi: 10.1038/s43588-024-00597-5 (PMC10965443; doi:10.1038/s43588-024-00597-5)
Supplement: Supplementary file 17 — Statistical source data. [file 43588_2024_597_MOESM17_ESM.zip › SD_Figure6D9.csv]

W	S
1.360258018980675	R
-0.6636431398118008	L
1.1200178723934335	L
0.6842189263997301	L
-0.1296691992559754	L
-1.2682533334325694	L
1.2690386984407818	R
-0.3423482762925951	L
1.0420983053923645	L
-1.780439462415553	L
-2.0497837411993403	L
-0.5430881548696173	L
0.25180607824130935	L
-0.631835371585641	L
1.3263601508005547	R
-0.4656879578060317	L
-0.009220515263619795	R
-0.9406240982461871	L
0.9238363144544581	L
0.4415071613811353	R
-0.9745836112693415	L
-1.3838878949578581	L
0.2535044664760774	L
1.1179724285462693	R
0.34606152864924145	R
0.29217131562403337	L
-0.30993279670033824	R
0.48984836774740087	R
1.3456807124741779	L
1.2734722732153656	L
-0.4222176648252287	R
0.1534912906492908	R
-1.7761286919346049	L
