# Supplementary material for: Population-level comparisons of gene regulatory networks modeled on high-throughput single-cell transcriptomics data
Source: Nat Comput Sci. 2024 Mar 4;4(3):237–50. doi: 10.1038/s43588-024-00597-5 (PMC10965443; doi:10.1038/s43588-024-00597-5)
Supplement: Supplementary file 17 — Statistical source data. [file 43588_2024_597_MOESM17_ESM.zip › SD_Figure6F2.csv]

E	S
2.48045797531082	L
2.81952206395622	L
2.34830438498273	L
2.92141870707716	L
3.00733650360807	L
2.37674710020389	L
2.26089108004592	R
2.40094651452658	R
2.15076450075212	R
0.713914512084965	R
2.64798792154348	R
0	R
1.43396829068513	R
1.79337801424986	R
0.362586554481599	R
