# Supplementary material for: Population-level comparisons of gene regulatory networks modeled on high-throughput single-cell transcriptomics data
Source: Nat Comput Sci. 2024 Mar 4;4(3):237–50. doi: 10.1038/s43588-024-00597-5 (PMC10965443; doi:10.1038/s43588-024-00597-5)
Supplement: Supplementary file 17 — Statistical source data. [file 43588_2024_597_MOESM17_ESM.zip › SD_Figure6G2.csv]

E	S
3.33731405711289	L
3.16840968363313	L
2.5938340088355	L
3.64459347648768	L
4.25192323210412	L
4.23286843800157	L
3.54760708825327	R
3.78851380990589	R
4.40949876130774	R
4.03281880173314	R
4.31451039250238	R
2.94873152319067	R
4.95018132974309	R
4.27548983734422	R
4.45838541852664	R
